# Supplementary material for: Exploring the cobia (Rachycentron canadum) genome: unveiling putative male heterogametic regions and identification of sex-specific markers
Source: Gigascience. 2024 Jul 12;13:giae034. doi: 10.1093/gigascience/giae034 (PMC11240236; doi:10.1093/gigascience/giae034)
Supplement: giae034_Supplemental_Files [file giae034_supplemental_files.zip]

Archive with 2 entries (2 files):
- Revised Supplementary File (Clean version).docx
- Revised Supplementary Tables.xlsx
