# Supplementary material for: Exploring the cobia (Rachycentron canadum) genome: unveiling putative male heterogametic regions and identification of sex-specific markers
Source: Gigascience. 2024 Jul 12;13:giae034. doi: 10.1093/gigascience/giae034 (PMC11240236; doi:10.1093/gigascience/giae034)
Supplement: giae034_Supplemental_Files [file giae034_supplemental_files.zip › Revised Supplementary Tables.xlsx]

## Sheet: Table S10
Table S10. Statistics of male and female cobia resequencing
Sample	Sex	Clean Reads (M)	Clean Bases (Gb)	Mapping rate (%)	Unique rate (%)	Mismatch rate (%)	Depth (X)	Coverage (%)	Coverage 4X (%)	Coverage 10X (%)	Coverage 20X (%)
D2002002497	F	190.62	19.06	99.09	99.08	0.75	32.02	96.52	96.32	95.62	90.92
D2002002498	F	238.97	23.9	98.98	99.07	0.27	40.11	96.54	96.39	95.95	93.94
D2002002500	F	511.68	51.17	99.14	99.08	0.29	85.91	96.56	96.47	96.3	95.9
D2002002502	F	471.21	47.12	99.18	99.1	0.3	79.21	96.55	96.45	96.26	95.79
D2002002505	F	318.83	31.88	99.16	99.09	0.31	53.62	96.55	96.44	96.16	95.22
D2002002506	F	433.3	43.33	99.12	99.07	0.31	72.73	96.56	96.47	96.28	95.79
D2002002507	F	305.95	30.6	99.11	99.08	0.28	51.36	96.54	96.43	96.12	95.1
D2002002508	F	320.91	32.09	99.03	99.03	0.28	53.83	96.55	96.44	96.16	95.22
D2002002510	F	252.81	25.28	99.21	99.06	0.4	42.52	96.55	96.45	96.1	94.65
D2002002512	F	391.44	39.14	99.21	99.06	0.37	65.83	96.56	96.5	96.36	95.93
D2002002513	F	101.31	10.13	98.97	99.09	0.97	17.01	96.39	95.5	86.5	32.87
D2002002514	F	292.79	29.28	99.17	99.11	0.82	49.18	96.54	96.38	96.01	94.69
D2002002515	F	243.62	24.36	99.09	99.09	0.85	40.87	96.52	96.33	95.82	93.4
D2002002516	F	288.05	28.81	99.14	99.11	0.82	48.4	96.54	96.39	96.01	94.61
D2002002518	F	365.01	36.5	99.12	99.06	0.37	61.31	96.56	96.48	96.27	95.63
D2002002519	F	318.95	31.89	99.2	99.08	0.37	53.63	96.55	96.47	96.23	95.41
D2002002520	F	349.72	34.97	99.21	99.13	0.81	58.76	96.54	96.41	96.12	95.26
D2002002522	F	323.22	32.32	99.16	99.12	0.83	54.29	96.54	96.39	96.05	94.96
D2002002525	F	301.38	30.14	99.17	99.09	0.8	50.62	96.54	96.4	96.05	94.87
D2002002526	F	381.07	38.11	99.06	99.07	0.76	63.89	96.56	96.45	96.21	95.57
D2002002527	F	233.75	23.38	99.15	99.1	0.86	39.28	96.51	96.3	95.7	92.68
D2002002528	F	252.7	25.27	98.94	99.08	0.84	42.3	96.53	96.33	95.82	93.5
D2002002530	F	252.94	25.29	99.08	99.11	0.84	42.46	96.52	96.33	95.83	93.6
D2002002531	F	290.87	29.09	99.12	99.11	0.81	48.84	96.54	96.37	95.99	94.59
D2002002534	F	320.31	32.03	99.01	99.02	0.36	53.54	96.56	96.48	96.24	95.4
D2002002535	F	218.78	21.88	99.18	99.07	0.38	36.79	96.54	96.37	95.78	92.61
D2002002537	F	236.1	23.61	99.1	99.05	0.37	39.62	96.54	96.41	95.95	93.8
D2002002538	F	281.09	28.11	98.83	99.02	0.34	47.06	96.55	96.44	96.12	94.84
D2002002539	F	392.37	39.24	99.2	99.05	0.33	65.95	96.56	96.5	96.35	95.9
D2002002541	F	203.79	20.38	99.13	98.99	0.55	34.24	96.54	96.4	95.82	92.52
D2002002542	F	628.23	62.82	99.03	99.06	0.32	105.23	96.57	96.53	96.43	96.22
D2002002543	F	405.24	40.52	99.11	99.07	0.36	68.01	96.56	96.49	96.32	95.82
D2002002545	F	563.89	56.39	99.04	99.05	0.32	94.49	96.57	96.51	96.4	96.14
D2002002549	F	539.17	53.92	99.14	99.05	0.3	90.47	96.57	96.53	96.44	96.22
D2002002552	F	123.57	12.36	98.42	98.95	0.34	20.6	96.5	96.09	92.95	54.68
D2002002553	F	239.11	23.91	98.94	99.04	0.33	40.08	96.55	96.44	96.04	94.17
D2002002554	F	216.42	21.64	98.83	99.06	0.38	36.25	96.53	96.34	95.63	91.83
D2002002555	F	415	41.5	99.04	99.08	0.34	69.54	96.56	96.5	96.34	95.9
D2002002557	F	303.51	30.35	98.74	99.02	0.34	50.72	96.56	96.47	96.21	95.28
D2002002559	F	421.65	42.17	99.08	99.05	0.31	70.67	96.57	96.51	96.38	95.99
D2002002560	F	128.83	12.88	98.72	99.01	0.34	21.56	96.51	96.18	93.73	60.69
D2002002561	F	212.04	21.2	98.47	98.95	0.34	35.28	96.54	96.37	95.74	91.93
D2002002562	F	225.52	22.55	99.1	99.07	0.34	37.9	96.54	96.41	95.93	93.5
D2002002563	F	99.62	9.96	98.46	99.02	0.81	16.62	96.46	95.76	88.55	28.47
D2002002565	F	168.59	16.86	98.72	99	0.79	28.18	96.53	96.31	95.32	85.83
D2002002566	F	148.85	14.88	98.91	99.04	0.76	24.93	96.53	96.27	95.02	78.37
D2002002568	F	125.64	12.56	98.88	99.04	0.58	21.07	96.5	96.1	93.35	59.04
D2002002570	F	82	8.2	98.07	98.94	0.73	13.63	96.34	94.59	75.8	13
D2002002572	F	296.92	29.69	99.1	99.08	0.62	49.88	96.55	96.43	96.1	94.97
D2002002575	F	168.45	16.85	99.05	99.05	0.77	28.27	96.53	96.33	95.43	86.82
D2002002576	F	243.88	24.39	99.17	99.09	0.26	41.02	96.55	96.43	96.07	94.45
D2002002577	F	112.02	11.2	99.18	99.05	0.26	18.85	96.51	96.13	92.37	43.87
D2002002578	F	187.53	18.75	99.25	99.08	0.26	31.58	96.54	96.36	95.68	90.64
D2002002579	F	289.74	28.97	99.21	99.1	0.25	48.73	96.55	96.45	96.17	95.18
D2002002581	F	135.88	13.59	98.81	99.08	0.8	22.76	96.51	96.21	94.5	69.49
D2002002582	F	252.46	25.25	99.15	99.05	0.27	42.4	96.55	96.44	96.09	94.66
D2002002536	F	304.99	30.5	99.16	99.05	0.35	51.27	96.55	96.47	96.21	95.3
D2002002584	F	263.39	26.34	99.17	99.08	0.3	44.3	96.55	96.43	96.07	94.62
D2002002586	F	222.45	22.24	99.22	99.09	0.3	37.45	96.54	96.41	95.94	93.54
D2002002587	F	226.66	22.67	99.16	99.09	0.27	38.11	96.54	96.41	95.97	93.73
D2002002499	M	235.11	23.51	99.05	99.07	0.73	39.46	96.53	96.37	95.88	93.73
D2002002501	M	350.11	35.01	99.18	99.08	0.32	58.86	96.56	96.47	96.25	95.53
D2002002503	M	153.22	15.32	99.2	99.05	0.46	25.78	96.52	96.24	94.89	80.85
D2002002509	M	411.12	41.11	99.07	99.02	0.38	68.95	96.57	96.52	96.39	95.99
D2002002511	M	340.27	34.03	99.12	99.03	0.37	57.17	96.56	96.5	96.32	95.74
D2002002517	M	478.83	47.88	99.24	99.03	0.36	80.44	96.57	96.52	96.41	96.09
D2002002523	M	261.88	26.19	99.04	99.07	0.82	43.92	96.55	96.39	95.96	94.09
D2002002524	M	223.25	22.32	99.17	99.13	0.9	37.52	96.52	96.3	95.66	92.25
D2002002529	M	231.32	23.13	99.09	99.11	0.86	38.83	96.51	96.29	95.68	92.56
D2002002532	M	218.08	21.81	99.19	99.1	0.83	36.65	96.5	96.27	95.56	91.61
D2002002533	M	291.81	29.18	99.15	99.11	0.8	49.01	96.54	96.38	95.99	94.6
D2002002583	M	293	29.3	99.15	99.08	0.26	49.26	96.55	96.44	96.15	95.13
D2002002540	M	333.33	33.33	99.11	99.05	0.37	55.95	96.56	96.48	96.26	95.53
D2002002544	M	536.4	53.64	98.75	99	0.32	89.5	96.57	96.52	96.4	96.11
D2002002546	M	380.5	38.05	98.97	98.99	0.3	63.75	96.57	96.51	96.36	95.91
D2002002547	M	623.53	62.35	98.95	99.05	0.33	104.37	96.57	96.53	96.43	96.21
D2002002550	M	525.2	52.52	99.2	99.08	0.29	88.2	96.57	96.53	96.42	96.16
D2002002551	M	373.67	37.37	99.13	99.03	0.29	62.69	96.57	96.52	96.38	95.95
D2002002556	M	185.05	18.5	98.34	98.98	0.34	30.78	96.53	96.32	95.4	88.34
D2002002558	M	461.82	46.18	99.08	99.07	0.33	77.44	96.57	96.52	96.39	96.04
D2002002564	M	167.86	16.79	98.89	99.06	0.79	28.11	96.53	96.32	95.4	86.47
D2002002567	M	314.52	31.45	98.97	99.06	0.62	52.75	96.55	96.45	96.15	95.15
D2002002569	M	248.88	24.89	98.91	99.06	0.77	41.7	96.55	96.43	96.01	94.16
D2002002571	M	282.15	28.22	98.94	99.05	0.66	47.27	96.55	96.41	96.01	94.54
D2002002573	M	155.53	15.55	99.02	99.03	0.83	26.11	96.52	96.27	94.97	80.99
D2002002574	M	292.3	29.23	99.17	99.07	0.64	49.12	96.55	96.43	96.08	94.87
D2002002580	M	251.16	25.12	99.12	99.06	0.29	42.18	96.55	96.43	96.04	94.43
D2002002585	M	246.82	24.68	99.2	99.08	0.3	41.52	96.55	96.41	96	94.23
D2002002588	M	284.97	28.5	99.08	99.07	0.3	47.85	96.55	96.44	96.13	94.96
D2002002612	M	289.97	29	99.27	98.81	0.38	48.71	96.57	96.49	96.27	95.41
D2002002639	M	529.4	52.94	99.27	98.92	0.46	88.89	96.57	96.53	96.42	96.12
Average		294.57	29.46	99.04	99.06	0.5	49.43	96.54	96.37	95.47	89.51

## Sheet: Table S11
Table S11. 162 SNPs strongly associated with sex at the peak region on Chr18 detected by genome wide association studies
Smaple ID	Gender		SNP Loci
na	na	(-Log10(P)）	244.369	244.369	244.369	244.369	244.369	244.369	244.369	244.369	244.369	244.369	244.369	244.369	244.369	244.369	244.369	244.369	244.369	244.369	244.369	244.369	244.369	244.369	244.369	244.369	244.369	244.369	244.369	244.369	244.369	244.369	244.369	244.369	244.369	244.369	244.369	244.369	244.369	244.369	244.369	244.369	244.369	244.369	244.369	244.369	244.369	244.369	244.369
		pvalue	4.28e-245	4.28e-245	4.28e-245	4.28e-245	4.28e-245	4.28e-245	4.28e-245	4.28e-245	4.28e-245	4.28e-245	4.28e-245	4.28e-245	4.28e-245	4.28e-245	4.28e-245	4.28e-245	4.28e-245	4.28e-245	4.28e-245	4.28e-245	4.28e-245	4.28e-245	4.28e-245	4.28e-245	4.28e-245	4.28e-245	4.28e-245	4.28e-245	4.28e-245	4.28e-245	4.28e-245	4.28e-245	4.28e-245	4.28e-245	4.28e-245	4.28e-245	4.28e-245	4.28e-245	4.28e-245	4.28e-245	4.28e-245	4.28e-245	4.28e-245	4.28e-245	4.28e-245	4.28e-245	4.28e-245
		#CHROM	chr18	chr18	chr18	chr18	chr18	chr18	chr18	chr18	chr18	chr18	chr18	chr18	chr18	chr18	chr18	chr18	chr18	chr18	chr18	chr18	chr18	chr18	chr18	chr18	chr18	chr18	chr18	chr18	chr18	chr18	chr18	chr18	chr18	chr18	chr18	chr18	chr18	chr18	chr18	chr18	chr18	chr18	chr18	chr18	chr18	chr18	chr18
		POS	559540	559543	566416	566799	567023	867376	884697	885524	1113699	1114063	1114074	1114112	1114931	1268845	1269009	1395408	1721403	1812850	1841415	1844061	1845105	1899265	1940814	2062121	2076444	2077732	2077868	2078447	2078497	2078562	2078578	2078645	2078734	2078886	2079372	2080308	2085716	2145623	2145764	2145807	2145859	2145980	2146630	2205308	2207661	2208592	2277486
		REF	T	T	C	C	A	C	A	A	T	G	T	C	C	C	A	T	G	A	T	C	C	A	G	C	T	A	T	T	A	G	A	C	T	G	G	A	T	A	A	T	C	G	G	A	C	C	C
		ALT	A	A	G	A	G	T	G	G	G	A	C	T	T	T	C	C	A	C	C	A	T	T	A	T	C	G	C	C	G	C	T	T	A	C	A	G	A	G	T	G	T	C	A	C	A	G	T
		QUAL	110194	110748	136478	96451.3	111415	139100	72535.3	106009	27855.3	14839.3	14294.3	19367.3	28351.3	27145.4	25006.3	25374.3	26078.3	29493.5	29909.3	31536.3	18364.4	26468.3	9966.32	23090.3	23916.3	17754.3	19801.3	30974.3	30952.3	34151.3	34473.3	26347.3	27397.3	29903.3	25398.3	14454.3	121614	115011	22346.3	128881	115353	109381	24587.3	27182.3	125864	131504	128921
		FILTER	PASS	PASS	PASS	PASS	PASS	PASS	PASS	PASS	PASS	PASS	PASS	PASS	PASS	PASS	PASS	PASS	PASS	PASS	PASS	PASS	PASS	PASS	PASS	PASS	PASS	PASS	PASS	PASS	PASS	PASS	PASS	PASS	PASS	PASS	PASS	PASS	PASS	PASS	PASS	PASS	PASS	PASS	PASS	PASS	PASS	PASS	PASS
		INFO	AC=151;AF=0.83;AN=182;BaseQRankSum=-0.551;ClippingRankSum=0.000;DP=3130;ExcessHet=16.4315;FS=0.797;InbreedingCoeff=-0.2053;MLEAC=151;MLEAF=0.83;MQ=60.00;MQRankSum=0.000;QD=35.39;ReadPosRankSum=-0.064;SOR=0.504;ANN=A|upstream_gene_variant|MODIFIER|cobia_male_GLEAN_10004750|cobia_male_GLEAN_10004750|transcript|TRANSCRIPT_cobia_male_GLEAN_10004750|protein_coding||c.-1126T>A|||||1126|,A|intron_varian…	AC=151;AF=0.83;AN=182;BaseQRankSum=-0.618;ClippingRankSum=0.000;DP=3159;ExcessHet=16.4315;FS=0.799;InbreedingCoeff=-0.2053;MLEAC=151;MLEAF=0.83;MQ=60.00;MQRankSum=0.000;QD=35.25;ReadPosRankSum=-0.198;SOR=0.536;ANN=A|upstream_gene_variant|MODIFIER|cobia_male_GLEAN_10004750|cobia_male_GLEAN_10004750|transcript|TRANSCRIPT_cobia_male_GLEAN_10004750|protein_coding||c.-1123T>A|||||1123|,A|intron_varian…	AC=151;AF=0.83;AN=182;BaseQRankSum=0.674;ClippingRankSum=0.000;DP=4388;ExcessHet=16.4315;FS=2.349;InbreedingCoeff=-0.2053;MLEAC=151;MLEAF=0.83;MQ=50.30;MQRankSum=-0.071;QD=31.16;ReadPosRankSum=-0.166;SOR=0.705;ANN=G|downstream_gene_variant|MODIFIER|cobia_male_GLEAN_10004751|cobia_male_GLEAN_10004751|transcript|TRANSCRIPT_cobia_male_GLEAN_10004751|protein_coding||c.*2833G>C|||||2833|,G|intron_vari…	AC=151;AF=0.83;AN=182;BaseQRankSum=-1.649;ClippingRankSum=0.000;DP=3793;ExcessHet=16.4315;FS=5.294;InbreedingCoeff=-0.2053;MLEAC=151;MLEAF=0.83;MQ=47.46;MQRankSum=-5.216;QD=25.65;ReadPosRankSum=0.180;SOR=0.960;ANN=A|downstream_gene_variant|MODIFIER|cobia_male_GLEAN_10004751|cobia_male_GLEAN_10004751|transcript|TRANSCRIPT_cobia_male_GLEAN_10004751|protein_coding||c.*2450G>T|||||2450|,A|intron_vari…	AC=151;AF=0.83;AN=182;BaseQRankSum=1.824;ClippingRankSum=0.000;DP=3967;ExcessHet=16.4315;FS=5.335;InbreedingCoeff=-0.2053;MLEAC=151;MLEAF=0.83;MQ=40.62;MQRankSum=-2.354;QD=28.16;ReadPosRankSum=0.065;SOR=0.861;ANN=G|downstream_gene_variant|MODIFIER|cobia_male_GLEAN_10004751|cobia_male_GLEAN_10004751|transcript|TRANSCRIPT_cobia_male_GLEAN_10004751|protein_coding||c.*2226T>C|||||2226|,G|intron_varia…	AC=151;AF=0.83;AN=182;BaseQRankSum=0.072;ClippingRankSum=0.000;DP=4596;ExcessHet=16.4315;FS=0.000;InbreedingCoeff=-0.2053;MLEAC=151;MLEAF=0.83;MQ=60.00;MQRankSum=0.000;QD=30.35;ReadPosRankSum=0.092;SOR=0.651;ANN=T|intron_variant|MODIFIER|cobia_male_GLEAN_10004761|cobia_male_GLEAN_10004761|transcript|TRANSCRIPT_cobia_male_GLEAN_10004761|protein_coding|9/12|c.921+24C>T||||||WARNING_TRANSCRIPT_NO_ST…	AC=151;AF=0.83;AN=182;BaseQRankSum=-0.038;ClippingRankSum=0.000;DP=2482;ExcessHet=16.4315;FS=2.657;InbreedingCoeff=-0.2056;MLEAC=151;MLEAF=0.83;MQ=57.09;MQRankSum=-2.209;QD=29.56;ReadPosRankSum=0.312;SOR=1.221;ANN=G|intron_variant|MODIFIER|cobia_male_GLEAN_10004762|cobia_male_GLEAN_10004762|transcript|TRANSCRIPT_cobia_male_GLEAN_10004762|protein_coding|4/4|c.877+383A>G||||||	AC=151;AF=0.83;AN=182;BaseQRankSum=0.779;ClippingRankSum=0.000;DP=3646;ExcessHet=16.4315;FS=17.971;InbreedingCoeff=-0.2053;MLEAC=151;MLEAF=0.83;MQ=46.41;MQRankSum=-6.269;QD=29.16;ReadPosRankSum=0.398;SOR=1.746;ANN=G|intron_variant|MODIFIER|cobia_male_GLEAN_10004762|cobia_male_GLEAN_10004762|transcript|TRANSCRIPT_cobia_male_GLEAN_10004762|protein_coding|4/4|c.877+1210A>G||||||	AC=31;AF=0.17;AN=182;BaseQRankSum=0.559;ClippingRankSum=0.000;DP=4053;ExcessHet=16.4315;FS=0.000;InbreedingCoeff=-0.2054;MLEAC=31;MLEAF=0.17;MQ=60.00;MQRankSum=0.000;QD=16.52;ReadPosRankSum=-0.048;SOR=0.731;ANN=G|upstream_gene_variant|MODIFIER|cobia_male_GLEAN_10004769|cobia_male_GLEAN_10004769|transcript|TRANSCRIPT_cobia_male_GLEAN_10004769|protein_coding||c.-3088A>C|||||3088|,G|downstream_gene_…	AC=31;AF=0.17;AN=182;BaseQRankSum=0.019;ClippingRankSum=0.000;DP=3672;ExcessHet=16.4315;FS=1.163;InbreedingCoeff=-0.2053;MLEAC=31;MLEAF=0.17;MQ=53.15;MQRankSum=-3.508;QD=10.65;ReadPosRankSum=-2.117;SOR=0.824;ANN=A|upstream_gene_variant|MODIFIER|cobia_male_GLEAN_10004769|cobia_male_GLEAN_10004769|transcript|TRANSCRIPT_cobia_male_GLEAN_10004769|protein_coding||c.-3452C>T|||||3452|,A|downstream_gene…	AC=31;AF=0.17;AN=182;BaseQRankSum=-0.242;ClippingRankSum=0.000;DP=3632;ExcessHet=16.4315;FS=0.549;InbreedingCoeff=-0.2053;MLEAC=31;MLEAF=0.17;MQ=52.99;MQRankSum=-3.919;QD=10.35;ReadPosRankSum=-2.258;SOR=0.753;ANN=C|upstream_gene_variant|MODIFIER|cobia_male_GLEAN_10004769|cobia_male_GLEAN_10004769|transcript|TRANSCRIPT_cobia_male_GLEAN_10004769|protein_coding||c.-3463A>G|||||3463|,C|downstream_gen…	AC=31;AF=0.17;AN=182;BaseQRankSum=0.091;ClippingRankSum=0.000;DP=3827;ExcessHet=16.4315;FS=0.530;InbreedingCoeff=-0.2053;MLEAC=31;MLEAF=0.17;MQ=55.78;MQRankSum=-0.293;QD=12.58;ReadPosRankSum=1.404;SOR=0.750;ANN=T|upstream_gene_variant|MODIFIER|cobia_male_GLEAN_10004769|cobia_male_GLEAN_10004769|transcript|TRANSCRIPT_cobia_male_GLEAN_10004769|protein_coding||c.-3501G>A|||||3501|,T|downstream_gene_…	AC=31;AF=0.17;AN=182;BaseQRankSum=0.097;ClippingRankSum=0.000;DP=4060;ExcessHet=16.4315;FS=1.090;InbreedingCoeff=-0.2053;MLEAC=31;MLEAF=0.17;MQ=60.00;MQRankSum=0.000;QD=16.17;ReadPosRankSum=-0.050;SOR=0.764;ANN=T|upstream_gene_variant|MODIFIER|cobia_male_GLEAN_10004769|cobia_male_GLEAN_10004769|transcript|TRANSCRIPT_cobia_male_GLEAN_10004769|protein_coding||c.-4320G>A|||||4320|,T|downstream_gene_…	AC=31;AF=0.17;AN=182;BaseQRankSum=-0.754;ClippingRankSum=0.000;DP=3098;ExcessHet=16.4315;FS=30.005;InbreedingCoeff=-0.2057;MLEAC=31;MLEAF=0.17;MQ=60.00;MQRankSum=0.000;QD=21.03;ReadPosRankSum=-0.075;SOR=0.286;ANN=T|upstream_gene_variant|MODIFIER|cobia_male_GLEAN_10004775|cobia_male_GLEAN_10004775|transcript|TRANSCRIPT_cobia_male_GLEAN_10004775|protein_coding||c.-1849G>A|||||1849|,T|intergenic_reg…	AC=31;AF=0.17;AN=182;BaseQRankSum=0.061;ClippingRankSum=0.000;DP=3385;ExcessHet=16.4315;FS=0.519;InbreedingCoeff=-0.2053;MLEAC=31;MLEAF=0.17;MQ=60.00;MQRankSum=0.000;QD=17.07;ReadPosRankSum=0.016;SOR=0.722;ANN=C|upstream_gene_variant|MODIFIER|cobia_male_GLEAN_10004775|cobia_male_GLEAN_10004775|transcript|TRANSCRIPT_cobia_male_GLEAN_10004775|protein_coding||c.-2013T>G|||||2013|,C|intergenic_region…	AC=31;AF=0.17;AN=182;BaseQRankSum=0.032;ClippingRankSum=0.000;DP=3865;ExcessHet=16.4315;FS=3.293;InbreedingCoeff=-0.2054;MLEAC=31;MLEAF=0.17;MQ=60.00;MQRankSum=0.000;QD=15.95;ReadPosRankSum=0.073;SOR=0.962;ANN=C|intergenic_region|MODIFIER|cobia_male_GLEAN_10004775-cobia_male_GLEAN_10004776|cobia_male_GLEAN_10004775-cobia_male_GLEAN_10004776|intergenic_region|cobia_male_GLEAN_10004775-cobia_male_G…	AC=31;AF=0.17;AN=182;BaseQRankSum=0.816;ClippingRankSum=0.000;DP=3860;ExcessHet=16.4315;FS=0.518;InbreedingCoeff=-0.2054;MLEAC=31;MLEAF=0.17;MQ=60.00;MQRankSum=0.000;QD=16.15;ReadPosRankSum=-0.085;SOR=0.673;ANN=A|upstream_gene_variant|MODIFIER|cobia_male_GLEAN_10004782|cobia_male_GLEAN_10004782|transcript|TRANSCRIPT_cobia_male_GLEAN_10004782|protein_coding||c.-1234G>A|||||1234|,A|intergenic_regio…	AC=31;AF=0.17;AN=182;BaseQRankSum=-0.425;ClippingRankSum=0.000;DP=3408;ExcessHet=16.4315;FS=1.740;InbreedingCoeff=-0.2058;MLEAC=31;MLEAF=0.17;MQ=60.00;MQRankSum=0.000;QD=24.70;ReadPosRankSum=0.648;SOR=0.790;ANN=C|intergenic_region|MODIFIER|cobia_male_GLEAN_10004786-cobia_male_GLEAN_10004787|cobia_male_GLEAN_10004786-cobia_male_GLEAN_10004787|intergenic_region|cobia_male_GLEAN_10004786-cobia_male_…	AC=31;AF=0.17;AN=182;BaseQRankSum=0.926;ClippingRankSum=0.000;DP=4006;ExcessHet=16.4315;FS=2.434;InbreedingCoeff=-0.2055;MLEAC=31;MLEAF=0.17;MQ=60.00;MQRankSum=0.000;QD=17.08;ReadPosRankSum=0.057;SOR=0.859;ANN=C|intergenic_region|MODIFIER|cobia_male_GLEAN_10004786-cobia_male_GLEAN_10004787|cobia_male_GLEAN_10004786-cobia_male_GLEAN_10004787|intergenic_region|cobia_male_GLEAN_10004786-cobia_male_G…	AC=31;AF=0.17;AN=182;BaseQRankSum=0.519;ClippingRankSum=0.000;DP=4158;ExcessHet=16.4315;FS=1.105;InbreedingCoeff=-0.2053;MLEAC=31;MLEAF=0.17;MQ=60.00;MQRankSum=0.000;QD=16.83;ReadPosRankSum=-0.059;SOR=0.568;ANN=A|intergenic_region|MODIFIER|cobia_male_GLEAN_10004786-cobia_male_GLEAN_10004787|cobia_male_GLEAN_10004786-cobia_male_GLEAN_10004787|intergenic_region|cobia_male_GLEAN_10004786-cobia_male_…	AC=31;AF=0.17;AN=182;BaseQRankSum=-0.439;ClippingRankSum=0.000;DP=2877;ExcessHet=16.4315;FS=1.145;InbreedingCoeff=-0.2058;MLEAC=31;MLEAF=0.17;MQ=60.00;MQRankSum=0.000;QD=16.76;ReadPosRankSum=-0.773;SOR=0.595;ANN=T|intergenic_region|MODIFIER|cobia_male_GLEAN_10004786-cobia_male_GLEAN_10004787|cobia_male_GLEAN_10004786-cobia_male_GLEAN_10004787|intergenic_region|cobia_male_GLEAN_10004786-cobia_male…	AC=31;AF=0.17;AN=182;BaseQRankSum=-1.051;ClippingRankSum=0.000;DP=3794;ExcessHet=16.4315;FS=2.461;InbreedingCoeff=-0.2056;MLEAC=31;MLEAF=0.17;MQ=60.00;MQRankSum=0.000;QD=16.54;ReadPosRankSum=0.124;SOR=0.911;ANN=T|intergenic_region|MODIFIER|cobia_male_GLEAN_10004786-cobia_male_GLEAN_10004787|cobia_male_GLEAN_10004786-cobia_male_GLEAN_10004787|intergenic_region|cobia_male_GLEAN_10004786-cobia_male_…	AC=31;AF=0.17;AN=182;BaseQRankSum=-0.433;ClippingRankSum=0.000;DP=2322;ExcessHet=16.4315;FS=25.317;InbreedingCoeff=-0.2055;MLEAC=31;MLEAF=0.17;MQ=60.00;MQRankSum=0.000;QD=12.33;ReadPosRankSum=-0.190;SOR=2.184;ANN=A|intergenic_region|MODIFIER|cobia_male_GLEAN_10004786-cobia_male_GLEAN_10004787|cobia_male_GLEAN_10004786-cobia_male_GLEAN_10004787|intergenic_region|cobia_male_GLEAN_10004786-cobia_mal…	AC=31;AF=0.17;AN=182;BaseQRankSum=-0.068;ClippingRankSum=0.000;DP=3343;ExcessHet=16.4315;FS=1.113;InbreedingCoeff=-0.2054;MLEAC=31;MLEAF=0.17;MQ=60.00;MQRankSum=0.000;QD=16.10;ReadPosRankSum=0.156;SOR=0.774;ANN=T|intron_variant|MODIFIER|cobia_male_GLEAN_10004787|cobia_male_GLEAN_10004787|transcript|TRANSCRIPT_cobia_male_GLEAN_10004787|protein_coding|2/13|c.610+16625C>T||||||	AC=31;AF=0.17;AN=182;BaseQRankSum=1.224;ClippingRankSum=0.000;DP=3321;ExcessHet=16.4315;FS=1.836;InbreedingCoeff=-0.2054;MLEAC=31;MLEAF=0.17;MQ=60.00;MQRankSum=0.000;QD=17.59;ReadPosRankSum=0.599;SOR=0.535;ANN=C|intron_variant|MODIFIER|cobia_male_GLEAN_10004787|cobia_male_GLEAN_10004787|transcript|TRANSCRIPT_cobia_male_GLEAN_10004787|protein_coding|2/13|c.611-8609T>C||||||	AC=31;AF=0.17;AN=182;BaseQRankSum=-0.077;ClippingRankSum=0.000;DP=3070;ExcessHet=16.4315;FS=1.102;InbreedingCoeff=-0.2054;MLEAC=31;MLEAF=0.17;MQ=60.00;MQRankSum=0.000;QD=15.07;ReadPosRankSum=-0.037;SOR=0.572;ANN=G|intron_variant|MODIFIER|cobia_male_GLEAN_10004787|cobia_male_GLEAN_10004787|transcript|TRANSCRIPT_cobia_male_GLEAN_10004787|protein_coding|2/13|c.611-7321A>G||||||	AC=31;AF=0.17;AN=182;BaseQRankSum=1.040;ClippingRankSum=0.000;DP=2942;ExcessHet=16.4315;FS=0.553;InbreedingCoeff=-0.2056;MLEAC=31;MLEAF=0.17;MQ=60.00;MQRankSum=0.000;QD=16.98;ReadPosRankSum=0.024;SOR=0.766;ANN=C|intron_variant|MODIFIER|cobia_male_GLEAN_10004787|cobia_male_GLEAN_10004787|transcript|TRANSCRIPT_cobia_male_GLEAN_10004787|protein_coding|2/13|c.611-7185T>C||||||	AC=31;AF=0.17;AN=182;BaseQRankSum=0.044;ClippingRankSum=0.000;DP=3762;ExcessHet=16.4315;FS=0.000;InbreedingCoeff=-0.2053;MLEAC=31;MLEAF=0.17;MQ=60.00;MQRankSum=0.000;QD=19.60;ReadPosRankSum=0.221;SOR=0.667;ANN=C|intron_variant|MODIFIER|cobia_male_GLEAN_10004787|cobia_male_GLEAN_10004787|transcript|TRANSCRIPT_cobia_male_GLEAN_10004787|protein_coding|2/13|c.611-6606T>C||||||	AC=31;AF=0.17;AN=182;BaseQRankSum=0.563;ClippingRankSum=0.000;DP=3960;ExcessHet=16.4315;FS=1.739;InbreedingCoeff=-0.2053;MLEAC=31;MLEAF=0.17;MQ=60.00;MQRankSum=0.000;QD=17.85;ReadPosRankSum=-0.209;SOR=0.572;ANN=G|intron_variant|MODIFIER|cobia_male_GLEAN_10004787|cobia_male_GLEAN_10004787|transcript|TRANSCRIPT_cobia_male_GLEAN_10004787|protein_coding|2/13|c.611-6556A>G||||||	AC=31;AF=0.17;AN=182;BaseQRankSum=-0.362;ClippingRankSum=0.000;DP=3877;ExcessHet=16.4315;FS=1.740;InbreedingCoeff=-0.2053;MLEAC=31;MLEAF=0.17;MQ=59.95;MQRankSum=0.000;QD=19.92;ReadPosRankSum=-0.563;SOR=0.832;ANN=C|intron_variant|MODIFIER|cobia_male_GLEAN_10004787|cobia_male_GLEAN_10004787|transcript|TRANSCRIPT_cobia_male_GLEAN_10004787|protein_coding|2/13|c.611-6491G>C||||||	AC=31;AF=0.17;AN=182;BaseQRankSum=0.687;ClippingRankSum=0.000;DP=3859;ExcessHet=16.4315;FS=0.522;InbreedingCoeff=-0.2054;MLEAC=31;MLEAF=0.17;MQ=59.95;MQRankSum=0.000;QD=20.37;ReadPosRankSum=-0.410;SOR=0.767;ANN=T|intron_variant|MODIFIER|cobia_male_GLEAN_10004787|cobia_male_GLEAN_10004787|transcript|TRANSCRIPT_cobia_male_GLEAN_10004787|protein_coding|2/13|c.611-6475A>T||||||	AC=31;AF=0.17;AN=182;BaseQRankSum=-0.349;ClippingRankSum=0.000;DP=3712;ExcessHet=16.4315;FS=1.724;InbreedingCoeff=-0.2053;MLEAC=31;MLEAF=0.17;MQ=60.00;MQRankSum=0.000;QD=16.79;ReadPosRankSum=-0.053;SOR=0.577;ANN=T|intron_variant|MODIFIER|cobia_male_GLEAN_10004787|cobia_male_GLEAN_10004787|transcript|TRANSCRIPT_cobia_male_GLEAN_10004787|protein_coding|2/13|c.611-6408C>T||||||	AC=31;AF=0.17;AN=182;BaseQRankSum=-0.713;ClippingRankSum=0.000;DP=3910;ExcessHet=16.4315;FS=3.211;InbreedingCoeff=-0.2053;MLEAC=31;MLEAF=0.17;MQ=60.00;MQRankSum=0.000;QD=15.89;ReadPosRankSum=0.042;SOR=0.762;ANN=A|intron_variant|MODIFIER|cobia_male_GLEAN_10004787|cobia_male_GLEAN_10004787|transcript|TRANSCRIPT_cobia_male_GLEAN_10004787|protein_coding|2/13|c.611-6319T>A||||||	AC=31;AF=0.17;AN=182;BaseQRankSum=-0.046;ClippingRankSum=0.000;DP=3959;ExcessHet=16.4315;FS=1.094;InbreedingCoeff=-0.2053;MLEAC=31;MLEAF=0.17;MQ=60.00;MQRankSum=0.000;QD=17.16;ReadPosRankSum=0.221;SOR=0.606;ANN=C|intron_variant|MODIFIER|cobia_male_GLEAN_10004787|cobia_male_GLEAN_10004787|transcript|TRANSCRIPT_cobia_male_GLEAN_10004787|protein_coding|2/13|c.611-6167G>C||||||	AC=31;AF=0.17;AN=182;BaseQRankSum=-0.958;ClippingRankSum=0.000;DP=4381;ExcessHet=16.4315;FS=2.449;InbreedingCoeff=-0.2053;MLEAC=31;MLEAF=0.17;MQ=60.00;MQRankSum=0.000;QD=14.99;ReadPosRankSum=0.117;SOR=0.529;ANN=A|intron_variant|MODIFIER|cobia_male_GLEAN_10004787|cobia_male_GLEAN_10004787|transcript|TRANSCRIPT_cobia_male_GLEAN_10004787|protein_coding|2/13|c.611-5681G>A||||||	AC=31;AF=0.17;AN=182;BaseQRankSum=0.332;ClippingRankSum=0.000;DP=3534;ExcessHet=16.4315;FS=7.423;InbreedingCoeff=-0.2053;MLEAC=31;MLEAF=0.17;MQ=60.00;MQRankSum=0.000;QD=11.35;ReadPosRankSum=-0.576;SOR=0.352;ANN=G|intron_variant|MODIFIER|cobia_male_GLEAN_10004787|cobia_male_GLEAN_10004787|transcript|TRANSCRIPT_cobia_male_GLEAN_10004787|protein_coding|2/13|c.611-4745A>G||||||	AC=151;AF=0.83;AN=182;BaseQRankSum=-0.637;ClippingRankSum=0.000;DP=3510;ExcessHet=16.4315;FS=0.000;InbreedingCoeff=-0.2053;MLEAC=151;MLEAF=0.83;MQ=60.00;MQRankSum=0.000;QD=34.83;ReadPosRankSum=0.440;SOR=0.711;ANN=A|intron_variant|MODIFIER|cobia_male_GLEAN_10004787|cobia_male_GLEAN_10004787|transcript|TRANSCRIPT_cobia_male_GLEAN_10004787|protein_coding|3/13|c.735+539T>A||||||	AC=151;AF=0.83;AN=182;BaseQRankSum=0.491;ClippingRankSum=0.000;DP=3817;ExcessHet=16.4315;FS=0.000;InbreedingCoeff=-0.2056;MLEAC=151;MLEAF=0.83;MQ=60.00;MQRankSum=0.000;QD=30.31;ReadPosRankSum=0.226;SOR=0.690;ANN=G|intergenic_region|MODIFIER|cobia_male_GLEAN_10004787-cobia_male_GLEAN_10004788|cobia_male_GLEAN_10004787-cobia_male_GLEAN_10004788|intergenic_region|cobia_male_GLEAN_10004787-cobia_male…	AC=31;AF=0.17;AN=182;BaseQRankSum=-1.734;ClippingRankSum=0.000;DP=3751;ExcessHet=16.4315;FS=1.098;InbreedingCoeff=-0.2055;MLEAC=31;MLEAF=0.17;MQ=60.00;MQRankSum=0.000;QD=14.34;ReadPosRankSum=0.075;SOR=0.591;ANN=T|intergenic_region|MODIFIER|cobia_male_GLEAN_10004787-cobia_male_GLEAN_10004788|cobia_male_GLEAN_10004787-cobia_male_GLEAN_10004788|intergenic_region|cobia_male_GLEAN_10004787-cobia_male_…	AC=151;AF=0.83;AN=182;BaseQRankSum=0.630;ClippingRankSum=0.000;DP=4168;ExcessHet=16.4315;FS=0.678;InbreedingCoeff=-0.2054;MLEAC=151;MLEAF=0.83;MQ=60.00;MQRankSum=0.000;QD=31.01;ReadPosRankSum=0.184;SOR=0.830;ANN=G|intergenic_region|MODIFIER|cobia_male_GLEAN_10004787-cobia_male_GLEAN_10004788|cobia_male_GLEAN_10004787-cobia_male_GLEAN_10004788|intergenic_region|cobia_male_GLEAN_10004787-cobia_male…	AC=151;AF=0.83;AN=182;BaseQRankSum=-0.560;ClippingRankSum=0.000;DP=4042;ExcessHet=16.4315;FS=0.000;InbreedingCoeff=-0.2053;MLEAC=151;MLEAF=0.83;MQ=60.00;MQRankSum=0.000;QD=28.80;ReadPosRankSum=0.151;SOR=0.769;ANN=T|intergenic_region|MODIFIER|cobia_male_GLEAN_10004787-cobia_male_GLEAN_10004788|cobia_male_GLEAN_10004787-cobia_male_GLEAN_10004788|intergenic_region|cobia_male_GLEAN_10004787-cobia_mal…	AC=151;AF=0.83;AN=182;BaseQRankSum=0.271;ClippingRankSum=0.000;DP=3574;ExcessHet=16.4315;FS=3.357;InbreedingCoeff=-0.2055;MLEAC=151;MLEAF=0.83;MQ=60.00;MQRankSum=0.000;QD=30.65;ReadPosRankSum=0.033;SOR=0.451;ANN=C|intergenic_region|MODIFIER|cobia_male_GLEAN_10004787-cobia_male_GLEAN_10004788|cobia_male_GLEAN_10004787-cobia_male_GLEAN_10004788|intergenic_region|cobia_male_GLEAN_10004787-cobia_male…	AC=31;AF=0.17;AN=182;BaseQRankSum=-0.788;ClippingRankSum=0.000;DP=3553;ExcessHet=16.4315;FS=1.102;InbreedingCoeff=-0.2053;MLEAC=31;MLEAF=0.17;MQ=60.00;MQRankSum=0.000;QD=15.79;ReadPosRankSum=0.365;SOR=0.803;ANN=A|intergenic_region|MODIFIER|cobia_male_GLEAN_10004787-cobia_male_GLEAN_10004788|cobia_male_GLEAN_10004787-cobia_male_GLEAN_10004788|intergenic_region|cobia_male_GLEAN_10004787-cobia_male_…	AC=31;AF=0.17;AN=182;BaseQRankSum=-0.147;ClippingRankSum=0.000;DP=3953;ExcessHet=16.4315;FS=0.524;InbreedingCoeff=-0.2053;MLEAC=31;MLEAF=0.17;MQ=60.00;MQRankSum=0.000;QD=17.48;ReadPosRankSum=-0.244;SOR=0.760;ANN=C|intergenic_region|MODIFIER|cobia_male_GLEAN_10004787-cobia_male_GLEAN_10004788|cobia_male_GLEAN_10004787-cobia_male_GLEAN_10004788|intergenic_region|cobia_male_GLEAN_10004787-cobia_male…	AC=151;AF=0.83;AN=182;BaseQRankSum=-0.666;ClippingRankSum=0.000;DP=4206;ExcessHet=16.4315;FS=0.000;InbreedingCoeff=-0.2056;MLEAC=151;MLEAF=0.83;MQ=60.00;MQRankSum=0.000;QD=30.03;ReadPosRankSum=-0.157;SOR=0.748;ANN=A|intergenic_region|MODIFIER|cobia_male_GLEAN_10004787-cobia_male_GLEAN_10004788|cobia_male_GLEAN_10004787-cobia_male_GLEAN_10004788|intergenic_region|cobia_male_GLEAN_10004787-cobia_ma…	AC=151;AF=0.83;AN=182;BaseQRankSum=0.418;ClippingRankSum=0.000;DP=4183;ExcessHet=16.4315;FS=0.677;InbreedingCoeff=-0.2053;MLEAC=151;MLEAF=0.83;MQ=60.00;MQRankSum=0.000;QD=31.53;ReadPosRankSum=0.231;SOR=0.681;ANN=G|intergenic_region|MODIFIER|cobia_male_GLEAN_10004787-cobia_male_GLEAN_10004788|cobia_male_GLEAN_10004787-cobia_male_GLEAN_10004788|intergenic_region|cobia_male_GLEAN_10004787-cobia_male…	AC=151;AF=0.83;AN=182;BaseQRankSum=-0.451;ClippingRankSum=0.000;DP=4189;ExcessHet=16.4315;FS=0.710;InbreedingCoeff=-0.2053;MLEAC=151;MLEAF=0.83;MQ=60.00;MQRankSum=0.000;QD=30.86;ReadPosRankSum=-0.110;SOR=0.627;ANN=T|intergenic_region|MODIFIER|cobia_male_GLEAN_10004787-cobia_male_GLEAN_10004788|cobia_male_GLEAN_10004787-cobia_male_GLEAN_10004788|intergenic_region|cobia_male_GLEAN_10004787-cobia_ma…
		FORMAT	GT:AD:DP:GQ:PGT:PID:PL	GT:AD:DP:GQ:PGT:PID:PL	GT:AD:DP:GQ:PL	GT:AD:DP:GQ:PL	GT:AD:DP:GQ:PL	GT:AD:DP:GQ:PL	GT:AD:DP:GQ:PGT:PID:PL	GT:AD:DP:GQ:PGT:PID:PL	GT:AD:DP:GQ:PL	GT:AD:DP:GQ:PGT:PID:PL	GT:AD:DP:GQ:PGT:PID:PL	GT:AD:DP:GQ:PL	GT:AD:DP:GQ:PL	GT:AD:DP:GQ:PGT:PID:PL	GT:AD:DP:GQ:PL	GT:AD:DP:GQ:PL	GT:AD:DP:GQ:PL	GT:AD:DP:GQ:PGT:PID:PL	GT:AD:DP:GQ:PL	GT:AD:DP:GQ:PL	GT:AD:DP:GQ:PL	GT:AD:DP:GQ:PGT:PID:PL	GT:AD:DP:GQ:PL	GT:AD:DP:GQ:PGT:PID:PL	GT:AD:DP:GQ:PL	GT:AD:DP:GQ:PGT:PID:PL	GT:AD:DP:GQ:PL	GT:AD:DP:GQ:PGT:PID:PL	GT:AD:DP:GQ:PL	GT:AD:DP:GQ:PGT:PID:PL	GT:AD:DP:GQ:PGT:PID:PL	GT:AD:DP:GQ:PL	GT:AD:DP:GQ:PL	GT:AD:DP:GQ:PL	GT:AD:DP:GQ:PL	GT:AD:DP:GQ:PGT:PID:PL	GT:AD:DP:GQ:PGT:PID:PL	GT:AD:DP:GQ:PL	GT:AD:DP:GQ:PL	GT:AD:DP:GQ:PL	GT:AD:DP:GQ:PL	GT:AD:DP:GQ:PL	GT:AD:DP:GQ:PL	GT:AD:DP:GQ:PL	GT:AD:DP:GQ:PGT:PID:PL	GT:AD:DP:GQ:PGT:PID:PL	GT:AD:DP:GQ:PGT:PID:PL
D2002002497	F	na	1/1:0,16:16:48:1|1:559540_T_A:720,48,0	1/1:0,16:16:48:1|1:559540_T_A:720,48,0	1/1:0,29:29:87:1133,87,0	1/1:0,32:32:94:1124,94,0	1/1:0,28:28:84:1047,84,0	1/1:0,23:23:69:866,69,0	1/1:0,17:17:51:.:.:674,51,0	1/1:0,19:19:57:.:.:765,57,0	0/0:27,0:27:75:0,75,1125	0/0:33,0:33:93:.:.:0,93,1395	0/0:30,0:30:81:.:.:0,81,1215	0/0:30,0:30:84:0,84,1260	0/0:36,0:36:99:0,99,1485	0/0:19,0:19:54:.:.:0,54,810	0/0:30,0:30:84:0,84,1260	0/0:32,0:32:90:0,90,1350	0/0:23,0:23:63:0,63,945	0/0:18,0:18:45:.:.:0,45,675	0/0:35,0:35:81:0,81,1311	0/0:37,0:37:99:0,99,1485	0/0:22,0:22:60:0,60,900	0/0:33,0:33:90:.:.:0,90,1350	0/0:13,0:13:36:0,36,540	0/0:27,0:27:66:.:.:0,66,990	0/0:26,0:26:72:0,72,1080	0/0:21,0:21:51:.:.:0,51,765	0/0:17,0:17:51:0,51,664	0/0:29,0:29:81:.:.:0,81,1215	0/0:32,0:32:90:0,90,1350	0/0:28,0:28:81:.:.:0,81,1215	0/0:31,0:31:81:.:.:0,81,1215	0/0:27,0:27:78:0,78,1170	0/0:25,0:25:72:0,72,974	0/0:32,0:32:93:0,93,1249	0/0:36,0:36:99:0,99,1485	0/0:27,0:27:75:.:.:0,75,1125	1/1:0,25:25:75:1|1:2085714_T_TG:1077,75,0	1/1:0,32:32:96:1248,96,0	0/0:31,0:31:90:0,90,1350	1/1:0,24:24:71:891,71,0	1/1:1,30:31:51:1066,51,0	1/1:0,15:15:45:599,45,0	0/0:32,0:32:81:0,81,1215	0/0:36,0:36:99:0,102,1530	1/1:0,30:30:89:.:.:1126,89,0	1/1:0,17:17:51:.:.:703,51,0	1/1:0,37:37:99:.:.:1433,111,0
D2002002498	F		1/1:0,27:27:84:1|1:559540_T_A:1251,84,0	1/1:0,28:28:84:1|1:559540_T_A:1251,84,0	1/1:0,36:36:99:1426,108,0	1/1:0,36:36:99:1315,108,0	1/1:0,32:32:96:1212,96,0	1/1:0,48:48:99:1916,144,0	1/1:0,24:24:72:.:.:942,72,0	1/1:0,35:35:99:1|1:885524_A_G:1495,105,0	0/0:39,0:39:99:0,99,1485	0/0:39,0:39:99:.:.:0,99,1485	0/0:39,0:39:99:.:.:0,99,1485	0/0:39,0:39:99:0,99,1485	0/0:37,0:37:93:0,93,1395	0/0:16,0:16:48:.:.:0,48,639	0/0:28,0:28:72:0,72,1080	0/0:36,0:36:99:0,99,1485	0/0:37,0:37:99:0,102,1530	0/0:32,0:32:66:.:.:0,66,990	0/0:38,0:38:99:0,102,1530	0/0:39,0:39:99:0,105,1575	0/0:18,0:18:45:0,45,675	0/0:36,0:36:99:.:.:0,99,1406	0/0:19,0:19:51:0,51,765	0/0:35,0:35:90:.:.:0,90,1350	0/0:33,0:33:81:0,81,1215	0/0:31,0:31:81:.:.:0,81,1215	0/0:22,0:22:60:0,60,900	0/0:36,0:36:99:.:.:0,99,1485	0/0:37,0:37:99:0,99,1485	0/0:37,0:37:99:.:.:0,99,1485	0/0:37,0:37:99:.:.:0,99,1485	0/0:24,0:24:57:0,57,855	0/0:36,0:36:99:0,99,1410	0/0:35,0:35:99:0,99,1485	0/0:35,0:35:99:0,99,1450	0/0:36,0:36:99:.:.:0,99,1446	1/1:0,27:27:81:1|1:2085714_T_TG:1193,81,0	1/1:0,28:28:84:1128,84,0	0/0:38,0:38:99:0,101,1418	1/1:0,42:42:99:1696,126,0	1/1:0,30:30:90:1056,90,0	1/1:0,33:33:99:1330,99,0	0/0:27,0:27:81:0,81,1103	0/0:35,0:35:99:0,99,1403	1/1:0,40:40:99:.:.:1554,120,0	1/1:0,39:39:99:.:.:1566,117,0	1/1:0,38:38:99:.:.:1508,114,0
D2002002500	F		1/1:0,50:50:99:1|1:559540_T_A:2253,154,0	1/1:0,51:51:99:1|1:559540_T_A:2262,156,0	1/1:0,93:93:99:3759,279,0	1/1:0,73:73:99:2438,216,0	1/1:0,75:75:99:2768,225,0	1/1:2,86:88:99:3257,213,0	1/1:0,51:51:99:1|1:884697_A_G:1935,153,0	1/1:1,83:84:99:.:.:3297,213,0	0/0:57,0:57:99:0,107,1800	0/0:57,0:57:99:.:.:0,107,1800	0/0:57,0:57:99:.:.:0,107,1800	0/0:57,0:57:99:0,107,1800	0/0:57,0:57:99:0,107,1800	0/0:38,0:38:99:.:.:0,99,1485	0/0:38,0:38:99:0,99,1485	0/0:71,0:71:99:0,120,1800	0/0:46,0:46:99:0,120,1800	0/0:45,0:45:99:.:.:0,108,1620	0/0:68,0:68:99:0,105,1575	0/0:46,0:46:99:0,102,1530	0/0:45,0:45:99:0,99,1485	0/0:54,0:54:99:.:.:0,120,1800	0/0:34,0:34:99:0,99,1221	0/0:43,0:43:99:.:.:0,102,1530	0/0:43,0:43:99:0,110,1478	0/0:45,0:45:99:.:.:0,109,1339	0/0:42,0:42:99:0,108,1599	0/0:37,0:37:99:.:.:0,102,1530	0/0:37,0:37:99:0,102,1530	0/0:37,0:37:99:.:.:0,102,1530	0/0:37,0:37:99:.:.:0,102,1530	0/0:37,0:37:99:0,102,1530	0/0:37,0:37:99:0,102,1530	0/0:37,0:37:99:0,102,1530	0/0:60,0:60:99:0,102,1530	0/0:48,0:48:99:.:.:0,99,1485	1/1:0,70:70:99:1|1:2085714_T_TG:3149,214,0	1/1:0,79:79:99:3125,237,0	0/0:66,0:66:99:0,120,1800	1/1:0,89:89:99:3618,268,0	1/1:0,88:88:99:3152,263,0	1/1:0,77:77:99:3073,232,0	0/0:37,0:37:99:0,99,1485	0/0:66,0:66:99:0,120,1800	1/1:0,71:71:99:.:.:2713,214,0	1/1:0,53:53:99:.:.:2195,160,0	1/1:0,68:68:99:.:.:2708,205,0
D2002002502	F		1/1:0,68:68:99:1|1:559540_T_A:3052,208,0	1/1:0,69:69:99:1|1:559540_T_A:3090,211,0	1/1:0,58:58:99:2297,174,0	1/1:0,80:80:99:2795,238,0	1/1:0,73:73:99:2742,220,0	1/1:0,82:82:99:3189,246,0	1/1:0,38:38:99:.:.:1442,114,0	1/1:0,57:57:99:.:.:2205,172,0	0/0:47,0:47:99:0,120,1800	0/0:47,0:47:99:.:.:0,120,1800	0/0:47,0:47:99:.:.:0,120,1800	0/0:47,0:47:99:0,120,1800	0/0:47,0:47:99:0,120,1800	0/0:34,0:34:99:.:.:0,99,1411	0/0:34,0:34:99:0,99,1411	0/0:52,0:52:99:0,120,1800	0/0:53,0:53:99:0,120,1800	0/0:34,0:34:96:.:.:0,96,1440	0/0:58,0:58:99:0,102,1530	0/0:42,0:42:99:0,111,1549	0/0:45,0:45:99:0,99,1485	0/0:66,0:66:99:.:.:0,120,1800	0/0:41,0:41:99:0,107,1557	0/0:42,0:42:99:.:.:0,99,1485	0/0:36,0:36:99:0,99,1485	0/0:57,0:57:99:.:.:0,120,1800	0/0:38,0:38:99:0,102,1530	0/0:69,0:69:99:.:.:0,120,1800	0/0:69,0:69:99:0,120,1800	0/0:69,0:69:99:.:.:0,120,1800	0/0:69,0:69:99:.:.:0,120,1800	0/0:69,0:69:99:0,120,1800	0/0:69,0:69:99:0,120,1800	0/0:69,0:69:99:0,120,1800	0/0:77,0:77:99:0,114,1710	0/0:60,0:60:99:.:.:0,103,1665	1/1:0,55:55:99:1|1:2085714_T_TG:2426,166,0	1/1:0,64:64:99:2523,193,0	0/0:59,0:59:99:0,120,1800	1/1:0,77:77:99:3105,231,0	1/1:0,67:67:99:2492,202,0	1/1:0,77:77:99:3105,232,0	0/0:43,0:43:99:0,110,1755	0/0:60,0:60:99:0,120,1800	1/1:0,100:100:99:.:.:3790,300,0	1/1:0,56:56:99:.:.:2317,169,0	1/1:0,75:75:99:.:.:2814,224,0
D2002002505	F		1/1:0,36:36:99:1|1:559540_T_A:1599,108,0	1/1:0,36:36:99:1|1:559540_T_A:1599,108,0	1/1:0,55:55:99:2213,166,0	1/1:0,48:48:99:1660,143,0	1/1:0,49:49:99:1913,147,0	1/1:0,49:49:99:1930,147,0	1/1:0,23:23:69:.:.:914,69,0	1/1:0,41:41:99:.:.:1608,123,0	0/0:40,0:40:99:0,105,1575	0/0:40,0:40:99:.:.:0,105,1575	0/0:40,0:40:99:.:.:0,105,1575	0/0:40,0:40:99:0,105,1575	0/0:40,0:40:99:0,105,1575	0/0:22,0:22:60:.:.:0,60,900	0/0:35,0:35:99:0,102,1382	0/0:40,0:40:99:0,103,1481	0/0:36,0:36:99:0,99,1485	0/0:37,0:37:87:.:.:0,87,1327	0/0:39,0:39:99:0,102,1530	0/0:45,0:45:99:0,120,1800	0/0:35,0:35:99:0,99,1359	0/0:40,0:40:99:.:.:0,99,1313	0/0:26,0:26:75:0,75,937	0/0:36,0:36:99:.:.:0,99,1434	0/0:34,0:34:84:0,84,1260	0/0:34,0:34:73:.:.:0,73,1190	0/0:28,0:28:72:0,72,1080	0/0:40,0:40:99:.:.:0,110,1616	0/0:40,0:40:99:0,110,1616	0/0:40,0:40:99:.:.:0,110,1616	0/0:40,0:40:99:.:.:0,110,1616	0/0:40,0:40:99:0,110,1616	0/0:40,0:40:99:0,110,1616	0/0:40,0:40:99:0,110,1616	0/0:48,0:48:99:0,99,1485	0/0:38,0:38:99:.:.:0,99,1426	1/1:0,43:43:99:1|1:2085714_T_TG:1893,129,0	1/1:0,40:40:99:1622,120,0	0/0:38,0:38:99:0,100,1477	1/1:0,52:52:99:2064,156,0	1/1:0,47:47:99:1684,140,0	1/1:0,40:40:99:1579,120,0	0/0:39,0:39:99:0,102,1372	0/0:36,0:36:99:0,99,1485	1/1:0,57:57:99:.:.:2119,170,0	1/1:0,51:51:99:.:.:2076,153,0	1/1:0,55:55:99:.:.:2057,164,0
D2002002506	F		1/1:0,48:48:99:1|1:559540_T_A:2140,147,0	1/1:0,47:47:99:1|1:559540_T_A:2098,144,0	1/1:0,64:64:99:2596,193,0	1/1:0,70:70:99:2293,206,0	1/1:0,58:58:99:2169,174,0	1/1:0,91:91:99:3524,273,0	1/1:0,27:27:81:.:.:1035,81,0	1/1:0,62:62:99:.:.:2479,187,0	0/0:38,0:38:99:0,105,1336	0/0:38,0:38:99:.:.:0,105,1336	0/0:38,0:38:99:.:.:0,105,1336	0/0:38,0:38:99:0,105,1336	0/0:38,0:38:99:0,105,1336	0/0:33,0:33:99:.:.:0,99,1317	0/0:33,0:33:99:0,99,1317	0/0:49,0:49:99:0,114,1800	0/0:37,0:37:99:0,102,1374	0/0:54,0:54:99:.:.:0,120,1800	0/0:46,0:46:99:0,99,1485	0/0:43,0:43:99:0,120,1800	0/0:37,0:37:99:0,99,1233	0/0:47,0:47:99:.:.:0,100,1547	0/0:34,0:34:99:0,99,1177	0/0:44,0:44:99:.:.:0,102,1545	0/0:49,0:49:99:0,99,1485	0/0:45,0:45:99:.:.:0,101,1353	0/0:38,0:38:99:0,107,1493	0/0:33,0:33:99:.:.:0,99,1319	0/0:33,0:33:99:0,99,1319	0/0:33,0:33:99:.:.:0,99,1319	0/0:33,0:33:99:.:.:0,99,1319	0/0:33,0:33:99:0,99,1319	0/0:33,0:33:99:0,99,1319	0/0:33,0:33:99:0,99,1319	0/0:69,0:69:99:0,102,1530	0/0:43,0:43:99:.:.:0,102,1530	1/1:0,59:59:99:1|1:2085714_T_TG:2684,181,0	1/1:0,73:73:99:2985,220,0	0/0:60,0:60:99:0,120,1800	1/1:0,90:90:99:3623,271,0	1/1:0,85:85:99:2861,252,0	1/1:0,67:67:99:2667,202,0	0/0:38,0:38:99:0,102,1530	0/0:53,0:53:99:0,120,1800	1/1:0,76:76:99:.:.:2863,228,0	1/1:0,72:72:99:.:.:2964,217,0	1/1:0,70:70:99:.:.:2731,210,0
D2002002507	F		1/1:0,28:28:84:1|1:559540_T_A:1242,84,0	1/1:0,27:27:81:1|1:559540_T_A:1207,81,0	1/1:0,47:47:99:1913,141,0	1/1:0,46:46:99:1583,136,0	1/1:0,42:42:99:1582,126,0	1/1:0,53:53:99:2087,159,0	1/1:0,28:28:84:.:.:1108,84,0	1/1:0,34:34:99:1|1:885524_A_G:1451,102,0	0/0:40,0:40:99:0,99,1485	0/0:40,0:40:99:.:.:0,99,1485	0/0:40,0:40:99:.:.:0,99,1485	0/0:40,0:40:99:0,99,1485	0/0:40,0:40:99:0,99,1485	0/0:34,0:34:99:.:.:0,99,1485	0/0:37,0:37:99:0,99,1485	0/0:35,0:35:99:0,99,1273	0/0:37,0:37:99:0,99,1420	0/0:42,0:42:99:.:.:0,111,1665	0/0:40,0:40:99:0,102,1451	0/0:43,0:43:99:0,117,1755	0/0:29,0:29:84:0,84,1095	0/0:40,0:40:99:.:.:0,99,1485	0/0:32,0:32:81:0,81,1215	0/0:38,0:38:99:.:.:0,99,1485	0/0:49,0:49:99:0,103,1575	0/0:38,0:38:99:.:.:0,103,1266	0/0:37,0:37:99:0,99,1485	0/0:40,0:40:99:.:.:0,108,1620	0/0:40,0:40:99:0,108,1620	0/0:40,0:40:99:.:.:0,108,1620	0/0:40,0:40:99:.:.:0,108,1620	0/0:40,0:40:99:0,108,1620	0/0:40,0:40:99:0,108,1620	0/0:40,0:40:99:0,108,1620	0/0:52,0:52:99:0,105,1575	0/0:38,0:38:99:.:.:0,99,1485	1/1:0,35:35:99:1|1:2085714_T_TG:1594,108,0	1/1:0,37:37:99:1513,111,0	0/0:36,0:36:99:0,105,1544	1/1:0,49:49:99:1996,147,0	1/1:0,51:51:99:1942,153,0	1/1:0,44:44:99:1788,132,0	0/0:38,0:38:99:0,105,1575	0/0:44,0:44:99:0,99,1485	1/1:1,39:40:79:.:.:1466,79,0	1/1:0,43:43:99:.:.:1731,129,0	1/1:0,49:49:99:.:.:2011,147,0
D2002002508	F		1/1:0,40:40:99:1|1:559540_T_A:1767,120,0	1/1:0,38:38:99:1|1:559540_T_A:1767,120,0	1/1:0,55:55:99:2232,166,0	1/1:0,48:48:99:1720,144,0	1/1:0,44:44:99:1592,132,0	1/1:0,48:48:99:1869,144,0	1/1:0,22:22:66:.:.:838,66,0	1/1:0,33:33:99:1|1:885524_A_G:1387,99,0	0/0:37,0:37:99:0,99,1485	0/0:37,0:37:99:.:.:0,99,1485	0/0:37,0:37:99:.:.:0,99,1485	0/0:37,0:37:99:0,99,1485	0/0:37,0:37:99:0,99,1485	0/0:36,0:36:99:.:.:0,99,1485	0/0:37,0:37:99:0,102,1530	0/0:43,0:43:99:0,108,1620	0/0:39,0:39:99:0,99,1462	0/0:33,0:33:72:.:.:0,72,1080	0/0:36,0:36:99:0,99,1485	0/0:46,0:46:99:0,117,1800	0/0:27,0:27:75:0,75,1125	0/0:43,0:43:99:.:.:0,113,1642	0/0:27,0:27:81:0,81,970	0/0:37,0:37:99:.:.:0,99,1469	0/0:37,0:37:99:0,99,1485	0/0:41,0:41:99:.:.:0,108,1413	0/0:31,0:31:81:0,81,1215	0/0:44,0:44:99:.:.:0,105,1575	0/0:44,0:44:99:0,105,1575	0/0:44,0:44:99:.:.:0,105,1575	0/0:44,0:44:99:.:.:0,105,1575	0/0:44,0:44:99:0,105,1575	0/0:44,0:44:99:0,105,1575	0/0:36,0:36:99:0,99,1479	0/0:47,0:47:99:0,99,1485	0/0:39,0:39:99:.:.:0,99,1312	1/1:0,45:45:99:1|1:2085714_T_TG:2024,138,0	1/1:0,44:44:99:1794,132,0	0/0:36,0:36:99:0,99,1389	1/1:0,35:35:99:1460,105,0	1/1:0,54:54:99:2017,162,0	1/1:0,38:38:99:1533,114,0	0/0:40,0:40:99:0,102,1530	0/0:42,0:42:99:0,111,1665	1/1:0,51:51:99:.:.:2012,153,0	1/1:0,58:58:99:.:.:2334,175,0	1/1:0,62:62:99:.:.:2456,187,0
D2002002510	F		1/1:0,23:23:72:1|1:559540_T_A:1051,72,0	1/1:0,23:23:69:1|1:559540_T_A:1014,69,0	1/1:0,32:32:96:1262,96,0	1/1:0,22:22:65:763,65,0	1/1:0,49:49:99:1830,147,0	1/1:0,28:28:84:1089,84,0	1/1:0,26:26:78:.:.:1003,78,0	1/1:0,32:32:96:.:.:1208,96,0	0/0:36,0:36:99:0,105,1399	0/0:33,0:33:90:.:.:0,90,1350	0/0:34,0:34:90:.:.:0,90,1350	0/0:37,0:37:99:0,102,1530	0/0:39,0:39:99:0,102,1530	0/0:33,0:33:99:.:.:0,99,1211	0/0:28,0:28:81:0,81,1157	0/0:37,0:37:99:0,99,1485	0/0:42,0:42:99:0,102,1530	0/0:43,0:43:77:.:.:0,77,1462	0/0:33,0:33:90:0,90,1350	0/0:42,0:42:99:0,102,1620	0/0:33,0:33:87:0,87,1305	0/0:44,0:44:99:.:.:0,99,1485	0/0:23,0:23:60:0,60,900	0/0:37,0:37:84:.:.:0,84,1260	0/0:35,0:35:99:0,99,1485	0/0:29,0:29:71:.:.:0,71,931	0/0:35,0:35:99:0,99,1251	0/0:42,0:42:99:.:.:0,102,1530	0/0:42,0:42:99:0,102,1530	0/0:36,0:36:99:.:.:0,99,1485	0/0:35,0:35:90:.:.:0,90,1350	0/0:36,0:36:99:0,99,1485	0/0:36,0:36:99:0,99,1485	0/0:36,0:36:99:0,99,1485	0/0:40,0:40:99:0,102,1452	0/0:39,0:39:79:.:.:0,79,1325	1/1:0,21:21:63:1|1:2085714_T_TG:907,63,0	1/1:0,32:32:96:1231,96,0	0/0:30,0:30:87:0,87,1305	1/1:0,29:29:87:1144,87,0	1/1:0,36:36:99:1246,106,0	1/1:0,37:37:99:1466,111,0	0/0:40,0:40:99:0,108,1620	0/0:36,0:36:99:0,99,1485	1/1:1,41:42:99:.:.:1544,116,0	1/1:0,41:41:99:.:.:1614,123,0	1/1:0,41:41:99:.:.:1553,123,0
D2002002512	F		1/1:0,52:52:99:1|1:559540_T_A:2433,166,0	1/1:0,54:54:99:1|1:559540_T_A:2433,166,0	1/1:0,58:58:99:2219,174,0	1/1:0,42:42:99:1446,124,0	1/1:0,53:53:99:1936,159,0	1/1:0,60:60:99:2379,181,0	1/1:0,41:41:99:.:.:1585,123,0	1/1:0,49:49:99:1|1:885524_A_G:2105,150,0	0/0:46,0:46:99:0,106,1672	0/0:46,0:46:99:.:.:0,106,1672	0/0:46,0:46:99:.:.:0,106,1672	0/0:46,0:46:99:0,106,1672	0/0:46,0:46:99:0,106,1672	0/0:34,0:34:99:.:.:0,99,1298	0/0:34,0:34:99:0,99,1298	0/0:40,0:40:99:0,99,1485	0/0:42,0:42:99:0,102,1530	0/0:56,0:56:99:.:.:0,120,1800	0/0:49,0:49:99:0,110,1710	0/0:43,0:43:99:0,111,1654	0/0:44,0:44:99:0,105,1575	0/0:50,0:50:99:.:.:0,108,1800	0/0:35,0:35:99:0,99,1485	0/0:44,0:44:99:.:.:0,114,1585	0/0:49,0:49:99:0,99,1485	0/0:43,0:43:99:.:.:0,102,1360	0/0:33,0:33:81:0,81,1215	0/0:33,0:33:99:.:.:0,99,1255	0/0:33,0:33:99:0,99,1255	0/0:33,0:33:99:.:.:0,99,1255	0/0:33,0:33:99:.:.:0,99,1255	0/0:33,0:33:99:0,99,1255	0/0:33,0:33:99:0,99,1255	0/0:33,0:33:99:0,99,1255	0/0:64,0:64:99:0,102,1530	0/0:38,0:38:99:.:.:0,102,1530	1/1:0,56:56:99:1|1:2085714_T_TG:2520,169,0	1/1:0,58:58:99:2287,174,0	0/0:43,0:43:99:0,111,1665	1/1:0,58:58:99:2311,175,0	1/1:0,64:64:99:2378,193,0	1/1:0,56:56:99:2147,168,0	0/0:50,0:50:99:0,120,1800	0/0:55,0:55:99:0,120,1800	1/1:0,51:51:99:.:.:1905,152,0	1/1:0,56:56:99:.:.:2260,169,0	1/1:0,53:53:99:.:.:1982,158,0
D2002002513	F		1/1:0,16:16:48:1|1:559540_T_A:707,48,0	1/1:0,16:16:48:1|1:559540_T_A:707,48,0	1/1:0,17:17:51:663,51,0	1/1:0,11:11:33:378,33,0	1/1:0,12:12:36:424,36,0	1/1:0,24:24:72:939,72,0	1/1:0,12:12:36:.:.:479,36,0	1/1:0,9:9:27:.:.:315,27,0	0/0:18,0:18:22:0,22,609	0/0:19,0:19:51:.:.:0,51,765	0/0:16,0:16:48:.:.:0,48,621	0/0:16,0:16:48:0,48,590	0/0:20,0:20:57:0,57,855	0/0:12,0:12:17:.:.:0,17,430	0/0:17,0:17:51:0,51,613	0/0:19,0:19:57:0,57,696	0/0:18,0:18:41:0,41,653	0/0:4,0:4:12:.:.:0,12,154	0/0:8,0:8:24:0,24,334	0/0:12,0:12:33:0,33,495	0/0:17,0:17:48:0,48,720	0/0:9,0:9:24:.:.:0,24,360	0/0:10,0:10:30:0,30,340	0/0:16,0:16:48:.:.:0,48,653	0/0:10,0:10:30:0,30,369	0/0:15,0:15:39:.:.:0,39,585	0/0:30,0:30:90:0,90,1159	0/0:10,0:10:27:.:.:0,27,405	0/0:14,0:14:39:0,39,585	0/0:10,0:10:27:.:.:0,27,405	0/0:9,0:9:21:.:.:0,21,315	0/0:13,0:13:39:0,39,500	0/0:11,0:11:27:0,27,405	0/0:13,0:13:33:0,33,495	0/0:18,0:18:42:0,42,630	0/0:15,0:15:30:.:.:0,30,450	1/1:0,21:21:63:1|1:2085714_T_TG:945,63,0	1/1:0,19:19:57:707,57,0	0/0:19,0:19:51:0,51,765	1/1:0,18:18:54:715,54,0	1/1:0,24:24:72:944,72,0	1/1:0,17:17:51:666,51,0	0/0:17,0:17:51:0,51,676	0/0:19,0:19:29:0,29,674	1/1:0,10:10:30:.:.:389,30,0	1/1:0,13:13:39:.:.:523,39,0	1/1:0,13:13:39:.:.:505,39,0
D2002002514	F		1/1:0,42:42:99:1|1:559540_T_A:1847,126,0	1/1:0,42:42:99:1|1:559540_T_A:1847,126,0	1/1:0,44:44:99:1774,132,0	1/1:0,30:30:89:1093,89,0	1/1:0,48:48:99:1715,144,0	1/1:0,42:42:99:1679,126,0	1/1:0,40:40:99:.:.:1541,120,0	1/1:0,43:43:99:.:.:1598,129,0	0/0:54,0:54:99:0,120,1800	0/0:54,0:54:99:.:.:0,120,1800	0/0:54,0:54:99:.:.:0,120,1800	0/0:54,0:54:99:0,120,1800	0/0:51,0:51:99:0,107,1800	0/0:19,0:19:57:.:.:0,57,717	0/0:25,0:25:69:0,69,1035	0/0:39,0:39:99:0,105,1477	0/0:44,0:44:99:0,99,1621	0/0:24,0:24:66:.:.:0,66,990	0/0:45,0:45:99:0,114,1800	0/0:40,0:40:99:0,103,1387	0/0:37,0:37:99:0,102,1527	0/0:42,0:42:99:.:.:0,99,1611	0/0:30,0:30:81:0,81,1121	0/0:37,0:37:96:.:.:0,96,1369	0/0:12,0:12:33:0,33,495	0/0:43,0:43:79:.:.:0,79,1587	0/0:40,0:40:99:0,100,1454	0/0:34,0:34:99:.:.:0,99,1485	0/0:36,0:36:99:0,99,1477	0/0:37,0:37:99:.:.:0,105,1461	0/0:37,0:37:99:.:.:0,105,1461	0/0:34,0:34:90:0,90,1350	0/0:38,0:38:99:0,101,1484	0/0:41,0:41:99:0,102,1530	0/0:44,0:44:99:0,102,1575	0/0:43,0:43:99:.:.:0,114,1647	1/1:0,34:34:99:1|1:2085714_T_TG:1547,105,0	1/1:0,37:37:99:1453,111,0	0/0:37,0:37:90:0,90,1350	1/1:0,40:40:99:1601,120,0	1/1:0,48:48:99:1801,143,0	1/1:1,41:42:99:1519,116,0	0/0:37,0:37:99:0,99,1391	0/0:43,0:43:99:0,112,1604	1/1:0,39:39:99:.:.:1445,116,0	1/1:0,51:51:99:.:.:2025,153,0	1/1:0,43:43:99:.:.:1728,129,0
D2002002515	F		1/1:0,23:23:72:1|1:559540_T_A:1045,72,0	1/1:0,24:24:72:1|1:559540_T_A:1045,72,0	1/1:0,40:40:99:1492,119,0	1/1:0,37:37:99:1243,110,0	1/1:0,27:27:80:932,80,0	1/1:0,47:47:99:1806,141,0	1/1:0,29:29:87:.:.:1104,87,0	1/1:0,35:35:99:.:.:1313,104,0	0/0:41,0:41:99:0,99,1539	0/0:40,0:40:99:.:.:0,108,1483	0/0:37,0:37:93:.:.:0,93,1395	0/0:42,0:42:99:0,105,1620	0/0:41,0:41:99:0,108,1620	0/0:25,0:25:66:.:.:0,66,910	0/0:33,0:33:71:0,71,1259	0/0:39,0:39:99:0,99,1485	0/0:43,0:43:99:0,107,1620	0/0:22,0:22:66:.:.:0,66,790	0/0:36,0:36:99:0,99,1453	0/0:45,0:45:99:0,104,1734	0/0:25,0:25:72:0,72,1080	0/0:32,0:32:90:.:.:0,90,1350	0/0:33,0:33:87:0,87,1153	0/0:28,0:28:81:.:.:0,81,1215	0/0:29,0:29:81:0,81,1215	0/0:39,0:39:99:.:.:0,99,1485	0/0:39,0:39:99:0,99,1485	0/0:42,0:42:99:.:.:0,105,1575	0/0:42,0:42:99:0,105,1575	0/0:28,0:28:81:.:.:0,81,1014	0/0:28,0:28:73:.:.:0,73,1001	0/0:31,0:31:77:0,77,1120	0/0:33,0:33:58:0,58,1207	0/0:34,0:34:90:0,90,1350	0/0:39,0:39:99:0,103,1458	0/0:36,0:36:90:.:.:0,90,1383	1/1:0,34:34:99:1|1:2085714_T_TG:1559,105,0	1/1:0,35:35:99:1343,104,0	0/0:39,0:39:99:0,104,1498	1/1:0,41:41:99:1640,123,0	1/1:0,39:39:99:1426,116,0	1/1:0,28:28:83:1077,83,0	0/0:40,0:40:99:0,100,1525	0/0:42,0:42:99:0,105,1665	1/1:0,36:36:99:.:.:1348,107,0	1/1:0,32:32:96:1|1:2208592_C_G:1269,96,0	1/1:0,30:30:90:.:.:1174,90,0
D2002002516	F		1/1:0,40:40:99:1|1:559540_T_A:1775,123,0	1/1:0,40:40:99:1|1:559540_T_A:1765,120,0	1/1:0,53:53:99:2012,159,0	1/1:0,26:26:77:919,77,0	1/1:0,33:33:99:1253,99,0	1/1:0,57:57:99:2242,171,0	1/1:0,31:31:93:.:.:1175,93,0	1/1:0,29:29:87:.:.:1172,87,0	0/0:46,0:46:99:0,106,1759	0/0:46,0:46:99:.:.:0,106,1759	0/0:40,0:40:99:.:.:0,102,1530	0/0:40,0:40:99:0,102,1530	0/0:39,0:39:99:0,105,1531	0/0:20,0:20:60:.:.:0,60,769	0/0:45,0:45:95:0,95,1676	0/0:45,0:45:99:0,117,1800	0/0:51,0:51:99:0,109,1753	0/0:22,0:22:66:.:.:0,66,851	0/0:43,0:43:99:0,100,1665	0/0:45,0:45:99:0,109,1720	0/0:25,0:25:52:0,52,965	0/0:40,0:40:99:.:.:0,99,1485	0/0:24,0:24:60:0,60,900	0/0:35,0:35:62:.:.:0,62,1295	0/0:26,0:26:69:0,69,1035	0/0:29,0:29:81:.:.:0,81,1106	0/0:32,0:32:82:0,82,1199	0/0:39,0:39:99:.:.:0,99,1485	0/0:35,0:35:99:0,99,1421	0/0:46,0:46:99:.:.:0,119,1750	0/0:44,0:44:99:.:.:0,101,1607	0/0:35,0:35:93:0,93,1395	0/0:35,0:35:99:0,101,1402	0/0:31,0:31:81:0,81,1215	0/0:43,0:43:99:0,105,1396	0/0:40,0:40:99:.:.:0,101,1473	1/1:0,35:35:99:1|1:2085714_T_TG:1485,105,0	1/1:0,45:45:99:1731,135,0	0/0:39,0:39:99:0,99,1487	1/1:0,49:49:99:1888,146,0	1/1:1,43:44:99:1610,122,0	1/1:0,49:49:99:1926,147,0	0/0:39,0:39:99:0,99,1485	0/0:38,0:38:99:0,102,1530	1/1:0,37:37:99:.:.:1435,111,0	1/1:0,39:39:99:.:.:1560,117,0	1/1:0,39:39:99:.:.:1529,117,0
D2002002518	F		1/1:0,47:47:99:1|1:559540_T_A:2105,144,0	1/1:0,48:48:99:1|1:559540_T_A:2103,144,0	1/1:0,66:66:99:2566,198,0	1/1:0,47:47:99:1537,139,0	1/1:0,46:46:99:1718,138,0	1/1:0,76:76:99:2957,228,0	1/1:0,33:33:99:.:.:1266,99,0	1/1:0,54:54:99:.:.:2115,162,0	0/0:42,0:42:99:0,105,1649	0/0:42,0:42:99:.:.:0,105,1649	0/0:42,0:42:99:.:.:0,105,1649	0/0:42,0:42:99:0,105,1649	0/0:40,0:40:99:0,104,1513	0/0:38,0:38:99:.:.:0,102,1138	0/0:38,0:38:99:0,102,1138	0/0:45,0:45:99:0,120,1800	0/0:41,0:41:99:0,105,1491	0/0:40,0:40:99:.:.:0,105,1342	0/0:45,0:45:99:0,99,1485	0/0:45,0:45:99:0,99,1485	0/0:39,0:39:99:0,102,1405	0/0:43,0:43:99:.:.:0,103,1800	0/0:24,0:24:72:0,72,872	0/0:39,0:39:99:.:.:0,103,1334	0/0:41,0:41:99:0,105,1450	0/0:27,0:27:81:.:.:0,81,1025	0/0:36,0:36:99:0,99,1213	0/0:35,0:35:99:.:.:0,99,1485	0/0:35,0:35:99:0,99,1485	0/0:35,0:35:99:.:.:0,99,1485	0/0:35,0:35:99:.:.:0,99,1485	0/0:35,0:35:99:0,99,1485	0/0:35,0:35:99:0,99,1485	0/0:35,0:35:99:0,99,1485	0/0:50,0:50:99:0,102,1530	0/0:40,0:40:99:.:.:0,105,1405	1/1:0,54:54:99:1|1:2085714_T_TG:2401,163,0	1/1:0,36:36:99:1441,108,0	0/0:43,0:43:99:0,108,1620	1/1:0,55:55:99:2151,165,0	1/1:0,49:49:99:1678,146,0	1/1:0,54:54:99:2109,162,0	0/0:42,0:42:99:0,102,1622	0/0:42,0:42:99:0,109,1681	1/1:0,53:53:99:.:.:1908,158,0	1/1:0,69:69:99:.:.:2773,208,0	1/1:0,57:57:99:.:.:2158,171,0
D2002002519	F		1/1:0,51:51:99:1|1:559540_T_A:2287,154,0	1/1:0,50:50:99:1|1:559540_T_A:2287,154,0	1/1:0,43:43:99:1701,129,0	1/1:0,35:35:99:1080,103,0	1/1:0,45:45:99:1733,135,0	1/1:0,49:49:99:1806,146,0	1/1:0,19:19:56:.:.:673,56,0	1/1:0,41:41:99:1|1:885524_A_G:1729,123,0	0/0:41,0:41:99:0,101,1316	0/0:41,0:41:99:.:.:0,101,1316	0/0:41,0:41:99:.:.:0,101,1316	0/0:41,0:41:99:0,101,1316	0/0:41,0:41:99:0,101,1316	0/0:27,0:27:60:.:.:0,60,900	0/0:38,0:38:99:0,100,1543	0/0:33,0:33:99:0,99,1267	0/0:37,0:37:99:0,102,1364	0/0:49,0:49:99:.:.:0,109,1800	0/0:38,0:38:99:0,99,1397	0/0:36,0:36:99:0,99,1485	0/0:39,0:39:99:0,105,1443	0/0:38,0:38:99:.:.:0,99,1280	0/0:20,0:20:60:0,60,663	0/0:35,0:35:99:.:.:0,99,1410	0/0:36,0:36:99:0,99,1485	0/0:33,0:33:80:.:.:0,80,1185	0/0:34,0:34:93:0,93,1395	0/0:44,0:44:99:.:.:0,113,1584	0/0:43,0:43:99:0,109,1698	0/0:43,0:43:99:.:.:0,109,1698	0/0:43,0:43:99:.:.:0,109,1698	0/0:43,0:43:99:0,109,1698	0/0:43,0:43:99:0,109,1698	0/0:43,0:43:99:0,109,1698	0/0:44,0:44:99:0,99,1485	0/0:38,0:38:99:.:.:0,102,1340	1/1:0,36:36:99:1|1:2085714_T_TG:1617,108,0	1/1:0,45:45:99:1718,135,0	0/0:43,0:43:99:0,117,1755	1/1:0,52:52:99:2076,156,0	1/1:0,43:43:99:1503,128,0	1/1:0,46:46:99:1849,138,0	0/0:35,0:35:99:0,99,1329	0/0:36,0:36:99:0,105,1382	1/1:0,49:49:99:.:.:1851,147,0	1/1:1,55:56:99:.:.:2201,139,0	1/1:0,51:51:99:.:.:1987,153,0
D2002002520	F		1/1:0,42:42:99:1|1:559540_T_A:1892,129,0	1/1:0,43:43:99:1|1:559540_T_A:1931,132,0	1/1:0,59:59:99:2364,178,0	1/1:0,50:50:99:1738,149,0	1/1:0,56:56:99:2147,168,0	1/1:0,59:59:99:2382,177,0	1/1:0,35:35:99:.:.:1328,105,0	1/1:0,35:35:99:1|1:885524_A_G:1476,108,0	0/0:54,0:54:99:0,120,1800	0/0:54,0:54:99:.:.:0,120,1800	0/0:54,0:54:99:.:.:0,120,1800	0/0:54,0:54:99:0,120,1800	0/0:51,0:51:99:0,110,1800	0/0:33,0:33:99:.:.:0,99,1323	0/0:40,0:40:99:0,104,1601	0/0:48,0:48:99:0,104,1754	0/0:47,0:47:99:0,103,1715	0/0:25,0:25:72:.:.:0,72,1080	0/0:40,0:40:99:0,102,1492	0/0:42,0:42:99:0,101,1530	0/0:40,0:40:99:0,108,1479	0/0:42,0:42:99:.:.:0,104,1600	0/0:44,0:44:99:0,103,1643	0/0:42,0:42:99:.:.:0,100,1530	0/0:29,0:29:55:0,55,1052	0/0:43,0:43:99:.:.:0,103,1581	0/0:43,0:43:99:0,99,1485	0/0:37,0:37:99:.:.:0,99,1620	0/0:37,0:37:99:0,99,1620	0/0:37,0:37:99:.:.:0,99,1620	0/0:37,0:37:99:.:.:0,99,1620	0/0:37,0:37:99:0,99,1620	0/0:37,0:37:99:0,99,1620	0/0:37,0:37:99:0,99,1620	0/0:49,0:49:99:0,99,1485	0/0:44,0:44:99:.:.:0,99,1567	1/1:0,41:41:99:1|1:2085714_T_TG:1817,123,0	1/1:1,38:39:77:1424,77,0	0/0:42,0:42:99:0,107,1549	1/1:1,55:56:99:2104,130,0	1/1:1,48:49:99:1776,104,0	1/1:0,57:57:99:2270,172,0	0/0:41,0:41:99:0,107,1641	0/0:48,0:48:99:0,115,1800	1/1:0,58:58:99:.:.:2238,174,0	1/1:0,45:45:99:.:.:1800,135,0	1/1:1,47:48:99:.:.:1826,134,0
D2002002522	F		1/1:0,37:37:99:1|1:559540_T_A:1708,117,0	1/1:0,39:39:99:1|1:559540_T_A:1709,117,0	1/1:0,46:46:99:1798,138,0	1/1:0,36:36:99:1238,108,0	1/1:0,49:49:99:1818,147,0	1/1:0,54:54:99:2124,162,0	1/1:0,33:33:98:.:.:1200,98,0	1/1:0,37:37:99:1|1:885524_A_G:1526,111,0	0/0:46,0:46:99:0,111,1800	0/0:47,0:47:99:.:.:0,102,1786	0/0:47,0:47:99:.:.:0,102,1786	0/0:47,0:47:99:0,102,1786	0/0:53,0:53:99:0,103,1800	0/0:27,0:27:81:.:.:0,81,1031	0/0:41,0:41:99:0,99,1485	0/0:46,0:46:99:0,100,1800	0/0:48,0:48:99:0,102,1725	0/0:23,0:23:60:.:.:0,60,900	0/0:40,0:40:99:0,99,1485	0/0:48,0:48:99:0,117,1800	0/0:31,0:31:90:0,90,1350	0/0:43,0:43:99:.:.:0,102,1665	0/0:37,0:37:99:0,102,1298	0/0:30,0:30:81:.:.:0,81,1215	0/0:42,0:42:86:0,86,1483	0/0:44,0:44:99:.:.:0,100,1584	0/0:39,0:39:99:0,100,1315	0/0:41,0:41:99:.:.:0,102,1530	0/0:41,0:41:99:0,102,1530	0/0:41,0:41:99:.:.:0,102,1530	0/0:41,0:41:99:.:.:0,102,1530	0/0:35,0:35:84:0,84,1260	0/0:34,0:34:99:0,102,1320	0/0:42,0:42:99:0,102,1562	0/0:44,0:44:99:0,102,1530	0/0:43,0:43:99:.:.:0,114,1672	1/1:0,35:35:99:1|1:2085714_T_TG:1586,108,0	1/1:0,61:61:99:2356,183,0	0/0:48,0:48:99:0,120,1800	1/1:0,53:53:99:2108,159,0	1/1:0,47:47:99:1716,140,0	1/1:1,53:54:99:2043,120,0	0/0:37,0:37:99:0,99,1470	0/0:48,0:48:99:0,106,1800	1/1:0,43:43:99:.:.:1651,129,0	1/1:0,33:33:99:.:.:1318,99,0	1/1:0,47:47:99:.:.:1840,141,0
D2002002525	F		1/1:0,42:42:99:1|1:559540_T_A:1890,126,0	1/1:0,44:44:99:1|1:559540_T_A:1961,132,0	1/1:0,47:47:99:1925,141,0	1/1:0,44:44:99:1629,131,0	1/1:0,44:44:99:1670,132,0	1/1:0,47:47:99:1787,140,0	1/1:0,30:30:90:.:.:1188,90,0	1/1:0,26:26:78:1|1:885524_A_G:1047,78,0	0/0:41,0:41:99:0,99,1620	0/0:41,0:41:99:.:.:0,99,1620	0/0:41,0:41:99:.:.:0,99,1620	0/0:41,0:41:99:0,99,1620	0/0:49,0:49:99:0,117,1800	0/0:31,0:31:90:.:.:0,90,1350	0/0:40,0:40:99:0,108,1526	0/0:40,0:40:99:0,102,1530	0/0:49,0:49:99:0,114,1800	0/0:26,0:26:66:.:.:0,66,990	0/0:42,0:42:99:0,102,1575	0/0:55,0:55:99:0,102,1530	0/0:33,0:33:99:0,99,1315	0/0:43,0:43:99:.:.:0,102,1530	0/0:38,0:38:99:0,102,1377	0/0:36,0:36:99:.:.:0,99,1485	0/0:19,0:19:54:0,54,810	0/0:44,0:44:99:.:.:0,103,1646	0/0:38,0:38:99:0,105,1575	0/0:42,0:42:99:.:.:0,105,1570	0/0:40,0:40:99:0,111,1582	0/0:38,0:38:99:.:.:0,102,1530	0/0:39,0:39:99:.:.:0,99,1409	0/0:28,0:28:70:0,70,1058	0/0:43,0:43:88:0,88,1582	0/0:31,0:31:81:0,81,1215	0/0:43,0:43:99:0,102,1422	0/0:47,0:47:99:.:.:0,107,1741	1/1:0,36:36:99:1|1:2085714_T_TG:1591,108,0	1/1:0,60:60:99:2332,180,0	0/0:48,0:48:99:0,103,1800	1/1:0,63:63:99:2499,189,0	1/1:0,54:54:99:2050,162,0	1/1:1,42:43:99:1581,118,0	0/0:41,0:41:99:0,104,1557	0/0:45,0:45:99:0,112,1755	1/1:0,39:39:99:.:.:1492,117,0	1/1:0,35:35:99:.:.:1389,105,0	1/1:0,44:44:99:.:.:1627,131,0
D2002002526	F		1/1:0,42:42:99:1|1:559540_T_A:1813,126,0	1/1:0,43:43:99:1|1:559540_T_A:1918,132,0	1/1:0,56:56:99:2221,168,0	1/1:0,51:51:99:1650,151,0	1/1:0,66:66:99:2358,198,0	1/1:0,64:64:99:2488,192,0	1/1:0,35:35:99:.:.:1383,105,0	1/1:0,38:38:99:.:.:1552,114,0	0/0:48,0:48:99:0,113,1800	0/0:48,0:48:99:.:.:0,113,1800	0/0:48,0:48:99:.:.:0,113,1800	0/0:48,0:48:99:0,113,1800	0/0:48,0:48:99:0,113,1800	0/0:35,0:35:99:.:.:0,102,1530	0/0:41,0:41:99:0,101,1534	0/0:51,0:51:99:0,99,1772	0/0:49,0:49:99:0,103,1707	0/0:27,0:27:72:.:.:0,72,1080	0/0:40,0:40:99:0,100,1521	0/0:39,0:39:99:0,99,1485	0/0:38,0:38:99:0,99,1485	0/0:43,0:43:99:.:.:0,114,1710	0/0:45,0:45:99:0,109,1647	0/0:36,0:36:99:.:.:0,99,1485	0/0:36,0:36:99:0,99,1485	0/0:46,0:46:99:.:.:0,108,1778	0/0:44,0:44:99:0,99,1485	0/0:51,0:51:99:.:.:0,110,1800	0/0:51,0:51:99:0,110,1800	0/0:51,0:51:99:.:.:0,110,1800	0/0:51,0:51:99:.:.:0,110,1800	0/0:51,0:51:99:0,110,1800	0/0:51,0:51:99:0,110,1800	0/0:51,0:51:99:0,110,1800	0/0:63,0:63:99:0,99,1485	0/0:47,0:47:99:.:.:0,104,1542	1/1:0,62:62:99:1|1:2085714_T_TG:2768,190,0	1/1:0,49:49:99:1923,147,0	0/0:42,0:42:99:0,104,1575	1/1:0,51:51:99:2050,153,0	1/1:0,41:41:99:1540,122,0	1/1:0,46:46:99:1813,138,0	0/0:35,0:35:99:0,102,1354	0/0:45,0:45:99:0,117,1755	1/1:1,71:72:99:.:.:2744,206,0	1/1:0,57:57:99:.:.:2252,171,0	1/1:0,56:56:99:.:.:2186,168,0
D2002002527	F		1/1:0,21:21:66:1|1:559540_T_A:961,66,0	1/1:0,21:21:66:1|1:559540_T_A:961,66,0	1/1:0,40:40:99:1547,120,0	1/1:0,44:44:99:1525,131,0	1/1:0,35:35:99:1305,105,0	1/1:0,33:33:99:1321,99,0	1/1:0,23:23:69:.:.:850,69,0	1/1:0,30:30:90:.:.:1163,90,0	0/0:38,0:38:99:0,105,1575	0/0:35,0:35:86:.:.:0,86,1335	0/0:37,0:37:99:.:.:0,101,1475	0/0:43,0:43:99:0,104,1533	0/0:44,0:44:99:0,114,1710	0/0:29,0:29:81:.:.:0,81,1215	0/0:41,0:41:99:0,105,1605	0/0:45,0:45:99:0,108,1620	0/0:38,0:38:99:0,103,1439	0/0:21,0:21:51:.:.:0,51,765	0/0:38,0:38:96:0,96,1387	0/0:38,0:38:99:0,102,1426	0/0:22,0:22:60:0,60,900	0/0:34,0:34:84:.:.:0,84,1260	0/0:21,0:21:63:0,63,778	0/0:19,0:19:51:.:.:0,51,765	0/0:17,0:17:45:0,45,675	0/0:34,0:34:84:.:.:0,84,1260	0/0:34,0:34:90:0,90,1350	0/0:25,0:25:63:.:.:0,63,945	0/0:20,0:20:57:0,57,855	0/0:21,0:21:60:.:.:0,60,900	0/0:27,0:27:81:.:.:0,81,959	0/0:31,0:31:90:0,90,1183	0/0:31,0:31:81:0,81,1215	0/0:23,0:23:56:0,56,844	0/0:40,0:40:99:0,107,1466	0/0:43,0:43:99:.:.:0,105,1638	1/1:0,24:24:72:1|1:2085714_T_TG:1057,72,0	1/1:0,40:40:99:1538,120,0	0/0:47,0:47:99:0,101,1613	1/1:0,54:54:99:2141,162,0	1/1:0,44:44:99:1645,131,0	1/1:0,41:41:99:1609,123,0	0/0:34,0:34:96:0,96,1440	0/0:38,0:38:99:0,99,1485	1/1:1,28:29:77:.:.:1071,77,0	1/1:0,22:22:66:.:.:897,66,0	1/1:0,32:32:96:.:.:1226,96,0
D2002002528	F		1/1:0,31:31:93:1|1:559540_T_A:1394,93,0	1/1:0,31:31:93:1|1:559540_T_A:1394,93,0	1/1:0,36:36:99:1409,108,0	1/1:0,41:41:99:1393,122,0	1/1:0,29:29:87:1096,87,0	1/1:0,50:50:99:1915,150,0	1/1:0,28:28:84:.:.:1072,84,0	1/1:0,25:25:75:.:.:973,75,0	0/0:41,0:41:99:0,106,1620	0/0:43,0:43:99:.:.:0,103,1598	0/0:43,0:43:99:.:.:0,103,1598	0/0:43,0:43:99:0,103,1598	0/0:38,0:38:99:0,102,1530	0/0:18,0:18:54:.:.:0,54,718	0/0:47,0:47:99:0,120,1800	0/0:37,0:37:99:0,99,1485	0/0:43,0:43:99:0,105,1671	0/0:23,0:23:63:.:.:0,63,945	0/0:40,0:40:99:0,105,1569	0/0:35,0:35:93:0,93,1395	0/0:24,0:24:60:0,60,900	0/0:35,0:35:99:.:.:0,99,1485	0/0:37,0:37:99:0,102,1275	0/0:34,0:34:90:.:.:0,90,1350	0/0:16,0:16:48:0,48,619	0/0:29,0:29:60:.:.:0,60,900	0/0:36,0:36:99:0,99,1485	0/0:30,0:30:84:.:.:0,84,1260	0/0:39,0:39:99:0,102,1530	0/0:28,0:28:75:.:.:0,75,1125	0/0:24,0:24:60:.:.:0,60,900	0/0:20,0:20:57:0,57,855	0/0:32,0:32:90:0,90,1350	0/0:41,0:41:99:0,109,1467	0/0:36,0:36:93:0,93,1395	0/0:39,0:39:99:.:.:0,101,1451	1/1:0,33:33:99:1|1:2085714_T_TG:1463,99,0	1/1:0,40:40:99:1624,120,0	0/0:40,0:40:99:0,102,1446	1/1:0,49:49:99:1773,146,0	1/1:0,37:37:99:1259,109,0	1/1:0,48:48:99:1843,144,0	0/0:42,0:42:99:0,109,1679	0/0:33,0:33:90:0,90,1350	1/1:0,40:40:99:.:.:1513,120,0	1/1:0,30:30:90:.:.:1165,90,0	1/1:0,46:46:99:.:.:1766,138,0
D2002002530	F		1/1:0,24:24:75:1|1:559540_T_A:1106,75,0	1/1:0,26:26:78:1|1:559540_T_A:1132,78,0	1/1:0,41:41:99:1651,123,0	1/1:0,31:31:92:1124,92,0	1/1:0,38:38:99:1352,113,0	1/1:0,47:47:99:1861,141,0	1/1:0,25:25:74:.:.:915,74,0	1/1:0,31:31:99:1|1:885524_A_G:1296,99,0	0/0:40,0:40:99:0,99,1528	0/0:41,0:41:99:.:.:0,100,1554	0/0:41,0:41:99:.:.:0,100,1554	0/0:43,0:43:99:0,117,1601	0/0:40,0:40:99:0,100,1500	0/0:32,0:32:85:.:.:0,85,1305	0/0:38,0:38:99:0,102,1504	0/0:42,0:42:99:0,102,1505	0/0:41,0:41:99:0,99,1485	0/0:25,0:25:72:.:.:0,72,958	0/0:50,0:50:99:0,120,1800	0/0:45,0:45:99:0,101,1538	0/0:30,0:30:75:0,75,1125	0/0:33,0:33:90:.:.:0,90,1350	0/0:38,0:38:99:0,101,1463	0/0:20,0:20:57:.:.:0,57,855	0/0:25,0:25:75:0,75,928	0/0:37,0:37:96:.:.:0,96,1440	0/0:50,0:50:99:0,111,1800	0/0:35,0:35:99:.:.:0,99,1485	0/0:32,0:32:93:0,93,1250	0/0:38,0:38:99:.:.:0,99,1485	0/0:37,0:37:99:.:.:0,103,1507	0/0:36,0:36:96:0,96,1440	0/0:35,0:35:87:0,87,1305	0/0:39,0:39:95:0,95,1470	0/0:35,0:35:99:0,99,1392	0/0:43,0:43:99:.:.:0,104,1565	1/1:0,29:29:90:1|1:2085714_T_TG:1306,90,0	1/1:0,36:36:99:1417,108,0	0/0:44,0:44:99:0,106,1636	1/1:0,43:43:99:1680,129,0	1/1:0,52:52:99:1920,155,0	1/1:1,49:50:99:1785,139,0	0/0:33,0:33:96:0,96,1440	0/0:40,0:40:99:0,105,1559	1/1:0,45:45:99:1|1:2207661_C_A:1740,135,0	1/1:0,34:34:99:.:.:1338,102,0	1/1:0,44:44:99:.:.:1720,132,0
D2002002531	F		1/1:0,36:36:99:1|1:559540_T_A:1612,108,0	1/1:0,36:36:99:1|1:559540_T_A:1612,108,0	1/1:0,48:48:99:1868,144,0	1/1:0,43:43:99:1513,128,0	1/1:0,42:42:99:1550,126,0	1/1:0,53:53:99:2092,159,0	1/1:0,31:31:93:.:.:1190,93,0	1/1:0,34:34:99:.:.:1233,101,0	0/0:44,0:44:99:0,99,1683	0/0:44,0:44:99:.:.:0,99,1683	0/0:44,0:44:99:.:.:0,99,1683	0/0:44,0:44:99:0,99,1683	0/0:42,0:42:99:0,102,1710	0/0:27,0:27:81:.:.:0,81,953	0/0:36,0:36:99:0,99,1459	0/0:42,0:42:99:0,102,1665	0/0:46,0:46:99:0,115,1770	0/0:27,0:27:70:.:.:0,70,1037	0/0:42,0:42:99:0,107,1710	0/0:38,0:38:99:0,100,1456	0/0:37,0:37:87:0,87,1398	0/0:31,0:31:81:.:.:0,81,1215	0/0:35,0:35:92:0,92,1211	0/0:32,0:32:81:.:.:0,81,1215	0/0:33,0:33:90:0,90,1350	0/0:40,0:40:99:.:.:0,102,1460	0/0:37,0:37:99:0,102,1530	0/0:39,0:39:99:.:.:0,102,1530	0/0:47,0:47:99:0,107,1800	0/0:47,0:47:99:.:.:0,107,1800	0/0:47,0:47:99:.:.:0,107,1800	0/0:47,0:47:99:0,107,1800	0/0:44,0:44:99:0,106,1608	0/0:44,0:44:99:0,106,1608	0/0:38,0:38:99:0,99,1292	0/0:46,0:46:99:.:.:0,112,1661	1/1:0,31:31:93:1|1:2085714_T_TG:1369,93,0	1/1:0,46:46:99:1751,137,0	0/0:48,0:48:99:0,120,1800	1/1:0,52:52:99:1991,156,0	1/1:2,45:47:99:1663,120,0	1/1:1,40:41:99:1517,113,0	0/0:41,0:41:99:0,104,1424	0/0:39,0:39:99:0,99,1485	1/1:0,48:48:99:.:.:1851,144,0	1/1:0,47:47:99:.:.:1904,141,0	1/1:1,32:33:88:.:.:1230,88,0
D2002002534	F		1/1:0,26:26:81:1|1:559540_T_A:1204,81,0	1/1:0,27:27:81:1|1:559540_T_A:1204,81,0	1/1:0,63:63:99:2539,190,0	1/1:0,39:39:99:1200,115,0	1/1:0,49:49:99:1736,147,0	1/1:0,63:63:99:2394,188,0	1/1:0,32:32:96:.:.:1247,96,0	1/1:0,39:39:99:.:.:1599,117,0	0/0:49,0:49:99:0,108,1800	0/0:49,0:49:99:.:.:0,108,1800	0/0:49,0:49:99:.:.:0,108,1800	0/0:49,0:49:99:0,108,1800	0/0:46,0:46:99:0,120,1715	0/0:38,0:38:99:.:.:0,99,1485	0/0:37,0:37:99:0,99,1383	0/0:40,0:40:99:0,99,1485	0/0:39,0:39:99:0,102,1411	0/0:40,0:40:99:.:.:0,101,1514	0/0:40,0:40:99:0,99,1485	0/0:43,0:43:99:0,99,1485	0/0:27,0:27:63:0,63,945	0/0:37,0:37:99:.:.:0,99,1485	0/0:22,0:22:57:0,57,855	0/0:41,0:41:99:.:.:0,102,1448	0/0:44,0:44:99:0,112,1755	0/0:40,0:40:99:.:.:0,99,1485	0/0:34,0:34:99:0,99,1261	0/0:39,0:39:99:.:.:0,100,1529	0/0:39,0:39:99:0,100,1529	0/0:39,0:39:99:.:.:0,100,1529	0/0:39,0:39:99:.:.:0,100,1529	0/0:39,0:39:99:0,100,1529	0/0:39,0:39:99:0,100,1529	0/0:39,0:39:99:0,100,1529	0/0:48,0:48:99:0,102,1530	0/0:41,0:41:99:.:.:0,101,1398	1/1:0,58:58:99:1|1:2085714_T_TG:2585,175,0	1/1:0,42:42:99:1690,126,0	0/0:35,0:35:99:0,102,1487	1/1:0,41:41:99:1637,123,0	1/1:0,45:45:99:1540,134,0	1/1:0,41:41:99:1662,123,0	0/0:41,0:41:99:0,103,1418	0/0:41,0:41:99:0,105,1575	1/1:1,54:55:99:.:.:2041,155,0	1/1:0,54:54:99:.:.:2192,163,0	1/1:0,53:53:99:.:.:1993,159,0
D2002002535	F		1/1:0,23:23:69:1|1:559540_T_A:983,69,0	1/1:0,23:23:69:1|1:559540_T_A:983,69,0	1/1:0,40:40:99:1559,120,0	1/1:0,19:19:55:512,55,0	1/1:0,32:32:96:1232,96,0	1/1:0,28:28:84:1082,84,0	1/1:0,24:24:72:.:.:939,72,0	1/1:0,28:28:84:.:.:1102,84,0	0/0:38,0:38:99:0,99,1437	0/0:28,0:28:78:.:.:0,78,1170	0/0:29,0:29:72:.:.:0,72,1080	0/0:26,0:26:72:0,72,960	0/0:37,0:37:99:0,99,1444	0/0:24,0:24:72:.:.:0,72,889	0/0:31,0:31:90:0,90,1350	0/0:25,0:25:70:0,70,947	0/0:36,0:36:99:0,108,1382	0/0:39,0:39:99:.:.:0,99,1334	0/0:30,0:30:81:0,81,1215	0/0:37,0:37:99:0,99,1308	0/0:30,0:30:84:0,84,1260	0/0:36,0:36:99:.:.:0,99,1485	0/0:10,0:10:30:0,30,395	0/0:28,0:28:81:.:.:0,81,1215	0/0:35,0:35:99:0,102,1254	0/0:10,0:10:30:.:.:0,30,338	0/0:22,0:22:57:0,57,855	0/0:36,0:36:99:.:.:0,99,1485	0/0:27,0:27:72:0,72,1080	0/0:25,0:25:62:.:.:0,62,866	0/0:25,0:25:72:.:.:0,72,1080	0/0:32,0:32:90:0,90,1350	0/0:38,0:38:99:0,99,1485	0/0:36,0:36:93:0,93,1395	0/0:43,0:43:99:0,111,1665	0/0:26,0:26:72:.:.:0,72,1080	1/1:0,43:43:99:1|1:2085714_T_TG:1900,129,0	1/1:0,25:25:75:989,75,0	0/0:29,0:29:87:0,87,1144	1/1:0,37:37:99:1500,111,0	1/1:0,41:41:99:1383,121,0	1/1:0,27:27:81:1080,81,0	0/0:37,0:37:99:0,99,1485	0/0:36,0:36:99:0,99,1366	1/1:0,27:27:81:.:.:1044,81,0	1/1:0,40:40:99:.:.:1649,120,0	1/1:0,29:29:87:.:.:1134,87,0
D2002002537	F		1/1:0,29:29:87:1|1:559540_T_A:1265,87,0	1/1:0,29:29:87:1|1:559540_T_A:1265,87,0	1/1:0,31:31:93:1225,93,0	1/1:0,18:18:53:588,53,0	1/1:0,40:40:99:1533,120,0	1/1:0,42:42:99:1592,126,0	1/1:0,19:19:57:.:.:765,57,0	1/1:0,19:19:60:1|1:885524_A_G:831,60,0	0/0:39,0:39:99:0,99,1485	0/0:36,0:36:99:.:.:0,99,1290	0/0:36,0:36:99:.:.:0,99,1290	0/0:36,0:36:99:0,99,1290	0/0:36,0:36:99:0,99,1485	0/0:29,0:29:84:.:.:0,84,1117	0/0:38,0:38:99:0,106,1481	0/0:29,0:29:72:0,72,1080	0/0:36,0:36:99:0,101,1320	0/0:39,0:39:85:.:.:0,85,1361	0/0:38,0:38:99:0,99,1428	0/0:35,0:35:99:0,99,1485	0/0:26,0:26:54:0,54,810	0/0:36,0:36:99:.:.:0,99,1485	0/0:16,0:16:48:0,48,585	0/0:36,0:36:99:.:.:0,99,1485	0/0:31,0:31:84:0,84,1044	0/0:27,0:27:60:.:.:0,60,846	0/0:22,0:22:57:0,57,855	0/0:41,0:41:88:.:.:0,88,1362	0/0:38,0:38:99:0,105,1417	0/0:38,0:38:99:.:.:0,105,1417	0/0:41,0:41:99:.:.:0,102,1530	0/0:37,0:37:99:0,100,1327	0/0:37,0:37:99:0,101,1453	0/0:39,0:39:99:0,102,1528	0/0:37,0:37:99:0,102,1404	0/0:37,0:37:99:.:.:0,99,1236	1/1:0,34:34:99:1|1:2085714_T_TG:1506,102,0	1/1:0,36:36:99:1410,108,0	0/0:37,0:37:99:0,105,1482	1/1:0,41:41:99:1599,123,0	1/1:0,34:34:99:1322,102,0	1/1:0,30:30:90:1204,90,0	0/0:28,0:28:78:0,78,1170	0/0:35,0:35:99:0,99,1441	1/1:0,38:38:99:.:.:1360,113,0	1/1:0,43:43:99:.:.:1769,129,0	1/1:0,32:32:96:.:.:1237,96,0
D2002002538	F		1/1:0,37:37:99:1|1:559540_T_A:1631,111,0	1/1:0,37:37:99:1|1:559540_T_A:1669,114,0	1/1:0,37:37:99:1434,111,0	1/1:0,45:45:99:1490,134,0	1/1:0,32:32:96:1228,96,0	1/1:0,55:55:99:2197,165,0	1/1:0,39:39:99:.:.:1551,117,0	1/1:0,45:45:99:1|1:885524_A_G:1924,135,0	0/0:41,0:41:99:0,100,1453	0/0:41,0:41:99:.:.:0,100,1455	0/0:41,0:41:99:.:.:0,100,1455	0/0:41,0:41:99:0,100,1455	0/0:39,0:39:99:0,105,1411	0/0:24,0:24:60:.:.:0,60,900	0/0:36,0:36:99:0,99,1349	0/0:38,0:38:99:0,99,1290	0/0:43,0:43:99:0,101,1575	0/0:24,0:24:66:.:.:0,66,990	0/0:34,0:34:90:0,90,1350	0/0:38,0:38:99:0,111,1483	0/0:36,0:36:84:0,84,1396	0/0:37,0:37:96:.:.:0,96,1440	0/0:22,0:22:63:0,63,945	0/0:39,0:39:99:.:.:0,101,1546	0/0:37,0:37:99:0,105,1247	0/0:37,0:37:99:.:.:0,101,1344	0/0:31,0:31:90:0,90,1350	0/0:44,0:44:99:.:.:0,114,1592	0/0:44,0:44:99:0,114,1592	0/0:44,0:44:99:.:.:0,114,1592	0/0:44,0:44:99:.:.:0,114,1592	0/0:44,0:44:99:0,114,1592	0/0:44,0:44:99:0,114,1592	0/0:44,0:44:99:0,114,1592	0/0:48,0:48:99:0,99,1485	0/0:39,0:39:99:.:.:0,104,1510	1/1:0,35:35:99:1|1:2085714_T_TG:1612,108,0	1/1:0,40:40:99:1537,120,0	0/0:34,0:34:99:0,99,1371	1/1:0,56:56:99:2238,169,0	1/1:0,54:54:99:1948,161,0	1/1:0,29:29:87:1149,87,0	0/0:37,0:37:99:0,102,1429	0/0:35,0:35:99:0,99,1431	1/1:0,40:40:99:.:.:1527,119,0	1/1:0,57:57:99:.:.:2262,171,0	1/1:0,34:34:99:.:.:1307,102,0
D2002002539	F		1/1:0,37:37:99:1|1:559540_T_A:1612,111,0	1/1:0,33:33:99:1|1:559540_T_A:1574,108,0	1/1:0,60:60:99:2384,181,0	1/1:0,54:54:99:1909,162,0	1/1:0,63:63:99:2387,190,0	1/1:0,69:69:99:2766,208,0	1/1:0,31:31:93:.:.:1261,93,0	1/1:0,52:52:99:.:.:2020,156,0	0/0:40,0:40:99:0,111,1458	0/0:40,0:40:99:.:.:0,111,1458	0/0:40,0:40:99:.:.:0,111,1458	0/0:40,0:40:99:0,111,1458	0/0:40,0:40:99:0,111,1458	0/0:34,0:34:99:.:.:0,99,1447	0/0:34,0:34:99:0,99,1447	0/0:37,0:37:99:0,102,1392	0/0:43,0:43:99:0,104,1397	0/0:43,0:43:99:.:.:0,100,1299	0/0:42,0:42:99:0,102,1530	0/0:46,0:46:99:0,109,1561	0/0:52,0:52:99:0,120,1800	0/0:42,0:42:99:.:.:0,114,1710	0/0:29,0:29:75:0,75,1125	0/0:40,0:40:99:.:.:0,107,1574	0/0:45,0:45:99:0,111,1665	0/0:49,0:49:99:.:.:0,120,1800	0/0:30,0:30:84:0,84,1260	0/0:47,0:47:99:.:.:0,120,1800	0/0:47,0:47:99:0,120,1800	0/0:47,0:47:99:.:.:0,120,1800	0/0:47,0:47:99:.:.:0,120,1800	0/0:47,0:47:99:0,120,1800	0/0:47,0:47:99:0,120,1800	0/0:47,0:47:99:0,120,1800	0/0:54,0:54:99:0,99,1485	0/0:44,0:44:99:.:.:0,104,1473	1/1:0,56:56:99:1|1:2085714_T_TG:2453,169,0	1/1:0,62:62:99:2391,186,0	0/0:41,0:41:99:0,102,1530	1/1:0,66:66:99:2656,198,0	1/1:1,73:74:99:2552,210,0	1/1:0,43:43:99:1690,129,0	0/0:38,0:38:99:0,99,1241	0/0:65,0:65:99:0,120,1800	1/1:0,69:69:99:.:.:2590,207,0	1/1:0,67:67:99:.:.:2687,202,0	1/1:0,44:44:99:.:.:1572,131,0
D2002002541	F		1/1:0,24:24:75:1|1:559540_T_A:1059,75,0	1/1:0,26:26:78:1|1:559540_T_A:1096,78,0	1/1:0,40:40:99:1603,120,0	1/1:0,23:23:69:809,69,0	1/1:0,21:21:63:732,63,0	1/1:0,43:43:99:1727,129,0	1/1:0,19:19:57:.:.:744,57,0	1/1:0,16:16:48:1|1:885524_A_G:670,48,0	0/0:23,0:23:60:0,60,900	0/0:34,0:34:90:.:.:0,90,1350	0/0:30,0:30:72:.:.:0,72,1080	0/0:33,0:33:90:0,90,1350	0/0:38,0:38:99:0,99,1466	0/0:29,0:29:72:.:.:0,72,1080	0/0:37,0:37:99:0,102,1421	0/0:28,0:28:81:0,81,1215	0/0:37,0:37:99:0,99,1485	0/0:41,0:41:99:.:.:0,106,1521	0/0:38,0:38:99:0,99,1409	0/0:34,0:34:93:0,93,1395	0/0:31,0:31:81:0,81,1215	0/0:34,0:34:93:.:.:0,93,1395	0/0:16,0:16:42:0,42,630	0/0:38,0:38:99:.:.:0,99,1388	0/0:22,0:22:66:0,66,759	0/0:25,0:25:48:.:.:0,48,820	0/0:21,0:21:60:0,60,769	0/0:29,0:29:81:.:.:0,81,1215	0/0:32,0:32:81:0,81,1215	0/0:35,0:35:93:.:.:0,93,1336	0/0:33,0:33:93:.:.:0,93,1395	0/0:27,0:27:72:0,72,1080	0/0:30,0:30:81:0,81,1215	0/0:24,0:24:62:0,62,937	0/0:29,0:29:81:0,81,1215	0/0:30,0:30:81:.:.:0,81,1215	1/1:0,27:27:80:1|1:2085714_T_TG:1112,80,0	1/1:0,36:36:99:1441,108,0	0/0:36,0:36:99:0,99,1485	1/1:0,32:32:96:1228,96,0	1/1:0,27:27:81:1015,81,0	1/1:0,34:34:99:1308,102,0	0/0:32,0:32:81:0,81,1215	0/0:37,0:37:99:0,99,1322	1/1:0,23:23:69:.:.:847,69,0	1/1:0,35:35:99:.:.:1405,105,0	1/1:0,27:27:80:.:.:989,80,0
D2002002542	F		1/1:0,86:86:99:1|1:559540_T_A:3870,264,0	1/1:0,90:90:99:1|1:559540_T_A:3941,270,0	1/1:0,86:86:99:3465,258,0	./.:0,109:109:99:3711,324,0	1/1:0,89:89:99:3281,267,0	./.:0,102:102:99:4058,306,0	1/1:0,50:50:99:.:.:1863,150,0	1/1:0,83:83:99:1|1:885524_A_G:3455,250,0	0/0:62,0:62:99:0,120,1800	0/0:62,0:62:99:.:.:0,120,1800	0/0:62,0:62:99:.:.:0,120,1800	0/0:62,0:62:99:0,120,1800	0/0:62,0:62:99:0,120,1800	0/0:44,0:44:99:.:.:0,105,1575	0/0:44,0:44:99:0,105,1575	0/0:87,0:87:99:0,120,1800	0/0:64,0:64:99:0,120,1800	0/0:79,0:79:99:.:.:0,120,1800	0/0:71,0:71:99:0,108,1620	0/0:48,0:48:99:0,105,1575	0/0:61,0:61:99:0,120,1800	0/0:76,0:76:99:.:.:0,120,1800	0/0:51,0:51:99:0,109,1755	0/0:36,0:36:99:.:.:0,99,1485	0/0:68,0:68:99:0,120,1800	0/0:52,0:52:99:.:.:0,107,1800	0/0:52,0:52:99:0,107,1800	0/0:88,0:88:99:.:.:0,120,1800	0/0:88,0:88:99:0,120,1800	0/0:88,0:88:99:.:.:0,120,1800	0/0:88,0:88:99:.:.:0,120,1800	0/0:88,0:88:99:0,120,1800	0/0:88,0:88:99:0,120,1800	0/0:88,0:88:99:0,120,1800	0/0:98,0:98:99:0,111,1665	0/0:81,0:81:99:.:.:0,120,1800	./.:0,102:102:99:1|1:2085714_T_TG:4547,310,0	1/1:0,78:78:99:2958,233,0	0/0:76,0:76:99:0,120,1800	1/1:0,74:74:99:2901,222,0	1/1:0,79:79:99:2988,239,0	1/1:0,82:82:99:3197,246,0	0/0:48,0:48:99:0,99,1485	0/0:79,0:79:99:0,120,1800	1/1:0,97:97:99:.:.:3809,291,0	1/1:0,93:93:99:.:.:3758,280,0	./.:0,112:112:99:.:.:4382,335,0
D2002002543	F		1/1:0,43:43:99:1|1:559540_T_A:1927,129,0	1/1:0,43:43:99:1|1:559540_T_A:1965,132,0	1/1:0,71:71:99:2805,213,0	1/1:0,56:56:99:2025,168,0	1/1:0,62:62:99:2323,186,0	1/1:0,65:65:99:2550,195,0	1/1:0,37:37:99:.:.:1367,110,0	1/1:0,51:51:99:.:.:2003,153,0	0/0:42,0:42:99:0,103,1532	0/0:42,0:42:99:.:.:0,103,1532	0/0:42,0:42:99:.:.:0,103,1532	0/0:42,0:42:99:0,103,1532	0/0:42,0:42:99:0,103,1532	0/0:36,0:36:99:.:.:0,99,1485	0/0:36,0:36:99:0,99,1485	0/0:53,0:53:99:0,118,1800	0/0:43,0:43:99:0,111,1665	0/0:52,0:52:99:.:.:0,114,1800	0/0:39,0:39:99:0,99,1485	0/0:35,0:35:99:0,99,1397	0/0:44,0:44:99:0,99,1485	0/0:44,0:44:99:.:.:0,109,1653	0/0:30,0:30:81:0,81,1215	0/0:39,0:39:99:.:.:0,102,1420	0/0:37,0:37:99:0,99,1477	0/0:28,0:28:81:.:.:0,81,1215	0/0:37,0:37:99:0,99,1287	0/0:59,0:59:99:.:.:0,101,1800	0/0:59,0:59:99:0,101,1800	0/0:59,0:59:99:.:.:0,101,1800	0/0:59,0:59:99:.:.:0,101,1800	0/0:59,0:59:99:0,101,1800	0/0:59,0:59:99:0,101,1800	0/0:59,0:59:99:0,101,1800	0/0:63,0:63:99:0,99,1485	0/0:43,0:43:99:.:.:0,99,1485	1/1:0,56:56:99:1|1:2085714_T_TG:2503,169,0	1/1:0,50:50:99:1929,150,0	0/0:42,0:42:99:0,106,1596	1/1:0,49:49:99:1937,147,0	1/1:0,50:50:99:1850,150,0	1/1:0,53:53:99:1960,159,0	0/0:40,0:40:99:0,104,1506	0/0:53,0:53:99:0,120,1800	1/1:0,56:56:99:.:.:2173,168,0	1/1:0,79:79:99:.:.:3217,238,0	1/1:0,72:72:99:.:.:2805,217,0
D2002002545	F		1/1:0,64:64:99:1|1:559540_T_A:2849,196,0	1/1:0,63:63:99:1|1:559540_T_A:2849,196,0	1/1:0,90:90:99:3653,271,0	1/1:0,89:89:99:3090,265,0	1/1:0,81:81:99:3029,243,0	1/1:0,92:92:99:3724,277,0	1/1:0,53:53:99:.:.:2007,159,0	1/1:0,91:91:99:1|1:885524_A_G:3776,277,0	0/0:80,0:80:99:0,120,1800	0/0:80,0:80:99:.:.:0,120,1800	0/0:80,0:80:99:.:.:0,120,1800	0/0:80,0:80:99:0,120,1800	0/0:80,0:80:99:0,120,1800	0/0:41,0:41:99:.:.:0,99,1620	0/0:41,0:41:99:0,99,1620	0/0:75,0:75:99:0,120,1800	0/0:61,0:61:99:0,120,1800	0/0:69,0:69:99:.:.:0,120,1800	0/0:71,0:71:99:0,102,1530	0/0:67,0:67:99:0,102,1530	0/0:37,0:37:99:0,99,1485	0/0:64,0:64:99:.:.:0,120,1800	0/0:50,0:50:99:0,99,1485	0/0:40,0:40:99:.:.:0,102,1530	0/0:64,0:64:99:0,120,1800	0/0:42,0:42:99:.:.:0,100,1430	0/0:42,0:42:99:0,100,1430	0/0:45,0:45:99:.:.:0,115,1676	0/0:45,0:45:99:0,115,1676	0/0:45,0:45:99:.:.:0,115,1676	0/0:45,0:45:99:.:.:0,115,1676	0/0:45,0:45:99:0,115,1676	0/0:45,0:45:99:0,115,1676	0/0:45,0:45:99:0,115,1676	0/0:91,0:91:99:0,99,1485	0/0:78,0:78:99:.:.:0,120,1800	1/1:0,72:72:99:1|1:2085714_T_TG:3198,217,0	1/1:0,85:85:99:3397,255,0	0/0:78,0:78:99:0,120,1800	1/1:0,83:83:99:3309,250,0	1/1:0,73:73:99:2797,219,0	1/1:0,76:76:99:2982,228,0	0/0:41,0:41:99:0,105,1395	0/0:67,0:67:99:0,120,1800	./.:0,106:106:99:.:.:4160,319,0	1/1:0,99:99:99:.:.:4015,298,0	1/1:0,97:97:99:.:.:3781,291,0
D2002002549	F		1/1:0,66:66:99:1|1:559540_T_A:2962,202,0	1/1:0,65:65:99:1|1:559540_T_A:2962,202,0	1/1:0,75:75:99:3016,226,0	1/1:0,74:74:99:2686,220,0	1/1:0,71:71:99:2615,213,0	1/1:0,98:98:99:3902,294,0	1/1:0,53:53:99:.:.:2071,159,0	1/1:0,67:67:99:1|1:885524_A_G:2810,208,0	0/0:53,0:53:99:0,118,1772	0/0:53,0:53:99:.:.:0,118,1772	0/0:53,0:53:99:.:.:0,118,1772	0/0:53,0:53:99:0,118,1772	0/0:53,0:53:99:0,118,1772	0/0:40,0:40:99:.:.:0,102,1663	0/0:40,0:40:99:0,102,1663	0/0:64,0:64:99:0,120,1800	0/0:63,0:63:99:0,120,1800	0/0:74,0:74:99:.:.:0,120,1800	0/0:65,0:65:99:0,99,1485	0/0:44,0:44:99:0,114,1680	0/0:60,0:60:99:0,120,1800	0/0:66,0:66:99:.:.:0,120,1800	0/0:42,0:42:99:0,101,1529	0/0:35,0:35:99:.:.:0,99,1485	0/0:62,0:62:99:0,102,1530	0/0:43,0:43:99:.:.:0,108,1620	0/0:43,0:43:99:0,108,1620	0/0:46,0:46:99:.:.:0,120,1800	0/0:46,0:46:99:0,120,1800	0/0:46,0:46:99:.:.:0,120,1800	0/0:46,0:46:99:.:.:0,120,1800	0/0:46,0:46:99:0,120,1800	0/0:46,0:46:99:0,120,1800	0/0:46,0:46:99:0,120,1800	0/0:99,0:99:99:0,102,1530	0/0:76,0:76:99:.:.:0,120,1800	1/1:0,68:68:99:1|1:2085714_T_TG:3010,205,0	1/1:0,83:83:99:3272,249,0	0/0:69,0:69:99:0,120,1800	1/1:0,98:98:99:3890,294,0	1/1:0,98:98:99:3849,294,0	1/1:0,91:91:99:3638,274,0	0/0:41,0:41:99:0,105,1575	0/0:64,0:64:99:0,120,1800	1/1:0,83:83:99:.:.:3223,248,0	1/1:1,97:98:99:.:.:3853,254,0	1/1:0,78:78:99:.:.:3164,235,0
D2002002552	F		1/1:0,12:12:39:1|1:559540_T_A:560,39,0	1/1:0,13:13:39:1|1:559540_T_A:560,39,0	1/1:0,27:27:81:1085,81,0	1/1:0,10:10:30:355,30,0	1/1:0,23:23:69:896,69,0	1/1:0,25:25:75:978,75,0	1/1:0,7:7:21:.:.:288,21,0	1/1:0,20:20:60:.:.:779,60,0	0/0:27,0:27:70:0,70,1055	0/0:17,0:17:48:.:.:0,48,720	0/0:17,0:17:39:.:.:0,39,585	0/0:19,0:19:57:0,57,778	0/0:21,0:21:54:0,54,810	0/0:10,0:10:30:.:.:0,30,389	0/0:10,0:10:24:0,24,360	0/0:14,0:14:42:0,42,515	0/0:21,0:21:21:0,21,753	0/0:25,0:25:63:.:.:0,63,939	0/0:15,0:15:36:0,36,540	0/0:20,0:20:57:0,57,855	0/0:12,0:12:36:0,36,468	0/0:10,0:10:27:.:.:0,27,405	0/0:9,0:9:24:0,24,360	0/0:9,0:9:21:.:.:0,21,315	0/0:12,0:12:36:0,36,457	0/0:17,0:17:45:.:.:0,45,675	0/0:12,0:12:36:0,36,484	0/0:22,0:22:60:.:.:0,60,889	0/0:26,0:26:72:0,72,1080	0/0:21,0:21:54:.:.:0,54,810	0/0:19,0:19:48:.:.:0,48,720	0/0:20,0:20:60:0,60,755	0/0:18,0:18:41:0,41,665	0/0:16,0:16:45:0,45,675	0/0:22,0:22:60:0,60,900	0/0:21,0:21:60:.:.:0,60,667	1/1:0,29:29:87:1|1:2085714_T_TG:1272,87,0	1/1:0,5:5:15:178,15,0	0/0:12,0:12:33:0,33,495	1/1:0,15:15:45:614,45,0	1/1:0,11:11:33:391,33,0	1/1:0,9:9:27:348,27,0	0/0:18,0:18:51:0,51,765	0/0:16,0:16:39:0,39,585	1/1:0,19:19:57:.:.:727,57,0	1/1:0,35:35:99:.:.:1428,105,0	1/1:0,17:17:51:.:.:681,51,0
D2002002553	F		1/1:0,28:28:84:1|1:559540_T_A:1257,84,0	1/1:0,29:29:87:1|1:559540_T_A:1295,87,0	1/1:0,50:50:99:2018,150,0	1/1:0,36:36:99:1211,106,0	1/1:0,36:36:99:1348,108,0	1/1:0,34:34:99:1330,102,0	1/1:0,25:25:75:.:.:955,75,0	1/1:0,22:22:66:1|1:885524_A_G:934,66,0	0/0:36,0:36:99:0,99,1472	0/0:38,0:38:99:.:.:0,99,1467	0/0:36,0:36:96:.:.:0,96,1440	0/0:34,0:34:81:0,81,1215	0/0:40,0:40:78:0,78,1539	0/0:16,0:16:48:.:.:0,48,632	0/0:24,0:24:72:0,72,942	0/0:38,0:38:99:0,99,1485	0/0:31,0:31:81:0,81,1215	0/0:48,0:48:99:.:.:0,103,1784	0/0:36,0:36:99:0,99,1430	0/0:37,0:37:99:0,99,1485	0/0:20,0:20:60:0,60,734	0/0:33,0:33:90:.:.:0,90,1350	0/0:21,0:21:60:0,60,785	0/0:25,0:25:63:.:.:0,63,945	0/0:35,0:35:99:0,99,1485	0/0:28,0:28:81:.:.:0,81,997	0/0:33,0:33:84:0,84,1260	0/0:35,0:35:90:.:.:0,90,1350	0/0:36,0:36:99:0,99,1395	0/0:26,0:26:72:.:.:0,72,1080	0/0:28,0:28:81:.:.:0,81,1215	0/0:34,0:34:90:0,90,1350	0/0:37,0:37:99:0,99,1452	0/0:37,0:37:99:0,99,1403	0/0:40,0:40:99:0,99,1452	0/0:39,0:39:99:.:.:0,99,1485	1/1:0,29:29:93:1|1:2085714_T_TG:1314,93,0	1/1:0,35:35:99:1272,104,0	0/0:30,0:30:78:0,78,1170	1/1:0,28:28:84:1152,84,0	1/1:0,27:27:80:1004,80,0	1/1:0,25:25:75:966,75,0	0/0:21,0:21:60:0,60,788	0/0:36,0:36:99:0,99,1358	1/1:0,31:31:93:.:.:1272,93,0	1/1:0,41:41:99:.:.:1636,123,0	1/1:0,39:39:99:.:.:1559,117,0
D2002002554	F		1/1:0,25:25:78:1|1:559540_T_A:1143,78,0	1/1:0,26:26:78:1|1:559540_T_A:1143,78,0	1/1:0,29:29:87:1156,87,0	1/1:0,35:35:99:1258,104,0	1/1:0,36:36:99:1398,108,0	1/1:0,41:41:99:1526,122,0	1/1:0,15:15:45:.:.:575,45,0	1/1:0,23:23:69:.:.:922,69,0	0/0:36,0:36:99:0,99,1370	0/0:34,0:34:99:.:.:0,99,1485	0/0:35,0:35:99:.:.:0,99,1485	0/0:38,0:38:99:0,99,1485	0/0:37,0:37:99:0,99,1325	0/0:16,0:16:36:.:.:0,36,540	0/0:34,0:34:99:0,99,1485	0/0:30,0:30:81:0,81,1215	0/0:30,0:30:84:0,84,1260	0/0:44,0:44:99:.:.:0,108,1406	0/0:24,0:24:72:0,72,941	0/0:41,0:41:99:0,107,1602	0/0:15,0:15:39:0,39,585	0/0:22,0:22:54:.:.:0,54,810	0/0:21,0:21:51:0,51,765	0/0:25,0:25:60:.:.:0,60,900	0/0:33,0:33:96:0,96,1440	0/0:22,0:22:63:.:.:0,63,945	0/0:28,0:28:81:0,81,1215	0/0:28,0:28:69:.:.:0,69,1035	0/0:36,0:36:99:0,99,1299	0/0:36,0:36:99:.:.:0,99,1485	0/0:40,0:40:99:.:.:0,99,1485	0/0:36,0:36:99:0,99,1402	0/0:36,0:36:99:0,99,1485	0/0:36,0:36:99:0,102,1530	0/0:37,0:37:99:0,99,1338	0/0:33,0:33:90:.:.:0,90,1350	1/1:0,28:28:87:1|1:2085714_T_TG:1265,87,0	1/1:0,23:23:69:940,69,0	0/0:24,0:24:72:0,72,884	1/1:0,28:28:84:1093,84,0	1/1:0,22:22:66:869,66,0	1/1:0,15:15:45:554,45,0	0/0:22,0:22:60:0,60,900	0/0:31,0:31:81:0,81,1215	1/1:0,27:27:81:.:.:1046,81,0	1/1:0,43:43:99:.:.:1737,129,0	1/1:0,35:35:99:.:.:1397,105,0
D2002002555	F		1/1:0,52:52:99:1|1:559540_T_A:2332,157,0	1/1:0,51:51:99:1|1:559540_T_A:2332,157,0	1/1:0,59:59:99:2341,178,0	1/1:0,49:49:99:1763,146,0	1/1:0,60:60:99:2201,181,0	1/1:0,68:68:99:2729,205,0	1/1:0,28:28:84:.:.:1058,84,0	1/1:0,59:59:99:.:.:2263,177,0	0/0:42,0:42:99:0,105,1575	0/0:42,0:42:99:.:.:0,105,1575	0/0:42,0:42:99:.:.:0,105,1575	0/0:42,0:42:99:0,105,1575	0/0:42,0:42:99:0,105,1575	0/0:35,0:35:93:.:.:0,93,1395	0/0:39,0:39:99:0,99,1485	0/0:39,0:39:99:0,100,1506	0/0:38,0:38:99:0,99,1432	0/0:47,0:47:99:.:.:0,117,1800	0/0:49,0:49:99:0,99,1485	0/0:37,0:37:99:0,102,1387	0/0:43,0:43:99:0,99,1485	0/0:48,0:48:99:.:.:0,109,1673	0/0:39,0:39:90:0,90,1350	0/0:37,0:37:99:.:.:0,102,1424	0/0:54,0:54:99:0,105,1575	0/0:48,0:48:99:.:.:0,120,1800	0/0:38,0:38:99:0,102,1488	0/0:40,0:40:99:.:.:0,120,1551	0/0:40,0:40:99:0,120,1551	0/0:40,0:40:99:.:.:0,120,1551	0/0:40,0:40:99:.:.:0,120,1551	0/0:40,0:40:99:0,120,1551	0/0:40,0:40:99:0,120,1551	0/0:40,0:40:99:0,120,1551	0/0:68,0:68:99:0,108,1620	0/0:37,0:37:99:.:.:0,101,1360	1/1:0,50:50:99:1|1:2085714_T_TG:2227,150,0	1/1:0,49:49:99:1903,147,0	0/0:45,0:45:99:0,106,1665	1/1:0,44:44:99:1768,132,0	1/1:0,53:53:99:2070,159,0	1/1:0,47:47:99:1779,141,0	0/0:42,0:42:99:0,99,1485	0/0:52,0:52:99:0,120,1800	1/1:0,55:55:99:.:.:2150,165,0	1/1:0,53:53:99:.:.:2153,160,0	1/1:1,60:61:99:.:.:2374,173,0
D2002002557	F		1/1:0,37:37:99:1|1:559540_T_A:1689,114,0	1/1:0,37:37:99:1|1:559540_T_A:1689,114,0	1/1:0,51:51:99:2028,153,0	1/1:1,43:44:99:1531,121,0	1/1:1,51:52:99:1891,115,0	1/1:0,45:45:99:1817,135,0	1/1:0,26:26:77:.:.:938,77,0	1/1:0,40:40:99:.:.:1524,120,0	0/0:39,0:39:99:0,105,1430	0/0:38,0:38:99:.:.:0,99,1485	0/0:38,0:38:99:.:.:0,99,1485	0/0:38,0:38:99:0,99,1485	0/0:34,0:34:99:0,99,1405	0/0:27,0:27:72:.:.:0,72,1080	0/0:38,0:38:99:0,102,1411	0/0:37,0:37:99:0,99,1323	0/0:44,0:44:99:0,114,1710	0/0:49,0:49:99:.:.:0,108,1800	0/0:37,0:37:99:0,99,1485	0/0:44,0:44:99:0,102,1530	0/0:36,0:36:90:0,90,1350	0/0:38,0:38:99:.:.:0,102,1509	0/0:23,0:23:60:0,60,900	0/0:42,0:42:85:.:.:0,85,1602	0/0:37,0:37:99:0,99,1457	0/0:29,0:29:81:.:.:0,81,1215	0/0:29,0:29:75:0,75,1125	0/0:37,0:37:99:.:.:0,99,1480	0/0:37,0:37:99:0,99,1480	0/0:37,0:37:99:.:.:0,99,1480	0/0:37,0:37:99:.:.:0,99,1480	0/0:37,0:37:99:0,99,1480	0/0:35,0:35:93:0,93,1395	0/0:35,0:35:99:0,99,1432	0/0:53,0:53:99:0,105,1575	0/0:34,0:34:99:.:.:0,99,1327	1/1:1,38:39:43:1|1:2085714_T_TG:1626,43,0	1/1:0,34:34:99:1262,101,0	0/0:34,0:34:99:0,99,1354	1/1:0,51:51:99:1993,153,0	1/1:0,46:46:99:1780,138,0	1/1:0,32:32:96:1299,96,0	0/0:36,0:36:99:0,99,1485	0/0:36,0:36:99:0,99,1485	1/1:0,45:45:99:.:.:1760,135,0	1/1:0,51:51:99:.:.:2117,154,0	1/1:0,51:51:99:.:.:2049,153,0
D2002002559	F		1/1:0,46:46:99:1|1:559540_T_A:2068,138,0	1/1:0,46:46:99:1|1:559540_T_A:2068,138,0	1/1:0,67:67:99:2707,202,0	1/1:0,58:58:99:2085,173,0	1/1:0,57:57:99:2145,172,0	1/1:0,74:74:99:2934,223,0	1/1:0,44:44:99:.:.:1650,131,0	1/1:0,50:50:99:1|1:885524_A_G:2054,150,0	0/0:46,0:46:99:0,111,1647	0/0:46,0:46:99:.:.:0,111,1647	0/0:46,0:46:99:.:.:0,111,1647	0/0:46,0:46:99:0,111,1647	0/0:46,0:46:99:0,111,1647	0/0:34,0:34:99:.:.:0,99,1407	0/0:34,0:34:99:0,99,1407	0/0:45,0:45:99:0,109,1720	0/0:42,0:42:99:0,104,1710	0/0:66,0:66:99:.:.:0,120,1800	0/0:52,0:52:99:0,99,1485	0/0:42,0:42:99:0,102,1371	0/0:40,0:40:99:0,99,1485	0/0:47,0:47:99:.:.:0,112,1800	0/0:35,0:35:99:0,99,1485	0/0:42,0:42:99:.:.:0,99,1485	0/0:50,0:50:99:0,111,1665	0/0:40,0:40:99:.:.:0,101,1501	0/0:40,0:40:99:0,101,1501	0/0:64,0:64:99:.:.:0,120,1800	0/0:64,0:64:99:0,120,1800	0/0:64,0:64:99:.:.:0,120,1800	0/0:64,0:64:99:.:.:0,120,1800	0/0:64,0:64:99:0,120,1800	0/0:64,0:64:99:0,120,1800	0/0:64,0:64:99:0,120,1800	0/0:67,0:67:99:0,105,1575	0/0:49,0:49:99:.:.:0,102,1530	1/1:0,58:58:99:1|1:2085714_T_TG:2544,174,0	1/1:0,47:47:99:1905,141,0	0/0:48,0:48:99:0,120,1800	1/1:0,66:66:99:2603,198,0	1/1:1,72:73:99:2742,210,0	1/1:0,56:56:99:2194,168,0	0/0:36,0:36:99:0,101,1530	0/0:47,0:47:99:0,110,1800	1/1:0,72:72:99:.:.:2831,216,0	1/1:0,62:62:99:.:.:2562,187,0	1/1:0,69:69:99:.:.:2735,207,0
D2002002560	F		1/1:0,15:15:45:1|1:559540_T_A:662,45,0	1/1:0,16:16:48:1|1:559540_T_A:691,48,0	1/1:0,24:24:72:936,72,0	1/1:0,16:16:47:500,47,0	1/1:0,19:19:57:720,57,0	1/1:0,29:29:87:1120,87,0	1/1:0,10:10:30:.:.:391,30,0	1/1:0,15:15:45:.:.:589,45,0	0/0:19,0:19:48:0,48,720	0/0:19,0:19:57:.:.:0,57,748	0/0:21,0:21:51:.:.:0,51,765	0/0:21,0:21:54:0,54,810	0/0:25,0:25:72:0,72,1080	0/0:17,0:17:45:.:.:0,45,675	0/0:19,0:19:51:0,51,765	0/0:20,0:20:57:0,57,855	0/0:18,0:18:54:0,54,701	0/0:20,0:20:54:.:.:0,54,810	0/0:19,0:19:51:0,51,765	0/0:26,0:26:78:0,78,1027	0/0:10,0:10:27:0,27,405	0/0:13,0:13:39:.:.:0,39,526	0/0:12,0:12:33:0,33,495	0/0:17,0:17:51:.:.:0,51,702	0/0:20,0:20:54:0,54,810	0/0:15,0:15:36:.:.:0,36,540	0/0:13,0:13:36:0,36,540	0/0:27,0:27:78:.:.:0,78,1170	0/0:25,0:25:66:0,66,990	0/0:17,0:17:45:.:.:0,45,675	0/0:19,0:19:45:.:.:0,45,665	0/0:28,0:28:84:0,84,1147	0/0:31,0:31:81:0,81,1215	0/0:29,0:29:72:0,72,1080	0/0:28,0:28:48:0,48,1066	0/0:16,0:16:39:.:.:0,39,585	1/1:0,12:12:36:1|1:2085714_T_TG:537,36,0	1/1:0,14:14:42:529,42,0	0/0:6,0:6:18:0,18,241	1/1:0,8:8:24:329,24,0	1/1:0,15:15:45:566,45,0	1/1:0,15:15:45:596,45,0	0/0:16,0:16:48:0,48,641	0/0:13,0:13:39:0,39,539	1/1:0,14:14:42:.:.:549,42,0	1/1:0,33:33:99:.:.:1312,99,0	1/1:0,16:16:47:.:.:579,47,0
D2002002561	F		1/1:0,29:29:87:1|1:559540_T_A:1284,87,0	1/1:0,29:29:87:1|1:559540_T_A:1284,87,0	1/1:0,32:32:96:1273,96,0	1/1:0,33:33:98:1171,98,0	1/1:0,28:28:84:1033,84,0	1/1:0,37:37:99:1487,111,0	1/1:0,16:16:48:.:.:638,48,0	1/1:0,31:31:93:.:.:1264,93,0	0/0:32,0:32:93:0,93,1395	0/0:37,0:37:96:.:.:0,96,1440	0/0:34,0:34:90:.:.:0,90,1350	0/0:34,0:34:90:0,90,1350	0/0:39,0:39:99:0,108,1620	0/0:17,0:17:51:.:.:0,51,646	0/0:22,0:22:60:0,60,900	0/0:34,0:34:90:0,90,1350	0/0:30,0:30:48:0,48,1047	0/0:35,0:35:78:.:.:0,78,1170	0/0:26,0:26:72:0,72,1080	0/0:40,0:40:79:0,79,1497	0/0:28,0:28:75:0,75,1125	0/0:14,0:14:36:.:.:0,36,540	0/0:11,0:11:33:0,33,395	0/0:29,0:29:81:.:.:0,81,1215	0/0:24,0:24:72:0,72,985	0/0:28,0:28:75:.:.:0,75,1125	0/0:25,0:25:69:0,69,1035	0/0:35,0:35:90:.:.:0,90,1350	0/0:39,0:39:99:0,99,1485	0/0:39,0:39:99:.:.:0,99,1485	0/0:33,0:33:90:.:.:0,90,1350	0/0:34,0:34:90:0,90,1306	0/0:32,0:32:90:0,90,1332	0/0:34,0:34:93:0,93,1395	0/0:37,0:37:99:0,99,1485	0/0:38,0:38:99:.:.:0,99,1409	1/1:0,27:27:81:1|1:2085714_T_TG:1194,81,0	1/1:0,13:13:39:477,39,0	0/0:24,0:24:60:0,60,900	1/1:0,19:19:57:783,57,0	1/1:0,19:19:56:678,56,0	1/1:0,18:18:54:687,54,0	0/0:27,0:27:75:0,75,1125	0/0:36,0:36:99:0,99,1485	1/1:0,32:32:96:.:.:1217,96,0	1/1:0,38:38:99:.:.:1552,114,0	1/1:0,29:29:86:.:.:1116,86,0
D2002002562	F		1/1:0,25:25:84:1|1:559540_T_A:1231,84,0	1/1:0,28:28:84:1|1:559540_T_A:1231,84,0	1/1:0,50:50:99:1954,150,0	1/1:0,27:27:81:967,81,0	1/1:0,35:35:99:1334,105,0	1/1:0,45:45:99:1782,135,0	1/1:0,26:26:78:.:.:1042,78,0	1/1:0,34:34:99:.:.:1363,102,0	0/0:37,0:37:99:0,99,1485	0/0:37,0:37:87:.:.:0,87,1305	0/0:32,0:32:90:.:.:0,90,1350	0/0:32,0:32:81:0,81,1215	0/0:37,0:37:99:0,99,1401	0/0:12,0:12:33:.:.:0,33,495	0/0:31,0:31:87:0,87,1305	0/0:24,0:24:57:0,57,855	0/0:32,0:32:90:0,90,1350	0/0:34,0:34:81:.:.:0,81,1215	0/0:40,0:40:99:0,102,1530	0/0:37,0:37:99:0,102,1530	0/0:25,0:25:63:0,63,898	0/0:37,0:37:99:.:.:0,99,1485	0/0:21,0:21:51:0,51,765	0/0:31,0:31:81:.:.:0,81,1215	0/0:31,0:31:84:0,84,1260	0/0:22,0:22:63:.:.:0,63,945	0/0:16,0:16:45:0,45,675	0/0:24,0:24:72:.:.:0,72,919	0/0:34,0:34:90:0,90,1350	0/0:33,0:33:90:.:.:0,90,1350	0/0:35,0:35:90:.:.:0,90,1350	0/0:41,0:41:82:0,82,1552	0/0:29,0:29:81:0,81,1215	0/0:38,0:38:99:0,99,1485	0/0:45,0:45:99:0,101,1581	0/0:35,0:35:99:.:.:0,99,1485	1/1:0,24:24:72:1|1:2085714_T_TG:1057,72,0	1/1:0,26:26:78:969,78,0	0/0:32,0:32:72:0,72,1080	1/1:0,40:40:99:1583,120,0	1/1:0,38:40:99:1491,114,0	1/1:0,31:31:93:1203,93,0	0/0:33,0:33:57:0,57,1247	0/0:36,0:36:99:0,99,1485	1/1:0,45:45:99:1|1:2207646_A_T:1750,135,0	1/1:0,42:42:99:.:.:1665,126,0	1/1:0,35:35:99:.:.:1375,105,0
D2002002563	F		1/1:0,9:9:30:1|1:559540_T_A:403,30,0	1/1:0,11:11:33:1|1:559540_T_A:441,33,0	1/1:0,17:17:51:652,51,0	1/1:0,17:17:50:530,50,0	1/1:0,8:8:24:297,24,0	1/1:0,20:20:59:709,59,0	1/1:0,8:8:24:.:.:332,24,0	1/1:0,15:15:45:1|1:885524_A_G:595,45,0	0/0:16,0:16:45:0,45,675	0/0:10,0:10:30:.:.:0,30,388	0/0:10,0:10:27:.:.:0,27,405	0/0:15,0:15:42:0,42,630	0/0:16,0:16:48:0,48,659	0/0:11,0:11:33:.:.:0,33,417	0/0:14,0:14:36:0,36,540	0/0:20,0:20:21:0,21,721	0/0:13,0:13:30:0,30,450	0/0:16,0:16:39:.:.:0,39,585	0/0:15,0:15:36:0,36,540	0/0:21,0:21:54:0,54,810	0/0:4,0:4:12:0,12,153	0/0:13,0:13:33:.:.:0,33,495	0/0:11,0:11:27:0,27,405	0/0:13,0:13:27:.:.:0,27,405	0/0:22,0:22:60:0,60,900	0/0:16,0:16:45:.:.:0,45,675	0/0:7,0:7:21:0,21,263	0/0:19,0:19:48:.:.:0,48,720	0/0:21,0:21:54:0,54,810	0/0:19,0:19:45:.:.:0,45,675	0/0:15,0:15:42:.:.:0,42,630	0/0:12,0:12:30:0,30,450	0/0:15,0:15:45:0,45,567	0/0:12,0:12:36:0,36,452	0/0:23,0:23:27:0,27,832	0/0:14,0:14:36:.:.:0,36,540	1/1:0,11:11:36:1|1:2085714_T_TG:516,36,0	1/1:0,12:12:36:451,36,0	0/0:8,0:8:24:0,24,313	1/1:0,10:10:30:421,30,0	1/1:0,13:13:39:522,39,0	1/1:0,8:8:24:321,24,0	0/0:17,0:17:51:0,51,616	0/0:12,0:12:36:0,36,456	1/1:0,14:14:42:.:.:511,42,0	1/1:0,24:24:72:.:.:936,72,0	1/1:0,20:20:60:1|1:2277475_A_T:768,60,0
D2002002565	F		1/1:0,14:14:42:1|1:559540_T_A:615,42,0	1/1:0,13:13:42:1|1:559540_T_A:615,42,0	1/1:0,27:27:80:1022,80,0	1/1:0,17:17:51:621,51,0	1/1:0,26:26:78:980,78,0	1/1:0,24:24:71:901,71,0	1/1:0,9:9:27:.:.:355,27,0	1/1:0,20:20:60:.:.:780,60,0	0/0:30,0:30:81:0,81,1215	0/0:35,0:35:99:.:.:0,99,1344	0/0:33,0:33:90:.:.:0,90,1350	0/0:33,0:33:90:0,90,1350	0/0:34,0:34:99:0,99,1485	0/0:14,0:14:39:.:.:0,39,585	0/0:15,0:15:39:0,39,585	0/0:31,0:31:90:0,90,1350	0/0:30,0:30:84:0,84,1260	0/0:18,0:18:48:.:.:0,48,720	0/0:37,0:37:90:0,90,1350	0/0:31,0:31:93:0,93,1163	0/0:17,0:17:45:0,45,675	0/0:28,0:28:75:.:.:0,75,1125	0/0:12,0:12:36:0,36,413	0/0:28,0:28:75:.:.:0,75,1125	0/0:22,0:22:60:0,60,900	0/0:24,0:24:69:.:.:0,69,894	0/0:18,0:18:54:0,54,674	0/0:17,0:17:45:.:.:0,45,675	0/0:22,0:22:60:0,60,900	0/0:36,0:36:99:.:.:0,99,1485	0/0:34,0:34:87:.:.:0,87,1305	0/0:22,0:22:46:0,46,803	0/0:26,0:26:75:0,75,1125	0/0:29,0:29:81:0,81,1215	0/0:31,0:31:90:0,90,1160	0/0:24,0:24:72:.:.:0,72,904	1/1:0,23:23:69:1|1:2085714_T_TG:1011,69,0	1/1:0,29:29:87:1160,87,0	0/0:23,0:23:69:0,69,902	1/1:0,29:29:87:1126,87,0	1/1:0,29:29:87:1113,87,0	1/1:0,20:20:59:727,59,0	0/0:36,0:36:96:0,96,1411	0/0:24,0:24:60:0,60,900	1/1:0,33:33:99:.:.:1295,99,0	1/1:0,22:22:66:.:.:897,66,0	1/1:0,38:38:99:.:.:1461,114,0
D2002002566	F		1/1:0,16:16:48:1|1:559540_T_A:719,48,0	1/1:0,16:16:48:1|1:559540_T_A:719,48,0	1/1:0,31:31:93:1210,93,0	1/1:0,22:22:64:685,64,0	1/1:1,28:29:77:1045,77,0	1/1:0,25:25:75:1018,75,0	1/1:0,13:13:39:.:.:504,39,0	1/1:0,13:13:39:.:.:507,39,0	0/0:34,0:34:90:0,90,1297	0/0:21,0:21:57:.:.:0,57,855	0/0:20,0:20:51:.:.:0,51,765	0/0:15,0:15:36:0,36,540	0/0:15,0:15:45:0,45,569	0/0:14,0:14:33:.:.:0,33,495	0/0:20,0:20:57:0,57,855	0/0:23,0:23:60:0,60,900	0/0:24,0:24:72:0,72,915	0/0:22,0:22:27:.:.:0,27,738	0/0:28,0:28:78:0,78,1170	0/0:34,0:34:99:0,99,1485	0/0:22,0:22:30:0,30,763	0/0:34,0:34:81:.:.:0,81,1215	0/0:8,0:8:24:0,24,286	0/0:17,0:17:42:.:.:0,42,630	0/0:15,0:15:39:0,39,585	0/0:20,0:20:60:.:.:0,60,771	0/0:19,0:19:51:0,51,765	0/0:26,0:26:67:.:.:0,67,933	0/0:32,0:32:93:0,93,1237	0/0:25,0:25:52:.:.:0,52,963	0/0:21,0:21:48:.:.:0,48,720	0/0:22,0:22:64:0,64,844	0/0:27,0:27:72:0,72,1080	0/0:29,0:29:51:0,51,972	0/0:27,0:27:72:0,72,1080	0/0:25,0:25:49:.:.:0,49,879	1/1:0,30:30:90:1|1:2085714_T_TG:1340,90,0	1/1:0,27:27:81:1053,81,0	0/0:20,0:20:60:0,60,759	1/1:0,18:18:54:717,54,0	1/1:0,18:18:54:680,54,0	1/1:0,13:13:39:506,39,0	0/0:21,0:21:54:0,54,810	0/0:15,0:15:42:0,42,630	1/1:0,21:21:63:.:.:833,63,0	1/1:0,16:16:48:.:.:664,48,0	1/1:0,30:30:90:.:.:1167,90,0
D2002002568	F		1/1:0,19:19:60:1|1:559540_T_A:880,60,0	1/1:0,20:20:60:1|1:559540_T_A:880,60,0	1/1:0,19:19:57:756,57,0	1/1:0,11:11:32:342,32,0	1/1:0,16:16:47:535,47,0	1/1:0,16:16:48:592,48,0	1/1:0,11:11:33:.:.:435,33,0	1/1:0,22:22:66:.:.:852,66,0	0/0:19,0:19:57:0,57,714	0/0:17,0:17:45:.:.:0,45,675	0/0:17,0:17:51:.:.:0,51,645	0/0:15,0:15:45:0,45,576	0/0:17,0:17:39:0,39,585	0/0:11,0:11:33:.:.:0,33,427	0/0:13,0:13:28:0,28,487	0/0:21,0:21:60:0,60,817	0/0:20,0:20:51:0,51,765	0/0:18,0:18:48:.:.:0,48,720	0/0:16,0:16:42:0,42,630	0/0:27,0:27:81:0,81,992	0/0:11,0:11:33:0,33,440	0/0:16,0:16:48:.:.:0,48,564	0/0:13,0:13:39:0,39,495	0/0:24,0:24:63:.:.:0,63,945	0/0:15,0:15:39:0,39,585	0/0:13,0:13:39:.:.:0,39,501	0/0:18,0:18:54:0,54,672	0/0:20,0:20:57:.:.:0,57,855	0/0:18,0:18:54:0,54,678	0/0:18,0:18:51:.:.:0,51,765	0/0:22,0:22:60:.:.:0,60,788	0/0:21,0:21:60:0,60,771	0/0:22,0:22:57:0,57,855	0/0:18,0:18:51:0,51,765	0/0:29,0:29:81:0,81,1215	0/0:19,0:19:51:.:.:0,51,765	1/1:0,15:15:45:1|1:2085714_T_TG:662,45,0	1/1:0,14:14:42:530,42,0	0/0:14,0:14:39:0,39,585	1/1:0,18:18:54:729,54,0	1/1:1,17:18:44:592,44,0	1/1:0,11:11:33:396,33,0	0/0:18,0:18:51:0,51,765	0/0:20,0:20:57:0,57,855	1/1:0,22:22:66:.:.:844,66,0	1/1:0,28:28:84:.:.:1121,84,0	1/1:0,28:28:84:.:.:1051,84,0
D2002002570	F		1/1:0,9:9:27:1|1:559540_T_A:405,27,0	1/1:0,10:10:30:1|1:559540_T_A:443,30,0	1/1:0,23:23:69:898,69,0	1/1:0,10:10:30:333,30,0	1/1:0,15:15:45:568,45,0	1/1:0,8:8:24:321,24,0	1/1:0,7:7:21:.:.:277,21,0	1/1:0,12:12:36:.:.:456,36,0	0/0:11,0:11:30:0,30,450	0/0:9,0:9:27:.:.:0,27,327	0/0:9,0:9:27:.:.:0,27,354	0/0:17,0:17:48:0,48,720	0/0:13,0:13:33:0,33,495	0/0:12,0:12:36:.:.:0,36,479	0/0:13,0:13:36:0,36,540	0/0:15,0:15:45:0,45,584	0/0:17,0:17:45:0,45,675	0/0:15,0:15:42:.:.:0,42,630	0/0:10,0:10:18:0,18,270	0/0:9,0:9:27:0,27,325	0/0:9,0:9:27:0,27,339	0/0:5,0:5:15:.:.:0,15,169	0/0:6,0:6:18:0,18,215	0/0:18,0:18:51:.:.:0,51,765	0/0:10,0:10:19:0,19,329	0/0:11,0:11:27:.:.:0,27,405	0/0:9,0:9:15:0,15,225	0/0:18,0:18:51:.:.:0,51,765	0/0:13,0:13:33:0,33,495	0/0:14,0:14:42:.:.:0,42,513	0/0:14,0:14:33:.:.:0,33,495	0/0:10,0:10:30:0,30,338	0/0:17,0:17:51:0,51,662	0/0:15,0:15:45:0,45,561	0/0:23,0:23:60:0,60,900	0/0:17,0:17:51:.:.:0,51,669	1/1:0,13:13:39:1|1:2085714_T_TG:553,39,0	1/1:0,8:8:24:324,24,0	0/0:11,0:11:30:0,30,450	1/1:0,8:8:24:327,24,0	1/1:0,11:11:32:359,32,0	1/1:0,6:6:18:250,18,0	0/0:13,0:13:36:0,36,540	0/0:11,0:11:33:0,33,410	1/1:0,5:5:15:.:.:192,15,0	1/1:0,14:14:42:.:.:555,42,0	1/1:0,23:23:69:.:.:892,69,0
D2002002572	F		1/1:0,25:25:78:1|1:559540_T_A:1155,78,0	1/1:0,26:26:78:1|1:559540_T_A:1155,78,0	1/1:0,67:67:99:2695,202,0	1/1:0,47:47:99:1571,139,0	1/1:0,48:48:99:1783,144,0	1/1:0,52:52:99:2019,156,0	1/1:0,27:27:81:.:.:1051,81,0	1/1:0,45:45:99:.:.:1761,135,0	0/0:41,0:41:99:0,100,1575	0/0:41,0:41:99:.:.:0,100,1575	0/0:41,0:41:99:.:.:0,100,1575	0/0:41,0:41:99:0,100,1575	0/0:46,0:46:99:0,102,1800	0/0:28,0:28:81:.:.:0,81,1022	0/0:35,0:35:99:0,99,1485	0/0:39,0:39:99:0,102,1406	0/0:42,0:42:99:0,102,1665	0/0:29,0:29:73:.:.:0,73,1021	0/0:41,0:41:99:0,99,1485	0/0:40,0:40:99:0,108,1623	0/0:32,0:32:90:0,90,1350	0/0:40,0:40:99:.:.:0,100,1527	0/0:20,0:20:60:0,60,703	0/0:38,0:38:84:.:.:0,84,1260	0/0:31,0:31:90:0,90,1350	0/0:31,0:31:90:.:.:0,90,1350	0/0:29,0:29:72:0,72,1080	0/0:42,0:42:99:.:.:0,99,1665	0/0:42,0:42:99:0,99,1665	0/0:42,0:42:99:.:.:0,99,1665	0/0:42,0:42:99:.:.:0,99,1665	0/0:42,0:42:99:0,99,1665	0/0:42,0:42:99:0,99,1665	0/0:42,0:42:99:0,99,1665	0/0:41,0:41:99:0,99,1485	0/0:35,0:35:99:.:.:0,99,1485	1/1:0,30:30:90:1|1:2085714_T_TG:1340,90,0	1/1:0,44:44:99:1713,132,0	0/0:37,0:37:99:0,106,1431	1/1:0,47:47:99:1840,141,0	1/1:0,49:51:99:1681,145,0	1/1:0,45:45:99:1695,134,0	0/0:36,0:36:99:0,105,1575	0/0:43,0:43:99:0,107,1627	1/1:0,56:56:99:.:.:2105,168,0	1/1:0,45:45:99:.:.:1818,135,0	1/1:0,56:56:99:.:.:2078,168,0
D2002002575	F		1/1:0,18:18:54:.:.:743,54,0	1/1:0,18:18:54:.:.:782,54,0	1/1:0,20:20:60:781,60,0	1/1:0,22:22:65:755,65,0	1/1:0,21:21:63:751,63,0	1/1:0,28:28:84:1105,84,0	1/1:0,10:10:30:.:.:383,30,0	1/1:0,17:17:53:1|1:885524_A_G:664,53,0	0/0:26,0:26:72:0,72,1080	0/0:35,0:35:90:.:.:0,90,1350	0/0:35,0:35:99:.:.:0,99,1485	0/0:36,0:36:99:0,102,1530	0/0:33,0:33:90:0,90,1350	0/0:13,0:13:39:.:.:0,39,479	0/0:29,0:29:81:0,81,1215	0/0:31,0:31:81:0,81,1215	0/0:28,0:28:81:0,81,1215	0/0:23,0:23:60:.:.:0,60,900	0/0:27,0:27:72:0,72,1080	0/0:27,0:27:72:0,72,1080	0/0:26,0:26:75:0,75,1005	0/0:23,0:23:57:.:.:0,57,855	0/0:14,0:14:39:0,39,585	0/0:25,0:25:55:.:.:0,55,907	0/0:20,0:20:36:0,36,676	0/0:15,0:15:42:.:.:0,42,630	0/0:17,0:17:42:0,42,630	0/0:30,0:30:90:.:.:0,90,1201	0/0:35,0:35:90:0,90,1350	0/0:28,0:28:72:.:.:0,72,1080	0/0:28,0:28:78:.:.:0,78,1170	0/0:36,0:36:84:0,84,1339	0/0:20,0:20:48:0,48,720	0/0:32,0:32:78:0,78,1170	0/0:29,0:29:78:0,78,1170	0/0:25,0:25:72:.:.:0,72,964	1/1:0,20:20:63:1|1:2085714_T_TG:912,63,0	1/1:0,28:28:84:1137,84,0	0/0:27,0:27:72:0,72,1080	1/1:0,24:24:72:964,72,0	1/1:0,22:22:66:836,66,0	1/1:0,18:18:54:664,54,0	0/0:29,0:29:84:0,84,1260	0/0:33,0:33:90:0,90,1350	1/1:0,26:26:78:.:.:1025,78,0	1/1:0,25:25:75:.:.:1023,75,0	1/1:0,31:31:92:.:.:1164,92,0
D2002002576	F		1/1:0,29:29:87:1|1:559540_T_A:1305,87,0	1/1:0,29:29:87:1|1:559540_T_A:1305,87,0	1/1:0,41:41:99:1668,123,0	1/1:0,40:40:99:1416,118,0	1/1:0,34:34:99:1255,102,0	1/1:0,46:46:99:1692,138,0	1/1:0,22:22:66:.:.:897,66,0	1/1:0,38:38:99:.:.:1510,114,0	0/0:38,0:38:99:0,99,1485	0/0:38,0:38:99:.:.:0,99,1485	0/0:38,0:38:99:.:.:0,99,1485	0/0:38,0:38:99:0,99,1485	0/0:37,0:37:99:0,99,1390	0/0:25,0:25:69:.:.:0,69,1035	0/0:28,0:28:72:0,72,1080	0/0:36,0:36:99:0,99,1485	0/0:33,0:33:90:0,90,1350	0/0:38,0:38:90:.:.:0,90,1350	0/0:24,0:24:63:0,63,945	0/0:37,0:37:99:0,99,1443	0/0:18,0:18:48:0,48,720	0/0:35,0:35:90:.:.:0,90,1350	0/0:28,0:28:81:0,81,1002	0/0:37,0:37:99:.:.:0,99,1485	0/0:35,0:35:99:0,99,1405	0/0:31,0:31:81:.:.:0,81,1215	0/0:25,0:25:63:0,63,945	0/0:38,0:38:99:.:.:0,102,1493	0/0:38,0:38:99:0,102,1493	0/0:38,0:38:99:.:.:0,102,1493	0/0:38,0:38:99:.:.:0,102,1493	0/0:34,0:34:90:0,90,1350	0/0:38,0:38:90:0,90,1350	0/0:35,0:35:99:0,99,1485	0/0:36,0:36:99:0,102,1366	0/0:36,0:36:99:.:.:0,99,1323	1/1:0,25:25:75:1|1:2085714_T_TG:1084,75,0	1/1:0,42:42:99:1649,126,0	0/0:33,0:33:90:0,90,1350	1/1:0,29:29:87:1146,87,0	1/1:0,25:25:74:884,74,0	1/1:0,33:33:99:1316,99,0	0/0:29,0:29:84:0,84,1260	0/0:32,0:32:81:0,81,1215	1/1:0,37:37:99:.:.:1431,111,0	1/1:0,54:54:99:.:.:2160,162,0	1/1:0,43:43:99:.:.:1740,129,0
D2002002577	F		1/1:0,12:12:36:1|1:559540_T_A:540,36,0	1/1:0,12:12:36:1|1:559540_T_A:540,36,0	1/1:0,16:16:48:639,48,0	1/1:0,12:12:36:466,36,0	1/1:0,20:20:60:768,60,0	1/1:0,13:13:39:520,39,0	1/1:0,14:14:42:.:.:554,42,0	1/1:0,13:13:39:.:.:481,39,0	0/0:28,0:28:81:0,81,1215	0/0:18,0:18:54:.:.:0,54,677	0/0:19,0:19:54:.:.:0,54,810	0/0:21,0:21:60:0,60,774	0/0:19,0:19:51:0,51,765	0/0:7,0:7:15:.:.:0,15,225	0/0:15,0:15:45:0,45,571	0/0:22,0:22:57:0,57,855	0/0:22,0:22:63:0,63,832	0/0:15,0:15:45:.:.:0,45,555	0/0:22,0:22:57:0,57,855	0/0:25,0:25:72:0,72,1080	0/0:16,0:16:48:0,48,648	0/0:18,0:18:48:.:.:0,48,720	0/0:16,0:16:48:0,48,578	0/0:14,0:14:42:.:.:0,42,545	0/0:17,0:17:42:0,42,630	0/0:9,0:9:24:.:.:0,24,360	0/0:19,0:19:57:0,57,711	0/0:13,0:13:36:.:.:0,36,540	0/0:12,0:12:36:0,36,463	0/0:8,0:8:24:.:.:0,24,306	0/0:8,0:8:24:.:.:0,24,306	0/0:12,0:12:33:0,33,495	0/0:10,0:10:27:0,27,405	0/0:20,0:20:60:0,60,747	0/0:25,0:25:60:0,60,900	0/0:23,0:23:69:.:.:0,69,873	1/1:0,13:13:39:1|1:2085714_T_TG:578,39,0	1/1:0,9:9:27:362,27,0	0/0:10,0:10:27:0,27,405	1/1:0,15:15:45:604,45,0	1/1:0,11:11:33:367,33,0	1/1:0,16:16:48:643,48,0	0/0:11,0:11:30:0,30,450	0/0:20,0:20:60:0,60,819	1/1:0,13:13:39:.:.:513,39,0	1/1:0,13:13:39:.:.:531,39,0	1/1:0,20:20:60:.:.:806,60,0
D2002002578	F		1/1:0,23:23:69:1|1:559540_T_A:1030,69,0	1/1:0,24:24:72:1|1:559540_T_A:1060,72,0	1/1:0,41:41:99:1658,123,0	1/1:0,30:30:90:1047,90,0	1/1:0,36:36:99:1381,108,0	1/1:0,27:27:81:1055,81,0	1/1:0,12:12:36:.:.:459,36,0	1/1:0,27:27:81:.:.:1074,81,0	0/0:33,0:33:90:0,90,1350	0/0:37,0:37:99:.:.:0,100,1575	0/0:37,0:37:99:.:.:0,100,1575	0/0:39,0:39:99:0,102,1530	0/0:23,0:23:60:0,60,900	0/0:16,0:16:48:.:.:0,48,643	0/0:21,0:21:60:0,60,899	0/0:26,0:26:63:0,63,945	0/0:31,0:31:90:0,90,1264	0/0:26,0:26:69:.:.:0,69,1035	0/0:29,0:29:81:0,81,1215	0/0:34,0:34:99:0,99,1433	0/0:12,0:12:36:0,36,491	0/0:35,0:35:99:.:.:0,99,1370	0/0:21,0:21:57:0,57,855	0/0:17,0:17:45:.:.:0,45,675	0/0:30,0:30:84:0,84,1260	0/0:27,0:27:72:.:.:0,72,1080	0/0:24,0:24:69:0,69,1035	0/0:29,0:29:72:.:.:0,72,1080	0/0:35,0:35:99:0,99,1485	0/0:24,0:24:60:.:.:0,60,900	0/0:22,0:22:60:.:.:0,60,900	0/0:25,0:25:69:0,69,1035	0/0:28,0:28:81:0,81,1149	0/0:32,0:32:78:0,78,1170	0/0:37,0:37:99:0,99,1485	0/0:34,0:34:99:.:.:0,99,1316	1/1:0,14:14:45:1|1:2085714_T_TG:634,45,0	1/1:0,32:32:96:1239,96,0	0/0:18,0:18:51:0,51,765	1/1:0,16:16:48:646,48,0	1/1:0,26:26:78:998,78,0	1/1:0,21:21:63:846,63,0	0/0:23,0:23:60:0,60,900	0/0:35,0:35:99:0,99,1485	1/1:0,28:28:84:.:.:1085,84,0	1/1:0,29:29:87:.:.:1203,87,0	1/1:0,34:34:99:.:.:1344,102,0
D2002002579	F		1/1:0,28:28:93:1|1:559540_T_A:1356,93,0	1/1:0,30:30:93:1|1:559540_T_A:1356,93,0	1/1:0,48:48:99:1960,144,0	1/1:0,43:43:99:1434,128,0	1/1:0,33:33:99:1232,99,0	1/1:0,41:41:99:1637,123,0	1/1:0,18:18:54:.:.:702,54,0	1/1:0,39:39:99:.:.:1542,117,0	0/0:39,0:39:99:0,99,1485	0/0:39,0:39:99:.:.:0,99,1485	0/0:39,0:39:99:.:.:0,99,1485	0/0:39,0:39:99:0,99,1485	0/0:36,0:36:99:0,99,1485	0/0:17,0:17:45:.:.:0,45,675	0/0:43,0:43:99:0,114,1710	0/0:37,0:37:99:0,99,1485	0/0:37,0:37:99:0,99,1485	0/0:37,0:37:99:.:.:0,102,1530	0/0:41,0:41:99:0,108,1620	0/0:36,0:36:99:0,99,1485	0/0:29,0:29:72:0,72,1080	0/0:38,0:38:99:.:.:0,99,1485	0/0:38,0:38:99:0,105,1367	0/0:35,0:35:99:.:.:0,99,1452	0/0:37,0:37:99:0,102,1469	0/0:31,0:31:81:.:.:0,81,1215	0/0:34,0:34:99:0,99,1316	0/0:40,0:40:99:.:.:0,99,1485	0/0:40,0:40:99:0,99,1485	0/0:40,0:40:99:.:.:0,99,1485	0/0:40,0:40:99:.:.:0,99,1485	0/0:40,0:40:99:0,99,1485	0/0:40,0:40:99:0,99,1485	0/0:40,0:40:99:0,99,1485	0/0:41,0:41:99:0,105,1575	0/0:40,0:40:99:.:.:0,102,1469	1/1:0,31:31:93:1|1:2085714_T_TG:1384,93,0	1/1:0,34:34:99:1336,102,0	0/0:36,0:36:99:0,99,1377	1/1:0,62:62:99:2450,187,0	1/1:0,51:51:99:1909,152,0	1/1:0,37:37:99:1465,111,0	0/0:38,0:38:99:0,99,1485	0/0:40,0:40:99:0,105,1575	1/1:0,46:46:99:.:.:1797,138,0	1/1:0,50:50:99:.:.:1979,150,0	1/1:0,50:50:99:.:.:1948,150,0
D2002002581	F		1/1:0,16:16:48:1|1:559540_T_A:707,48,0	1/1:0,16:16:48:1|1:559540_T_A:707,48,0	1/1:0,19:19:57:769,57,0	1/1:0,17:17:51:605,51,0	1/1:0,23:23:69:855,69,0	1/1:0,17:17:51:681,51,0	1/1:0,7:7:21:.:.:276,21,0	1/1:0,17:17:51:.:.:662,51,0	0/0:26,0:26:35:0,35,936	0/0:18,0:18:48:.:.:0,48,720	0/0:19,0:19:51:.:.:0,51,765	0/0:23,0:23:64:0,64,838	0/0:23,0:23:60:0,60,886	0/0:17,0:17:45:.:.:0,45,675	0/0:21,0:21:60:0,60,775	0/0:20,0:20:60:0,60,740	0/0:21,0:21:60:0,60,798	0/0:22,0:22:60:.:.:0,60,900	0/0:26,0:26:60:0,60,900	0/0:21,0:21:60:0,60,865	0/0:16,0:16:48:0,48,630	0/0:23,0:23:60:.:.:0,60,900	0/0:13,0:13:33:0,33,495	0/0:15,0:15:42:.:.:0,42,630	0/0:24,0:24:72:0,72,892	0/0:12,0:12:36:.:.:0,36,480	0/0:16,0:16:42:0,42,630	0/0:22,0:22:57:.:.:0,57,855	0/0:20,0:20:60:0,60,735	0/0:25,0:25:72:.:.:0,72,997	0/0:28,0:28:72:.:.:0,72,1080	0/0:26,0:26:40:0,40,963	0/0:25,0:25:63:0,63,964	0/0:28,0:28:81:0,81,1105	0/0:30,0:30:87:0,87,1305	0/0:21,0:21:57:.:.:0,57,855	1/1:0,19:19:60:1|1:2085714_T_TG:865,60,0	1/1:0,15:15:45:588,45,0	0/0:21,0:21:60:0,60,758	1/1:0,20:20:60:801,60,0	1/1:0,17:17:51:635,51,0	1/1:0,9:9:27:370,27,0	0/0:18,0:18:48:0,48,720	0/0:24,0:24:60:0,60,900	1/1:0,20:20:60:.:.:786,60,0	1/1:0,20:20:60:.:.:822,60,0	1/1:0,19:19:57:.:.:767,57,0
D2002002582	F		1/1:0,31:31:93:1|1:559540_T_A:1382,93,0	1/1:0,29:29:90:1|1:559540_T_A:1342,90,0	1/1:0,42:42:99:1713,126,0	1/1:0,39:39:99:1325,115,0	1/1:0,39:39:99:1474,117,0	1/1:0,43:43:99:1719,129,0	1/1:0,18:18:54:.:.:719,54,0	1/1:0,40:40:99:.:.:1586,120,0	0/0:36,0:36:99:0,99,1485	0/0:30,0:30:80:.:.:0,80,1059	0/0:30,0:30:81:.:.:0,81,1215	0/0:29,0:29:81:0,81,1215	0/0:39,0:39:99:0,99,1424	0/0:27,0:27:75:.:.:0,75,1125	0/0:27,0:27:72:0,72,1080	0/0:37,0:37:99:0,99,1485	0/0:37,0:37:99:0,99,1429	0/0:28,0:28:72:.:.:0,72,1080	0/0:36,0:36:99:0,99,1459	0/0:44,0:44:99:0,117,1755	0/0:27,0:27:72:0,72,1080	0/0:38,0:38:99:.:.:0,99,1485	0/0:21,0:21:60:0,60,900	0/0:36,0:36:90:.:.:0,90,1350	0/0:26,0:26:72:0,72,1080	0/0:36,0:36:90:.:.:0,90,1350	0/0:22,0:22:60:0,60,900	0/0:31,0:31:81:.:.:0,81,1215	0/0:35,0:35:99:0,99,1485	0/0:35,0:35:99:.:.:0,99,1485	0/0:35,0:35:99:.:.:0,99,1485	0/0:37,0:37:99:0,99,1485	0/0:35,0:35:99:0,99,1441	0/0:40,0:40:96:0,96,1440	0/0:40,0:40:99:0,99,1377	0/0:39,0:39:99:.:.:0,99,1485	1/1:0,35:35:99:1|1:2085714_T_TG:1571,105,0	1/1:0,28:28:84:1071,84,0	0/0:35,0:35:99:0,99,1485	1/1:0,34:34:99:1371,102,0	1/1:0,26:26:78:942,78,0	1/1:0,35:35:99:1418,105,0	0/0:36,0:36:99:0,99,1480	0/0:33,0:33:90:0,90,1350	1/1:0,41:41:99:.:.:1570,123,0	1/1:0,48:48:99:.:.:1932,144,0	1/1:0,41:41:99:.:.:1632,123,0
D2002002584	F		1/1:0,18:18:54:1|1:559540_T_A:810,54,0	1/1:0,18:18:54:1|1:559540_T_A:810,54,0	1/1:0,53:53:99:2162,160,0	1/1:0,42:42:99:1443,125,0	1/1:0,40:40:99:1475,120,0	1/1:0,48:48:99:1893,144,0	1/1:0,25:25:75:.:.:1025,75,0	1/1:0,31:31:99:1|1:885524_A_G:1386,99,0	0/0:35,0:35:99:0,99,1485	0/0:35,0:35:99:.:.:0,99,1485	0/0:35,0:35:99:.:.:0,99,1485	0/0:35,0:35:99:0,99,1485	0/0:35,0:35:99:0,99,1485	0/0:30,0:30:81:.:.:0,81,1215	0/0:30,0:30:81:0,81,1215	0/0:35,0:35:99:0,99,1485	0/0:38,0:38:99:0,99,1485	0/0:34,0:34:99:.:.:0,99,1485	0/0:36,0:36:99:0,99,1447	0/0:37,0:37:99:0,101,1396	0/0:29,0:29:81:0,81,1215	0/0:39,0:39:99:.:.:0,100,1620	0/0:23,0:23:69:0,69,792	0/0:36,0:36:99:.:.:0,99,1485	0/0:32,0:32:90:0,90,1323	0/0:32,0:32:87:.:.:0,87,1305	0/0:26,0:26:72:0,72,1080	0/0:38,0:38:84:.:.:0,84,1260	0/0:36,0:36:99:0,99,1446	0/0:36,0:36:99:.:.:0,99,1446	0/0:36,0:36:99:.:.:0,99,1446	0/0:26,0:26:72:0,72,1080	0/0:33,0:33:99:0,99,1315	0/0:33,0:33:99:0,99,1315	0/0:34,0:34:99:0,99,1404	0/0:36,0:36:99:.:.:0,99,1336	1/1:0,28:28:84:1|1:2085714_T_TG:1223,84,0	1/1:0,26:26:78:1011,78,0	0/0:37,0:37:99:0,105,1427	1/1:0,33:33:99:1316,99,0	1/1:0,33:33:98:1190,98,0	1/1:1,32:33:59:1260,59,0	0/0:36,0:36:99:0,99,1452	0/0:32,0:32:90:0,90,1350	1/1:0,40:40:99:.:.:1545,120,0	1/1:0,30:30:90:.:.:1218,90,0	1/1:0,40:40:99:.:.:1574,120,0
D2002002586	F		1/1:0,25:25:75:1|1:559540_T_A:1125,75,0	1/1:0,25:25:75:1|1:559540_T_A:1125,75,0	1/1:0,43:43:99:1704,129,0	1/1:0,34:34:99:1185,101,0	1/1:0,32:32:96:1200,96,0	1/1:0,30:30:90:1216,90,0	1/1:0,16:16:48:.:.:622,48,0	1/1:0,27:27:81:1|1:885524_A_G:1138,81,0	0/0:39,0:39:99:0,99,1485	0/0:36,0:36:99:.:.:0,99,1377	0/0:36,0:36:99:.:.:0,99,1377	0/0:36,0:36:99:0,99,1377	0/0:27,0:27:40:0,40,1032	0/0:22,0:22:63:.:.:0,63,889	0/0:25,0:25:72:0,72,932	0/0:34,0:34:99:0,99,1261	0/0:36,0:36:99:0,99,1485	0/0:33,0:33:81:.:.:0,81,1215	0/0:34,0:34:87:0,87,1305	0/0:35,0:35:99:0,99,1280	0/0:29,0:29:81:0,81,975	0/0:40,0:40:99:.:.:0,99,1485	0/0:23,0:23:60:0,60,900	0/0:26,0:26:72:.:.:0,72,1080	0/0:32,0:32:90:0,90,1350	0/0:19,0:19:45:.:.:0,45,675	0/0:20,0:20:54:0,54,810	0/0:33,0:33:84:.:.:0,84,1260	0/0:27,0:27:72:0,72,1080	0/0:22,0:22:60:.:.:0,60,864	0/0:25,0:25:72:.:.:0,72,1020	0/0:34,0:34:99:0,99,1485	0/0:37,0:37:99:0,102,1530	0/0:31,0:31:81:0,81,1215	0/0:30,0:30:84:0,84,1260	0/0:25,0:25:60:.:.:0,60,900	1/1:0,28:28:84:1|1:2085714_T_TG:1241,84,0	1/1:0,28:28:84:1063,84,0	0/0:32,0:32:75:0,75,1125	1/1:0,38:38:99:1492,113,0	1/1:0,30:30:88:1039,88,0	1/1:0,29:29:87:1170,87,0	0/0:26,0:26:72:0,72,1080	0/0:37,0:37:93:0,93,1395	1/1:0,44:44:99:.:.:1688,132,0	1/1:0,45:45:99:.:.:1823,135,0	1/1:0,34:34:99:.:.:1335,102,0
D2002002587	F		1/1:0,28:28:84:1|1:559540_T_A:1260,84,0	1/1:0,28:28:84:1|1:559540_T_A:1260,84,0	1/1:0,44:44:99:1764,132,0	1/1:1,37:38:99:1232,103,0	1/1:1,32:33:68:1142,68,0	1/1:0,29:29:87:1130,87,0	1/1:0,20:20:60:.:.:772,60,0	1/1:0,25:25:75:.:.:995,75,0	0/0:34,0:34:92:0,92,1300	0/0:36,0:36:99:.:.:0,99,1485	0/0:32,0:32:90:.:.:0,90,1350	0/0:36,0:36:99:0,99,1485	0/0:37,0:37:99:0,99,1485	0/0:24,0:24:60:.:.:0,60,900	0/0:27,0:27:72:0,72,1080	0/0:38,0:38:99:0,102,1439	0/0:35,0:35:99:0,99,1365	0/0:43,0:43:99:.:.:0,108,1620	0/0:35,0:35:90:0,90,1350	0/0:39,0:39:99:0,102,1530	0/0:27,0:27:72:0,72,1080	0/0:28,0:28:81:.:.:0,81,1116	0/0:20,0:20:51:0,51,765	0/0:34,0:34:87:.:.:0,87,1305	0/0:36,0:36:99:0,102,1530	0/0:30,0:30:78:.:.:0,78,1170	0/0:27,0:27:69:0,69,1035	0/0:23,0:23:60:.:.:0,60,900	0/0:31,0:31:81:0,81,1215	0/0:32,0:32:90:.:.:0,90,1290	0/0:33,0:33:99:.:.:0,99,1331	0/0:34,0:34:93:0,93,1395	0/0:32,0:32:90:0,90,1350	0/0:38,0:38:99:0,99,1485	0/0:35,0:35:90:0,90,1350	0/0:36,0:36:99:.:.:0,99,1330	1/1:0,22:22:66:1|1:2085714_T_TG:985,66,0	1/1:0,34:34:99:1333,102,0	0/0:30,0:30:75:0,75,1125	1/1:0,40:40:99:1655,120,0	1/1:0,41:41:99:1523,122,0	1/1:0,28:28:84:1130,84,0	0/0:34,0:34:90:0,90,1350	0/0:38,0:38:99:0,99,1485	1/1:0,34:34:99:.:.:1315,102,0	1/1:0,34:34:99:.:.:1408,102,0	1/1:0,28:28:84:.:.:1162,84,0
D2002002536	F		1/1:0,28:28:84:1|1:559540_T_A:1252,84,0	1/1:0,29:29:87:1|1:559540_T_A:1290,87,0	1/1:0,49:49:99:1972,147,0	1/1:0,27:27:81:933,81,0	1/1:0,37:37:99:1452,111,0	1/1:0,54:54:99:2126,162,0	1/1:0,30:30:90:.:.:1141,90,0	1/1:0,32:32:96:.:.:1204,96,0	0/0:44,0:44:99:0,103,1755	0/0:39,0:39:99:.:.:0,99,1485	0/0:39,0:39:99:.:.:0,99,1485	0/0:39,0:39:99:0,99,1485	0/0:38,0:38:99:0,99,1409	0/0:35,0:35:99:.:.:0,99,1373	0/0:35,0:35:99:0,99,1373	0/0:38,0:38:99:0,99,1485	0/0:38,0:38:99:0,100,1497	0/0:38,0:38:99:.:.:0,99,1417	0/0:37,0:37:99:0,99,1436	0/0:39,0:39:99:0,99,1485	0/0:41,0:41:99:0,105,1437	0/0:40,0:40:99:.:.:0,99,1485	0/0:18,0:18:48:0,48,720	0/0:39,0:39:99:.:.:0,99,1303	0/0:38,0:38:99:0,99,1383	0/0:38,0:38:99:.:.:0,99,1266	0/0:22,0:22:60:0,60,900	0/0:44,0:44:91:.:.:0,91,1599	0/0:44,0:44:99:0,120,1800	0/0:44,0:44:99:.:.:0,120,1800	0/0:44,0:44:99:.:.:0,120,1800	0/0:44,0:44:99:0,120,1800	0/0:44,0:44:99:0,120,1800	0/0:44,0:44:99:0,120,1800	0/0:43,0:43:99:0,99,1485	0/0:41,0:41:99:.:.:0,109,1459	1/1:0,44:44:99:1|1:2085714_T_TG:1975,132,0	1/1:0,45:45:99:1794,135,0	0/0:40,0:40:99:0,99,1381	1/1:0,53:53:99:2154,160,0	1/1:0,42:42:99:1523,125,0	1/1:0,38:38:99:1513,114,0	0/0:37,0:37:99:0,105,1514	0/0:40,0:40:99:0,99,1485	1/1:0,57:57:99:.:.:2226,172,0	1/1:0,52:52:99:.:.:2126,157,0	1/1:0,57:57:99:.:.:2182,171,0
D2002002499	M		0/1:21,13:34:99:0|1:559540_T_A:475,0,990	0/1:23,13:36:99:0|1:559540_T_A:469,0,1056	0/1:16,20:36:99:657,0,524	0/1:18,24:42:99:726,0,533	0/1:17,20:37:99:619,0,500	0/1:25,18:43:99:584,0,872	0/1:8,9:17:99:.:.:294,0,190	0/1:24,10:34:99:0|1:885524_A_G:348,0,1717	0/1:22,21:43:99:728,0,723	0/1:20,13:33:99:.:.:409,0,721	0/1:20,15:35:99:.:.:473,0,720	0/1:25,23:48:99:775,0,848	0/1:15,18:33:99:624,0,518	0/1:9,15:24:99:.:.:537,0,298	0/1:16,21:37:99:726,0,519	0/1:23,9:32:99:196,0,815	0/1:15,14:29:99:464,0,475	0/1:20,19:39:99:1|0:1812815_G_GA:732,0,883	0/1:23,23:46:99:758,0,612	0/1:29,22:51:99:726,0,966	0/1:10,10:20:99:337,0,349	0/1:16,19:35:99:.:.:591,0,515	0/1:6,3:9:85:85,0,210	0/1:19,20:39:99:.:.:684,0,643	0/1:9,13:22:99:463,0,252	0/1:13,11:24:99:1|0:2077725_C_G:365,0,417	0/1:10,17:27:99:615,0,294	0/1:18,20:38:99:0|1:2078436_AT_A:774,0,675	0/1:19,21:40:99:678,0,594	0/1:16,19:35:99:0|1:2078562_G_C:738,0,611	0/1:17,18:35:99:0|1:2078562_G_C:827,0,651	0/1:17,24:41:99:781,0,575	0/1:24,21:45:99:674,0,811	0/1:19,19:38:99:653,0,600	0/1:21,16:37:99:537,0,636	0/1:19,13:32:99:.:.:436,0,607	0/1:14,15:29:99:0|1:2085714_T_TG:619,0,932	0/1:15,16:31:99:571,0,463	0/1:21,22:43:99:647,0,589	0/1:24,15:39:99:424,0,749	0/1:18,14:32:99:453,0,616	0/1:17,15:32:99:493,0,590	0/1:21,13:34:99:427,0,700	0/1:15,14:29:99:420,0,511	0/1:17,21:38:99:.:.:718,0,560	0/1:18,14:32:99:.:.:465,0,623	0/1:14,17:31:99:.:.:569,0,432
D2002002501	M		0/1:26,21:47:99:0|1:559540_T_A:797,0,1258	0/1:28,21:49:99:0|1:559540_T_A:794,0,1291	0/1:36,36:72:99:1216,0,1208	0/1:38,29:67:99:659,0,1277	0/1:21,29:50:99:931,0,590	0/1:32,29:61:99:921,0,1108	0/1:13,11:24:99:.:.:342,0,396	0/1:30,33:63:99:0|1:885524_A_G:1330,0,2106	0/1:22,30:52:99:1039,0,720	0/1:33,23:56:99:.:.:711,0,1148	0/1:29,24:53:99:.:.:758,0,967	0/1:29,28:57:99:912,0,1004	0/1:33,20:53:99:587,0,1169	0/1:15,36:51:99:.:.:1273,0,438	0/1:34,24:58:99:795,0,1152	0/1:36,27:63:99:916,0,1247	0/1:30,24:54:99:799,0,979	0/1:23,16:39:99:.:.:1050,0,969	0/1:27,41:68:99:1438,0,802	0/1:37,34:71:99:1131,0,1302	0/1:11,20:31:99:693,0,359	0/1:24,29:53:99:.:.:960,0,804	0/1:9,7:16:99:208,0,270	0/1:33,27:60:99:.:.:881,0,1158	0/1:23,29:52:99:1039,0,730	0/1:25,18:43:99:.:.:554,0,711	0/1:15,13:28:99:446,0,448	0/1:32,31:63:99:0|1:2078436_AT_A:1133,0,1233	0/1:34,28:62:99:945,0,1082	0/1:28,24:52:99:0|1:2078562_G_C:954,0,1085	0/1:26,29:55:99:0|1:2078562_G_C:1133,0,1085	0/1:23,37:60:99:1311,0,757	0/1:29,44:73:99:1493,0,929	0/1:29,35:64:99:1241,0,943	0/1:42,32:74:99:936,0,1487	0/1:20,17:37:99:.:.:479,0,597	0/1:20,21:41:99:0|1:2085714_T_TG:807,0,1275	0/1:18,33:51:99:1156,0,556	0/1:24,21:45:99:667,0,816	0/1:19,29:48:99:1054,0,582	0/1:11,31:42:99:938,0,308	0/1:20,32:52:99:1113,0,615	0/1:21,30:51:99:1024,0,714	0/1:35,37:72:99:1278,0,1185	0/1:30,30:60:99:.:.:1003,0,1035	0/1:27,22:49:99:.:.:704,0,965	0/1:22,28:50:99:.:.:983,0,748
D2002002503	M		0/1:12,8:20:99:0|1:559540_T_A:265,0,541	0/1:12,7:19:99:0|1:559540_T_A:265,0,541	0/1:13,12:25:99:417,0,399	0/1:10,8:18:99:172,0,349	0/1:8,4:12:99:110,0,270	0/1:17,17:34:99:561,0,603	0/1:4,7:11:86:.:.:224,0,86	0/1:13,13:26:99:0|1:885524_A_G:542,0,909	0/1:15,11:26:99:349,0,468	0/1:13,7:20:99:.:.:217,0,467	0/1:11,6:17:99:.:.:181,0,361	0/1:7,12:19:99:439,0,219	0/1:19,8:27:99:229,0,696	0/1:8,11:19:99:.:.:365,0,268	0/1:14,6:20:99:176,0,498	0/1:12,13:25:99:439,0,383	0/1:11,12:23:99:355,0,358	0/1:14,13:27:99:0|1:1812831_A_AC:540,0,546	0/1:13,16:29:99:540,0,416	0/1:18,15:33:99:505,0,632	0/1:11,6:17:99:178,0,407	0/1:26,9:35:99:.:.:235,0,910	0/1:7,2:9:54:54,0,250	0/1:12,11:23:99:.:.:360,0,389	0/1:10,12:22:99:428,0,289	0/1:9,7:16:99:.:.:232,0,264	0/1:6,14:20:99:445,0,127	0/1:19,11:30:99:0|1:2078436_AT_A:387,0,755	0/1:18,18:36:99:574,0,582	0/1:15,18:33:99:0|1:2078562_G_C:668,0,573	0/1:15,16:31:99:0|1:2078562_G_C:624,0,624	0/1:12,19:31:99:639,0,381	0/1:21,17:38:99:495,0,641	0/1:11,17:28:99:573,0,369	0/1:14,11:25:99:322,0,493	0/1:9,4:13:99:.:.:111,0,255	0/1:8,10:18:99:0|1:2085714_T_TG:393,0,444	0/1:9,5:14:99:165,0,315	0/1:5,12:17:99:246,0,136	0/1:9,7:16:99:240,0,294	0/1:5,11:16:99:355,0,148	0/1:11,12:23:99:406,0,353	0/1:7,9:16:99:262,0,231	0/1:13,19:32:99:685,0,386	0/1:13,10:23:99:.:.:326,0,445	0/1:8,18:26:99:.:.:598,0,236	0/1:13,16:29:99:.:.:501,0,418
D2002002509	M		0/1:19,22:41:99:0|1:559540_T_A:887,0,824	0/1:19,23:42:99:0|1:559540_T_A:887,0,824	0/1:41,28:69:99:909,0,1375	0/1:30,20:50:99:566,0,932	0/1:43,34:77:99:981,0,1123	0/1:45,36:81:99:1132,0,1555	0/1:23,13:36:99:.:.:402,0,760	0/1:30,17:47:99:0|1:885524_A_G:659,0,2287	0/1:34,32:66:99:1073,0,1161	0/1:27,21:48:99:.:.:664,0,965	0/1:28,16:44:99:.:.:486,0,1015	0/1:24,21:45:99:717,0,837	0/1:38,37:75:99:1247,0,1314	0/1:28,37:65:99:.:.:1181,0,901	0/1:35,29:64:99:939,0,1224	0/1:27,33:60:99:1097,0,914	0/1:29,31:60:99:1020,0,982	0/1:29,30:59:99:0|1:1812850_A_C:1198,0,1244	0/1:36,34:70:99:1165,0,1143	0/1:34,48:82:99:1684,0,1134	0/1:29,23:52:99:746,0,1012	0/1:40,28:68:99:.:.:908,0,1401	0/1:18,8:26:99:253,0,599	0/1:30,29:59:99:.:.:991,0,1028	0/1:35,24:59:99:788,0,1117	0/1:27,26:53:99:.:.:799,0,859	0/1:22,28:50:99:972,0,655	0/1:36,37:73:99:0|1:2078436_AT_A:1436,0,1361	0/1:42,36:78:99:1214,0,1451	0/1:43,38:81:99:0|1:2078562_G_C:1459,0,1698	0/1:37,36:73:99:0|1:2078562_G_C:1397,0,1487	0/1:34,41:75:99:1385,0,1134	0/1:32,33:65:99:1072,0,1115	0/1:30,34:64:99:1139,0,1034	0/1:32,39:71:99:1292,0,1036	0/1:34,11:45:99:.:.:258,0,1131	0/1:25,38:63:99:0|1:2085714_T_TG:1510,0,1151	0/1:26,26:52:99:836,0,880	0/1:34,34:68:99:933,0,1104	0/1:31,35:66:99:1182,0,1034	0/1:26,36:62:99:1122,0,792	0/1:28,34:62:99:1163,0,875	0/1:34,28:62:99:891,0,1191	0/1:23,32:55:99:1117,0,762	0/1:28,25:53:99:.:.:806,0,934	0/1:35,29:64:99:.:.:995,0,1218	0/1:27,29:56:99:.:.:944,0,803
D2002002511	M		0/1:18,24:42:99:0|1:559540_T_A:940,0,873	0/1:19,25:44:99:0|1:559540_T_A:970,0,903	0/1:33,26:59:99:870,0,1087	0/1:25,24:49:99:610,0,867	0/1:25,19:44:99:507,0,623	0/1:23,24:47:99:771,0,782	0/1:14,11:25:99:.:.:376,0,479	0/1:32,13:45:99:0|1:885524_A_G:476,0,2489	0/1:31,29:60:99:990,0,1036	0/1:28,14:42:99:.:.:382,0,1011	0/1:26,13:39:99:.:.:390,0,946	0/1:29,25:54:99:861,0,1006	0/1:45,26:71:99:831,0,1575	0/1:25,31:56:99:.:.:1057,0,840	0/1:20,31:51:99:1113,0,641	0/1:29,21:50:99:686,0,992	0/1:32,33:65:99:1081,0,1083	0/1:18,30:48:99:0|1:1812831_A_AC:1167,0,772	0/1:23,22:45:99:722,0,728	0/1:32,33:65:99:1128,0,1071	0/1:23,20:43:99:681,0,801	0/1:31,41:72:99:.:.:1417,0,1038	0/1:12,19:31:99:620,0,398	0/1:31,33:64:99:.:.:1096,0,1043	0/1:29,29:58:99:1025,0,962	0/1:23,31:54:99:.:.:953,0,668	0/1:21,27:48:99:925,0,603	0/1:27,26:53:99:0|1:2078436_AT_A:978,0,1010	0/1:30,42:72:99:1484,0,1011	0/1:33,37:70:99:0|1:2078562_G_C:1356,0,1257	0/1:32,26:58:99:0|1:2078562_G_C:1028,0,1342	0/1:31,28:59:99:945,0,1059	0/1:33,42:75:99:1361,0,1126	0/1:28,30:58:99:1042,0,972	0/1:28,31:59:99:1039,0,934	0/1:25,19:44:99:0|1:2080308_A_G:618,0,749	0/1:26,25:51:99:0|1:2085714_T_TG:989,0,1223	0/1:31,26:57:99:772,0,1071	0/1:23,28:51:99:812,0,696	0/1:26,27:53:99:946,0,848	0/1:27,29:56:99:854,0,825	0/1:23,19:42:99:609,0,803	0/1:25,30:55:99:1015,0,839	0/1:34,23:57:99:766,0,1197	0/1:19,26:45:99:.:.:910,0,596	0/1:21,32:53:99:.:.:1127,0,630	0/1:22,35:57:99:.:.:1166,0,694
D2002002517	M		0/1:22,22:44:99:0|1:559540_T_A:799,0,1040	0/1:23,22:45:99:0|1:559540_T_A:796,0,1072	0/1:41,33:74:99:1053,0,1318	0/1:43,23:66:99:516,0,1499	0/1:40,23:63:99:683,0,1100	0/1:42,35:77:99:1134,0,1413	0/1:29,16:45:99:.:.:475,0,987	0/1:35,32:67:99:0|1:885524_A_G:1274,0,2443	0/1:40,44:84:99:1528,0,1178	0/1:37,20:57:99:0|1:1114049_TC_T:745,0,1601	0/1:35,22:57:99:0|1:1114049_TC_T:768,0,1439	0/1:45,30:75:99:989,0,1627	0/1:41,33:74:99:1014,0,1379	0/1:28,50:78:99:.:.:1715,0,886	0/1:38,50:88:99:1737,0,1256	0/1:37,34:71:99:1183,0,1248	0/1:46,39:85:99:1300,0,1566	0/1:28,30:58:99:0|1:1812850_A_C:1228,0,1191	0/1:47,34:81:99:1131,0,1502	0/1:36,44:80:99:1496,0,1186	0/1:31,30:61:99:995,0,1054	0/1:47,42:89:99:.:.:1370,0,1619	0/1:18,9:27:99:270,0,635	0/1:42,34:76:99:.:.:1100,0,1472	0/1:33,34:67:99:1100,0,969	0/1:19,28:47:99:0|1:2077732_A_G:948,0,549	0/1:35,27:62:99:911,0,1098	0/1:35,42:77:99:0|1:2078436_AT_A:1582,0,1303	0/1:31,51:82:99:1778,0,961	0/1:32,49:81:99:0|1:2078562_G_C:1960,0,1175	0/1:35,48:83:99:0|1:2078562_G_C:1946,0,1406	0/1:40,40:80:99:1318,0,1402	0/1:32,51:83:99:1699,0,1014	0/1:47,43:90:99:1451,0,1672	0/1:35,44:79:99:1373,0,1180	0/1:29,23:52:99:.:.:706,0,875	0/1:30,28:58:99:0|1:2085714_T_TG:1059,0,1886	0/1:26,35:61:99:1250,0,798	0/1:32,40:72:99:1111,0,984	0/1:38,33:71:99:1112,0,1318	0/1:35,35:70:99:985,0,1188	0/1:27,38:65:99:1303,0,861	0/1:47,39:86:99:1232,0,1648	0/1:39,44:83:99:1546,0,1317	0/1:37,36:73:99:.:.:1182,0,1253	0/1:36,36:72:99:.:.:1269,0,1248	0/1:30,26:56:99:.:.:824,0,1029
D2002002523	M		0/1:13,19:32:99:0|1:559540_T_A:748,0,595	0/1:14,19:33:99:0|1:559540_T_A:748,0,595	0/1:19,32:51:99:1008,0,619	0/1:27,16:43:99:419,0,901	0/1:21,16:37:99:423,0,646	0/1:24,25:49:99:858,0,760	0/1:13,9:22:99:.:.:294,0,458	0/1:14,23:37:99:.:.:757,0,414	0/1:37,24:61:99:739,0,1263	0/1:22,13:35:99:.:.:387,0,769	0/1:21,11:32:99:.:.:290,0,725	0/1:21,23:44:99:734,0,687	0/1:25,30:55:99:1058,0,792	0/1:8,24:32:99:.:.:810,0,222	0/1:33,25:58:99:797,0,1136	0/1:22,19:41:99:643,0,745	0/1:27,21:48:99:659,0,884	0/1:13,14:27:99:1|0:1812815_G_GA:585,0,501	0/1:27,26:53:99:859,0,868	0/1:26,23:49:99:764,0,830	0/1:14,19:33:99:672,0,449	0/1:14,16:30:99:.:.:552,0,478	0/1:21,11:32:99:310,0,698	0/1:17,23:40:99:.:.:831,0,576	0/1:13,9:22:99:257,0,433	0/1:14,22:36:99:0|1:2077722_C_G:737,0,427	0/1:11,13:24:99:440,0,343	0/1:13,16:29:99:0|1:2078436_AT_A:591,0,477	0/1:21,23:44:99:758,0,679	0/1:15,20:35:99:0|1:2078562_G_C:743,0,564	0/1:16,18:34:99:0|1:2078562_G_C:781,0,612	0/1:16,10:26:99:305,0,498	0/1:18,26:44:99:908,0,582	0/1:20,21:41:99:709,0,623	0/1:25,27:52:99:933,0,778	0/1:22,24:46:99:.:.:737,0,743	0/1:22,12:34:99:0|1:2085714_T_TG:414,0,927	0/1:24,18:42:99:539,0,813	0/1:28,28:56:99:800,0,875	0/1:29,21:50:99:693,0,983	0/1:20,13:33:99:405,0,675	0/1:16,15:31:99:471,0,551	0/1:39,22:61:99:695,0,1378	0/1:22,24:46:99:777,0,732	0/1:27,20:47:99:.:.:672,0,937	0/1:19,10:29:99:.:.:266,0,654	0/1:17,22:39:99:.:.:706,0,571
D2002002524	M		0/1:14,10:24:99:0|1:559540_T_A:375,0,620	0/1:14,10:24:99:0|1:559540_T_A:375,0,620	0/1:17,24:41:99:840,0,536	0/1:18,18:36:99:530,0,522	0/1:15,21:36:99:662,0,401	0/1:15,19:34:99:658,0,489	0/1:20,14:34:99:.:.:471,0,671	0/1:20,16:36:99:.:.:519,0,631	0/1:16,17:33:99:511,0,532	0/1:18,9:27:99:0|1:1114049_TC_T:324,0,729	0/1:15,9:24:99:0|1:1114049_TC_T:320,0,645	0/1:17,13:30:99:436,0,561	0/1:21,16:37:99:502,0,717	0/1:8,17:25:99:.:.:557,0,229	0/1:17,14:31:99:454,0,546	0/1:21,10:31:99:300,0,753	0/1:18,19:37:99:649,0,595	0/1:13,8:21:99:1|0:1812815_G_GA:336,0,519	0/1:23,19:42:99:647,0,782	0/1:20,19:39:99:653,0,628	0/1:15,13:28:99:418,0,505	0/1:20,16:36:99:.:.:516,0,685	0/1:12,6:18:99:146,0,424	0/1:11,18:29:99:.:.:575,0,370	0/1:10,14:24:99:477,0,335	0/1:18,8:26:99:.:.:249,0,618	0/1:13,11:24:99:376,0,303	0/1:10,10:20:99:0|1:2078436_AT_A:390,0,382	0/1:6,11:17:99:338,0,199	0/1:14,16:30:99:0|1:2078562_G_C:627,0,572	0/1:16,19:35:99:0|1:2078562_G_C:750,0,615	0/1:15,14:29:99:472,0,517	0/1:18,9:27:99:279,0,598	0/1:16,16:32:99:499,0,483	0/1:9,13:22:99:437,0,296	0/1:24,10:34:99:.:.:296,0,779	0/1:15,9:24:99:0|1:2085714_T_TG:331,0,662	0/1:14,12:26:99:406,0,492	0/1:24,29:53:99:827,0,758	0/1:17,17:34:99:593,0,570	0/1:10,16:26:99:480,0,283	0/1:19,12:31:99:365,0,655	0/1:16,20:36:99:672,0,524	0/1:10,15:25:99:543,0,333	0/1:16,17:33:99:.:.:544,0,532	0/1:13,14:27:99:.:.:455,0,434	0/1:21,21:42:99:.:.:725,0,690
D2002002529	M		0/1:15,10:25:99:0|1:559540_T_A:375,0,676	0/1:15,10:25:99:0|1:559540_T_A:375,0,676	0/1:15,23:38:99:780,0,448	0/1:15,12:27:99:344,0,532	0/1:14,13:27:99:402,0,462	0/1:20,16:36:99:539,0,683	0/1:17,13:30:99:.:.:412,0,571	0/1:13,5:18:99:0|1:885524_A_G:171,0,983	0/1:21,20:41:99:618,0,724	0/1:32,8:40:99:0|1:1114049_TC_T:237,0,1352	0/1:32,7:39:99:0|1:1114049_TC_T:187,0,1394	0/1:36,10:46:99:264,0,1303	0/1:22,23:45:99:793,0,754	0/1:9,21:30:99:.:.:771,0,280	0/1:19,15:34:99:497,0,644	0/1:17,25:42:99:889,0,548	0/1:27,18:45:99:593,0,884	0/1:7,13:20:99:1|0:1812815_G_GA:559,0,290	0/1:20,15:35:99:472,0,648	0/1:20,15:35:99:518,0,720	0/1:21,10:31:99:303,0,741	0/1:16,21:37:99:.:.:685,0,536	0/1:14,8:22:99:260,0,475	0/1:14,20:34:99:.:.:698,0,476	0/1:8,8:16:99:271,0,226	0/1:9,16:25:99:0|1:2077732_A_G:523,0,268	0/1:10,14:24:99:446,0,305	0/1:7,17:24:99:0|1:2078436_AT_A:674,0,241	0/1:17,18:35:99:607,0,523	0/1:16,20:36:99:0|1:2078562_G_C:771,0,604	0/1:15,18:33:99:0|1:2078562_G_C:776,0,570	0/1:10,9:19:99:307,0,351	0/1:19,9:28:99:257,0,614	0/1:10,13:23:99:450,0,327	0/1:13,20:33:99:683,0,422	0/1:23,13:36:99:.:.:365,0,722	0/1:18,10:28:99:0|1:2085714_T_TG:361,0,1141	0/1:21,29:50:99:967,0,663	0/1:20,21:41:99:652,0,642	0/1:21,19:40:99:616,0,705	0/1:17,22:41:99:709,0,538	0/1:22,18:40:99:606,0,741	0/1:12,19:31:99:616,0,381	0/1:8,21:29:99:735,0,244	0/1:10,16:26:99:.:.:479,0,279	0/1:10,12:22:99:.:.:433,0,333	0/1:20,18:38:99:.:.:625,0,701
D2002002532	M		0/1:13,15:28:99:0|1:559540_T_A:610,0,494	0/1:12,16:28:99:0|1:559540_T_A:637,0,491	0/1:23,27:50:99:893,0,781	0/1:20,18:38:99:454,0,639	0/1:17,13:30:99:391,0,435	0/1:23,28:51:99:991,0,749	0/1:17,13:30:99:.:.:374,0,527	0/1:30,5:35:99:0|1:885524_A_G:109,0,2112	0/1:15,26:41:99:897,0,447	0/1:21,13:34:99:.:.:394,0,656	0/1:18,15:33:99:.:.:495,0,610	0/1:19,15:34:99:511,0,653	0/1:18,20:38:99:666,0,594	0/1:13,17:30:99:.:.:527,0,447	0/1:15,21:36:99:708,0,499	0/1:19,21:40:99:721,0,658	0/1:18,17:35:99:592,0,556	0/1:13,16:29:99:1|0:1812815_G_GA:614,0,575	0/1:26,24:50:99:816,0,794	0/1:23,15:38:99:489,0,794	0/1:11,9:20:99:311,0,384	0/1:12,8:20:99:.:.:235,0,405	0/1:14,6:20:99:149,0,501	0/1:20,7:27:99:1|0:2062109_T_G:202,0,723	0/1:8,15:23:99:526,0,256	0/1:14,21:35:99:0|1:2077732_A_G:677,0,460	0/1:12,16:28:99:542,0,345	0/1:15,15:30:99:0|1:2078436_AT_A:585,0,575	0/1:19,21:40:99:743,0,667	0/1:23,15:38:99:0|1:2078562_G_C:589,0,905	0/1:19,17:36:99:0|1:2078562_G_C:654,0,785	0/1:9,10:19:99:352,0,302	0/1:20,9:29:99:260,0,697	0/1:9,16:25:99:548,0,264	0/1:11,14:25:99:447,0,353	0/1:18,9:27:99:.:.:275,0,582	0/1:12,15:27:99:0|1:2085714_T_TG:592,0,437	0/1:19,19:38:99:659,0,661	0/1:18,17:35:99:444,0,554	0/1:17,24:41:99:832,0,557	0/1:17,18:35:99:543,0,554	0/1:14,24:38:99:821,0,457	0/1:25,18:43:99:587,0,879	0/1:15,19:34:99:621,0,485	0/1:15,19:34:99:.:.:649,0,487	0/1:17,16:33:99:.:.:537,0,567	0/1:11,20:31:99:.:.:667,0,300
D2002002533	M		0/1:13,23:36:99:0|1:559540_T_A:943,0,552	0/1:12,24:36:99:0|1:559540_T_A:952,0,531	0/1:31,32:63:99:1029,0,1000	0/1:29,22:51:99:580,0,917	0/1:30,20:50:99:544,0,958	0/1:28,25:53:99:869,0,957	0/1:17,18:35:99:0|1:884697_A_G:523,0,585	0/1:21,17:38:99:.:.:480,0,736	0/1:33,26:59:99:825,0,1100	0/1:27,12:39:99:.:.:345,0,962	0/1:30,11:41:99:.:.:310,0,1055	0/1:33,17:50:99:540,0,1187	0/1:28,32:60:99:1092,0,871	0/1:11,26:37:99:.:.:897,0,265	0/1:20,29:49:99:977,0,662	0/1:30,18:48:99:553,0,1102	0/1:31,25:56:99:773,0,1004	0/1:8,8:16:99:1|0:1812815_G_GA:303,0,406	0/1:22,30:52:99:1021,0,722	0/1:26,31:57:99:1091,0,794	0/1:15,16:31:99:570,0,508	0/1:21,25:46:99:.:.:793,0,724	0/1:16,20:36:99:673,0,441	0/1:18,15:33:99:.:.:450,0,635	0/1:12,18:30:99:619,0,411	0/1:28,17:45:99:0|1:2077732_A_G:498,0,925	0/1:20,18:38:99:587,0,664	0/1:17,17:34:99:0|1:2078436_AT_A:645,0,576	0/1:20,21:41:99:681,0,683	0/1:25,25:50:99:0|1:2078562_G_C:965,0,965	0/1:24,26:50:99:0|1:2078562_G_C:1079,0,923	0/1:13,16:29:99:535,0,425	0/1:19,11:30:99:320,0,681	0/1:22,23:45:99:763,0,699	0/1:23,25:48:99:860,0,674	0/1:22,10:32:99:.:.:252,0,718	0/1:15,17:32:99:0|1:2085714_T_TG:658,0,658	0/1:23,19:42:99:624,0,775	0/1:18,25:43:99:761,0,590	0/1:22,22:44:99:696,0,695	0/1:23,17:40:99:560,0,713	0/1:24,27:51:99:857,0,775	0/1:33,27:60:99:838,0,1136	0/1:22,19:41:99:618,0,787	0/1:21,24:45:99:.:.:772,0,653	0/1:26,26:52:99:.:.:896,0,851	0/1:16,24:40:99:.:.:841,0,517
D2002002583	M		0/1:24,19:43:99:0|1:559540_T_A:691,0,1168	0/1:22,18:40:99:0|1:559540_T_A:691,0,1168	0/1:25,23:48:99:767,0,885	0/1:16,20:36:99:586,0,514	0/1:16,25:41:99:784,0,380	0/1:25,28:53:99:990,0,863	0/1:19,10:29:99:.:.:318,0,596	0/1:30,19:49:99:0|1:885524_A_G:658,0,2323	0/1:25,25:50:99:870,0,842	0/1:31,10:41:99:0|1:1114049_TC_T:359,0,1269	0/1:33,9:42:99:0|1:1114049_TC_T:269,0,1380	0/1:30,13:43:99:358,0,1105	0/1:29,28:57:99:980,0,996	0/1:19,19:38:99:0|1:1268838_A_T:632,0,657	0/1:23,16:39:99:553,0,796	0/1:38,25:63:99:846,0,1361	0/1:29,27:56:99:915,0,1011	0/1:15,28:43:99:0|1:1812850_A_C:1125,0,663	0/1:32,28:60:99:960,0,1019	0/1:23,25:48:99:896,0,767	0/1:8,25:33:99:927,0,232	0/1:32,38:70:99:.:.:1303,0,1105	0/1:15,17:32:99:540,0,481	0/1:26,21:47:99:.:.:732,0,940	0/1:23,19:42:99:669,0,741	0/1:12,22:34:99:0|1:2077732_A_G:737,0,372	0/1:17,16:33:99:528,0,554	0/1:25,19:44:99:0|1:2078436_AT_A:714,0,922	0/1:32,25:57:99:867,0,1120	0/1:24,35:59:99:0|1:2078562_G_C:1368,0,896	0/1:25,31:56:99:0|1:2078562_G_C:1226,0,956	0/1:27,25:52:99:820,0,941	0/1:28,20:48:99:664,0,997	0/1:23,22:45:99:758,0,755	0/1:35,18:53:99:546,0,1273	0/1:19,23:42:99:.:.:674,0,558	0/1:23,22:45:99:0|1:2085714_T_TG:843,0,1443	0/1:17,24:41:99:850,0,564	0/1:22,30:52:99:915,0,717	0/1:27,22:49:99:770,0,953	0/1:17,23:40:99:753,0,519	0/1:20,15:35:99:483,0,683	0/1:24,17:41:99:568,0,850	0/1:29,18:47:99:611,0,1052	0/1:32,27:59:99:.:.:917,0,1114	0/1:17,25:42:99:.:.:907,0,551	0/1:24,20:44:99:.:.:645,0,849
D2002002540	M		0/1:17,19:36:99:0|1:559540_T_A:716,0,763	0/1:17,18:35:99:0|1:559540_T_A:716,0,763	0/1:22,26:48:99:919,0,725	0/1:25,22:47:99:490,0,835	0/1:26,20:46:99:644,0,722	0/1:27,37:64:99:1282,0,889	0/1:18,18:36:99:.:.:558,0,577	0/1:36,20:56:99:.:.:615,0,1105	0/1:23,28:51:99:971,0,720	0/1:25,12:37:99:.:.:333,0,892	0/1:27,14:41:99:.:.:402,0,926	0/1:29,19:48:99:595,0,1024	0/1:26,26:52:99:884,0,893	0/1:22,33:55:99:.:.:1041,0,711	0/1:18,21:39:99:697,0,615	0/1:16,23:39:99:836,0,512	0/1:32,36:68:99:1172,0,1035	0/1:17,19:36:99:.:.:1430,0,606	0/1:27,40:67:99:1400,0,782	0/1:32,28:60:99:944,0,1119	0/1:27,26:53:99:874,0,942	0/1:35,35:70:99:.:.:1177,0,1158	0/1:14,10:24:99:302,0,448	0/1:14,27:41:99:.:.:950,0,462	0/1:22,19:41:99:661,0,694	0/1:15,12:27:99:.:.:374,0,480	0/1:11,20:31:99:721,0,322	0/1:29,37:66:99:0|1:2078436_AT_A:1419,0,1113	0/1:27,37:64:99:1331,0,868	0/1:29,25:54:99:0|1:2078562_G_C:940,0,1127	0/1:27,24:51:99:0|1:2078562_G_C:1001,0,1132	0/1:29,27:56:99:873,0,953	0/1:31,37:68:99:1217,0,1016	0/1:39,32:71:99:1081,0,1374	0/1:30,25:55:99:754,0,999	0/1:29,19:48:99:0|1:2080308_A_G:618,0,921	0/1:15,19:34:99:0|1:2085714_T_TG:751,0,823	0/1:15,14:29:99:471,0,475	0/1:24,27:51:99:718,0,770	0/1:22,25:47:99:865,0,707	0/1:22,22:44:99:664,0,713	0/1:28,19:47:99:625,0,973	0/1:27,28:55:99:970,0,900	0/1:27,32:59:99:1115,0,919	0/1:35,26:61:99:.:.:760,0,1180	0/1:35,17:52:99:.:.:526,0,1286	0/1:25,29:54:99:.:.:920,0,869
D2002002544	M		0/1:31,42:73:99:0|1:559540_T_A:1724,0,1395	0/1:30,43:73:99:0|1:559540_T_A:1727,0,1361	0/1:43,45:88:99:1492,0,1459	0/1:46,37:83:99:1158,0,1588	0/1:53,36:89:99:1058,0,1618	0/1:46,50:96:99:1652,0,1599	0/1:29,28:57:99:.:.:874,0,956	0/1:42,35:77:99:0|1:885524_A_G:1326,0,3119	0/1:52,48:100:99:1579,0,1743	0/1:60,30:90:99:0|1:1114049_TC_T:1106,0,2477	0/1:62,29:91:99:0|1:1114049_TC_T:1086,0,2535	0/1:64,31:95:99:966,0,2247	0/1:54,43:97:99:1436,0,1898	0/1:19,50:69:99:.:.:1778,0,559	0/1:38,45:83:99:1465,0,1248	0/1:41,42:83:99:1456,0,1388	0/1:44,50:94:99:1698,0,1415	0/1:29,28:57:99:.:.:1731,0,1092	0/1:42,45:87:99:1524,0,1318	0/1:51,44:95:99:1514,0,1712	0/1:27,24:51:99:797,0,946	0/1:33,31:64:99:.:.:1049,0,1158	0/1:22,29:51:99:899,0,735	0/1:40,42:82:99:.:.:1401,0,1318	0/1:45,30:75:99:975,0,1493	0/1:50,38:88:99:.:.:1091,0,1661	0/1:47,35:82:99:1147,0,1635	0/1:34,41:75:99:0|1:2078436_AT_A:1568,0,1288	0/1:39,45:84:99:1551,0,1218	0/1:48,50:98:99:0|1:2078562_G_C:1942,0,1862	0/1:49,49:98:99:0|1:2078562_G_C:1981,0,1946	0/1:41,54:95:99:1885,0,1380	0/1:41,56:97:99:1912,0,1378	0/1:44,53:97:99:1796,0,1497	0/1:60,31:91:99:953,0,2112	0/1:41,28:69:99:.:.:858,0,1386	0/1:46,36:82:99:0|1:2085714_T_TG:1369,0,3026	0/1:46,36:82:99:1208,0,1557	0/1:38,51:89:99:1524,0,1190	0/1:48,42:90:99:1343,0,1649	0/1:49,49:98:99:1556,0,1596	0/1:46,30:76:99:928,0,1608	0/1:44,49:93:99:1676,0,1528	0/1:36,37:73:99:1272,0,1258	0/1:45,46:91:99:.:.:1546,0,1496	0/1:39,47:86:99:.:.:1655,0,1359	0/1:45,36:81:99:.:.:1177,0,1478
D2002002546	M		0/1:20,22:42:99:0|1:559540_T_A:884,0,899	0/1:19,24:43:99:0|1:559540_T_A:919,0,896	0/1:39,29:68:99:939,0,1337	0/1:37,26:63:99:713,0,1240	0/1:44,31:75:99:961,0,1394	0/1:30,35:65:99:1195,0,1019	0/1:25,13:38:99:.:.:404,0,840	0/1:36,36:72:99:0|1:885524_A_G:1446,0,2629	0/1:25,43:68:99:1544,0,788	0/1:39,9:48:99:.:.:187,0,1431	0/1:41,8:49:99:.:.:148,0,1505	0/1:34,14:48:99:415,0,1210	0/1:32,36:68:99:1214,0,964	0/1:13,28:41:99:0|1:1268845_C_T:967,0,416	0/1:30,24:54:99:788,0,1042	0/1:25,34:59:99:1163,0,855	0/1:36,33:69:99:1014,0,1149	0/1:23,19:42:99:.:.:1176,0,936	0/1:35,39:74:99:1272,0,1126	0/1:44,25:69:99:784,0,1578	0/1:11,17:28:99:617,0,369	0/1:34,39:73:99:.:.:1342,0,1182	0/1:35,18:53:99:504,0,1175	0/1:37,16:53:99:.:.:518,0,1331	0/1:32,34:66:99:1131,0,1032	0/1:25,23:48:99:.:.:722,0,854	0/1:24,19:43:99:629,0,843	0/1:41,36:77:99:0|1:2078436_AT_A:1300,0,1561	0/1:47,35:82:99:1139,0,1635	0/1:25,42:67:99:0|1:2078562_G_C:1664,0,917	0/1:28,42:70:99:0|1:2078562_G_C:1718,0,1085	0/1:37,28:65:99:913,0,1188	0/1:33,20:53:99:666,0,1171	0/1:34,35:69:99:1186,0,1136	0/1:28,42:70:99:1440,0,867	0/1:33,31:64:99:.:.:1019,0,1115	0/1:19,18:37:99:0|1:2085714_T_TG:693,0,1187	0/1:38,28:66:99:949,0,1269	0/1:22,28:50:99:877,0,684	0/1:29,28:57:99:983,0,968	0/1:27,27:54:99:919,0,935	0/1:27,16:43:99:449,0,956	0/1:36,32:68:99:1075,0,1218	0/1:22,28:50:99:972,0,743	0/1:28,26:54:99:1|0:2207651_A_T:850,0,1007	0/1:33,24:57:99:.:.:805,0,1142	0/1:34,34:68:99:.:.:1159,0,1114
D2002002547	M		0/1:26,41:67:99:0|1:559540_T_A:1633,0,999	0/1:27,41:68:99:0|1:559540_T_A:1633,0,999	./.:56,49:105:99:1629,0,1905	0/1:46,38:84:99:1096,0,1483	0/1:52,46:98:99:1385,0,1465	0/1:47,46:93:99:1484,0,1584	0/1:29,27:56:99:.:.:843,0,965	0/1:57,31:88:99:0|1:885524_A_G:1111,0,4315	0/1:36,43:79:99:1497,0,1180	0/1:53,21:74:99:.:.:591,0,1893	0/1:56,25:81:99:.:.:684,0,1989	0/1:55,28:83:99:876,0,1936	./.:59,69:128:99:2412,0,1970	0/1:26,50:76:99:.:.:1768,0,813	./.:51,53:104:99:1812,0,1669	./.:65,42:107:99:1373,0,2288	0/1:51,45:96:99:1445,0,1659	0/1:35,36:71:99:.:.:1897,0,1325	./.:61,56:117:99:1794,0,2005	./.:61,61:122:99:2097,0,2000	0/1:27,27:54:99:896,0,935	./.:58,54:112:99:.:.:1775,0,1982	0/1:34,22:56:99:680,0,1183	0/1:49,33:82:99:.:.:1097,0,1761	./.:48,62:110:99:2149,0,1376	0/1:36,35:71:99:.:.:1098,0,1186	0/1:41,32:73:99:1020,0,1301	./.:52,55:107:99:0|1:2078436_AT_A:2061,0,1958	./.:61,61:122:99:2072,0,2062	./.:61,70:131:99:0|1:2078562_G_C:2686,0,2289	./.:57,70:127:99:0|1:2078562_G_C:2840,0,2287	./.:46,59:105:99:2048,0,1537	./.:55,68:123:99:2228,0,1842	./.:55,54:109:99:1749,0,1776	0/1:50,46:96:99:1504,0,1659	0/1:62,32:94:99:.:.:903,0,2020	0/1:50,34:84:99:0|1:2085714_T_TG:1305,0,1956	./.:58,46:104:99:1373,0,1949	0/1:43,33:76:99:1003,0,1482	0/1:39,52:91:99:1792,0,1246	0/1:46,54:100:99:1769,0,1461	0/1:36,49:85:99:1617,0,1113	./.:50,54:104:99:1826,0,1742	0/1:48,52:100:99:1835,0,1652	./.:49,59:108:99:.:.:1992,0,1535	./.:57,67:124:99:.:.:2277,0,1947	./.:49,61:110:99:.:.:1993,0,1617
D2002002550	M		0/1:25,41:66:99:0|1:559540_T_A:1658,0,1155	0/1:26,41:67:99:0|1:559540_T_A:1658,0,1155	0/1:42,41:83:99:1351,0,1461	0/1:62,21:83:99:531,0,2189	0/1:54,46:100:99:1423,0,1648	0/1:41,35:76:99:1169,0,1446	0/1:29,17:46:99:.:.:525,0,960	0/1:57,33:90:99:.:.:1021,0,1982	0/1:52,48:100:99:1620,0,1721	0/1:57,30:87:99:.:.:959,0,1996	0/1:61,28:89:99:.:.:877,0,2058	0/1:58,26:84:99:810,0,2035	0/1:43,39:82:99:1312,0,1452	0/1:13,35:48:99:.:.:1250,0,395	0/1:29,36:65:99:1216,0,998	0/1:39,43:82:99:1511,0,1360	0/1:38,28:66:99:941,0,1300	0/1:34,47:81:99:0|1:1812831_A_AC:1934,0,1335	0/1:38,54:92:99:1851,0,1253	0/1:38,58:96:99:2078,0,1216	0/1:27,24:51:99:829,0,944	0/1:42,43:85:99:.:.:1445,0,1447	0/1:30,20:50:99:598,0,1009	0/1:37,48:85:99:.:.:1682,0,1225	0/1:29,42:71:99:1475,0,903	0/1:24,39:63:99:.:.:1242,0,666	0/1:31,30:61:99:1005,0,968	0/1:36,38:74:99:.:.:1434,0,1210	0/1:31,38:69:99:1271,0,996	0/1:30,35:65:99:0|1:2078562_G_C:1391,0,1235	0/1:42,36:78:99:0|1:2078562_G_C:1385,0,1655	0/1:40,40:80:99:1375,0,1387	0/1:46,33:79:99:980,0,1607	0/1:53,34:87:99:1094,0,1880	0/1:44,44:88:99:1477,0,1482	0/1:45,29:74:99:.:.:868,0,1455	0/1:40,38:78:99:0|1:2085714_T_TG:1461,0,2608	0/1:35,43:78:99:1493,0,1125	0/1:44,34:78:99:984,0,1499	0/1:43,46:89:99:1616,0,1457	0/1:43,41:84:99:1210,0,1359	0/1:33,43:76:99:1478,0,1084	0/1:38,41:79:99:1430,0,1268	0/1:35,46:81:99:1566,0,1182	0/1:49,35:84:99:.:.:1099,0,1734	0/1:27,35:62:99:.:.:1219,0,912	0/1:33,37:70:99:.:.:1246,0,1037
D2002002551	M		0/1:26,25:51:99:0|1:559540_T_A:1021,0,1211	0/1:26,25:51:99:0|1:559540_T_A:988,0,1184	0/1:22,38:60:99:1364,0,677	0/1:23,25:48:99:789,0,800	0/1:30,33:63:99:955,0,908	0/1:39,33:72:99:1143,0,1318	0/1:16,22:38:99:.:.:789,0,531	0/1:38,26:64:99:.:.:827,0,1278	0/1:27,27:54:99:888,0,926	0/1:36,17:53:99:0|1:1114049_TC_T:668,0,1484	0/1:33,18:51:99:0|1:1114049_TC_T:647,0,1361	0/1:36,20:56:99:643,0,1265	0/1:25,40:65:99:1406,0,821	0/1:20,20:40:99:.:.:662,0,696	0/1:19,26:45:99:902,0,640	0/1:30,31:61:99:1038,0,1007	0/1:33,39:72:99:1356,0,1070	0/1:26,21:47:99:.:.:1347,0,1010	0/1:30,31:61:99:1048,0,834	0/1:43,42:85:99:1477,0,1486	0/1:16,20:36:99:709,0,515	0/1:33,29:62:99:.:.:976,0,1145	0/1:13,14:27:99:474,0,427	0/1:30,29:59:99:.:.:1021,0,1056	0/1:27,29:56:99:979,0,817	0/1:25,27:52:99:.:.:783,0,775	0/1:21,22:43:99:789,0,673	0/1:29,25:54:99:0|1:2078436_AT_A:936,0,1077	0/1:33,37:70:99:1281,0,1091	0/1:37,29:66:99:0|1:2078562_G_C:1083,0,1447	0/1:38,30:68:99:0|1:2078562_G_C:1177,0,1554	0/1:31,25:56:99:855,0,1081	0/1:26,25:51:99:842,0,921	0/1:21,31:52:99:1112,0,708	0/1:41,21:62:99:607,0,1427	0/1:33,15:48:99:.:.:436,0,1167	0/1:33,24:57:99:0|1:2085714_T_TG:908,0,1513	0/1:22,24:46:99:811,0,738	0/1:31,28:59:99:936,0,1091	0/1:29,30:59:99:986,0,983	0/1:21,36:57:99:1256,0,623	0/1:23,39:62:99:1338,0,735	0/1:29,26:55:99:826,0,1013	0/1:34,30:64:99:1008,0,1195	0/1:25,34:59:99:.:.:1175,0,805	0/1:30,25:55:99:.:.:833,0,1016	0/1:26,24:50:99:.:.:793,0,904
D2002002556	M		0/1:12,7:19:99:0|1:559540_T_A:239,0,704	0/1:12,7:19:99:0|1:559540_T_A:239,0,704	0/1:9,13:22:99:448,0,292	0/1:15,8:23:99:176,0,530	0/1:9,15:24:99:492,0,247	0/1:19,15:34:99:487,0,660	0/1:7,13:20:99:.:.:428,0,222	0/1:18,10:28:99:0|1:885524_A_G:347,0,1175	0/1:10,17:27:99:555,0,303	0/1:11,11:22:99:.:.:364,0,389	0/1:8,7:15:99:.:.:233,0,292	0/1:14,14:28:99:474,0,486	0/1:17,14:31:99:448,0,597	0/1:11,12:23:99:.:.:405,0,355	0/1:14,11:25:99:380,0,485	0/1:16,14:30:99:486,0,564	0/1:12,17:29:99:564,0,383	0/1:12,11:23:99:.:.:622,0,493	0/1:19,11:30:99:338,0,667	0/1:16,17:33:99:597,0,567	0/1:5,9:14:99:317,0,166	0/1:10,11:21:99:.:.:379,0,336	0/1:13,6:19:99:180,0,453	0/1:8,11:19:99:.:.:383,0,260	0/1:8,15:23:99:533,0,199	0/1:11,10:21:99:.:.:314,0,379	0/1:8,9:17:99:287,0,266	0/1:14,16:30:99:0|1:2078436_AT_A:615,0,533	0/1:17,12:29:99:386,0,582	0/1:11,16:27:99:0|1:2078562_G_C:660,0,411	0/1:14,15:29:99:0|1:2078562_G_C:630,0,540	0/1:10,15:25:99:525,0,322	0/1:18,16:34:99:540,0,622	0/1:14,17:31:99:578,0,470	0/1:10,14:24:99:447,0,327	0/1:13,14:27:99:.:.:466,0,422	0/1:10,13:23:99:0|1:2085714_T_TG:500,0,621	0/1:7,9:16:99:327,0,236	0/1:8,13:21:99:390,0,229	0/1:12,14:26:99:473,0,406	0/1:14,14:28:99:466,0,450	0/1:9,3:12:89:89,0,328	0/1:14,11:25:99:346,0,470	0/1:11,15:26:99:515,0,368	0/1:8,9:17:99:.:.:313,0,281	0/1:22,14:36:99:.:.:437,0,781	0/1:14,18:32:99:.:.:624,0,484
D2002002558	M		0/1:26,24:50:99:0|1:559540_T_A:890,0,1244	0/1:27,22:49:99:0|1:559540_T_A:866,0,1247	0/1:32,28:60:99:908,0,1112	0/1:46,29:75:99:805,0,1517	0/1:53,30:83:99:855,0,1745	0/1:34,34:68:99:1164,0,1141	0/1:13,20:33:99:.:.:680,0,421	0/1:46,18:66:99:.:.:602,0,2758	0/1:37,32:69:99:1058,0,1189	0/1:44,25:69:99:.:.:738,0,1542	0/1:42,27:69:99:.:.:898,0,1516	0/1:40,29:69:99:953,0,1388	0/1:38,43:81:99:1447,0,1298	0/1:24,30:54:99:.:.:1007,0,799	0/1:21,31:52:99:1090,0,707	0/1:40,44:84:99:1541,0,1337	0/1:35,40:75:99:1312,0,1138	0/1:38,21:59:99:.:.:1846,0,1454	0/1:41,46:87:99:1598,0,1261	0/1:48,48:96:99:1670,0,1623	0/1:29,29:58:99:939,0,976	0/1:26,42:68:99:.:.:1479,0,827	0/1:24,10:34:99:264,0,860	0/1:32,33:65:99:.:.:1106,0,1091	0/1:41,35:76:99:1142,0,1306	0/1:35,29:64:99:.:.:845,0,1160	0/1:29,39:68:99:1363,0,855	0/1:34,40:74:99:0|1:2078436_AT_A:1516,0,1250	0/1:34,44:78:99:1530,0,1116	0/1:29,37:66:99:0|1:2078562_G_C:1494,0,1130	0/1:30,35:65:99:0|1:2078562_G_C:1379,0,1153	0/1:34,37:71:99:1237,0,1177	0/1:40,40:80:99:1311,0,1358	0/1:43,41:84:99:1355,0,1404	0/1:47,49:96:99:1571,0,1493	0/1:29,14:43:99:.:.:436,0,1020	0/1:32,30:62:99:0|1:2085714_T_TG:1151,0,2144	0/1:42,39:81:99:1298,0,1447	0/1:45,49:94:99:1384,0,1440	0/1:43,35:78:99:1161,0,1490	0/1:39,30:69:99:902,0,1248	0/1:41,27:68:99:826,0,1372	0/1:30,34:64:99:1141,0,996	0/1:29,35:64:99:1222,0,1001	0/1:37,40:77:99:.:.:1366,0,1243	0/1:30,23:53:99:.:.:750,0,1040	0/1:33,45:78:99:.:.:1551,0,1075
D2002002564	M		0/1:8,8:16:99:0|1:559540_T_A:302,0,386	0/1:8,9:17:99:0|1:559540_T_A:337,0,382	0/1:9,16:25:99:495,0,291	0/1:18,11:29:99:258,0,626	0/1:11,8:19:99:221,0,307	0/1:15,14:29:99:448,0,497	0/1:4,6:10:99:.:.:214,0,125	0/1:9,14:23:99:0|1:885524_A_G:550,0,585	0/1:12,19:31:99:647,0,368	0/1:11,4:15:99:.:.:122,0,405	0/1:12,3:15:47:.:.:47,0,397	0/1:13,11:24:99:336,0,444	0/1:15,10:25:99:330,0,509	0/1:7,7:14:99:.:.:246,0,241	0/1:8,7:15:99:219,0,249	0/1:12,14:26:99:431,0,418	0/1:16,12:28:99:398,0,513	0/1:11,10:21:99:0|1:1812831_A_AC:381,0,519	0/1:13,17:30:99:608,0,399	0/1:12,17:29:99:592,0,375	0/1:13,12:25:99:350,0,427	0/1:16,26:42:99:.:.:904,0,518	0/1:3,6:9:66:165,0,66	0/1:7,10:17:99:.:.:329,0,209	0/1:12,12:24:99:389,0,383	0/1:7,11:18:99:.:.:310,0,170	0/1:14,14:28:99:423,0,412	0/1:17,5:22:99:0|1:2078436_AT_A:142,0,699	0/1:17,7:24:99:208,0,633	0/1:15,14:29:99:0|1:2078562_G_C:543,0,579	0/1:15,16:31:99:0|1:2078562_G_C:627,0,582	0/1:21,6:27:99:149,0,773	0/1:20,13:33:99:389,0,688	0/1:23,11:34:99:342,0,809	0/1:13,12:25:99:366,0,412	0/1:14,5:19:99:.:.:118,0,482	0/1:9,10:19:99:0|1:2085714_T_TG:376,0,528	0/1:13,16:29:99:551,0,409	0/1:12,7:19:99:181,0,438	0/1:11,12:23:99:402,0,364	0/1:18,14:32:99:422,0,604	0/1:10,15:25:99:529,0,313	0/1:12,17:29:99:558,0,355	0/1:15,16:31:99:555,0,507	0/1:13,8:21:99:.:.:253,0,458	0/1:19,11:30:99:.:.:357,0,640	0/1:15,13:28:99:.:.:394,0,477
D2002002567	M		0/1:14,8:22:99:0|1:559540_T_A:321,0,784	0/1:16,9:25:99:0|1:559540_T_A:321,0,784	0/1:29,28:57:99:901,0,876	0/1:23,16:39:99:371,0,737	0/1:25,24:49:99:682,0,636	0/1:25,20:45:99:644,0,874	0/1:12,22:34:99:.:.:736,0,391	0/1:32,17:49:99:.:.:557,0,1083	0/1:35,24:59:99:763,0,1151	0/1:37,14:51:99:.:.:402,0,1319	0/1:39,15:54:99:.:.:401,0,1362	0/1:31,23:54:99:712,0,1055	0/1:29,26:55:99:806,0,969	0/1:13,26:39:99:.:.:869,0,407	0/1:24,24:48:99:841,0,771	0/1:22,24:46:99:788,0,744	0/1:17,24:41:99:749,0,543	0/1:14,9:23:99:.:.:584,0,580	0/1:31,26:57:99:839,0,985	0/1:19,34:53:99:1236,0,531	0/1:13,14:27:99:439,0,445	0/1:24,21:45:99:.:.:696,0,807	0/1:9,9:18:99:303,0,296	0/1:22,20:42:99:.:.:685,0,786	0/1:11,22:33:99:779,0,279	0/1:19,12:31:99:.:.:325,0,612	0/1:12,13:25:99:457,0,337	0/1:20,39:59:99:0|1:2078436_AT_A:1526,0,741	0/1:25,41:66:99:1469,0,736	0/1:30,39:69:99:0|1:2078562_G_C:1513,0,1137	0/1:30,32:62:99:0|1:2078562_G_C:1328,0,1199	0/1:35,31:66:99:1056,0,1231	0/1:27,31:58:99:986,0,835	0/1:32,28:60:99:906,0,1025	0/1:45,23:68:99:652,0,1614	0/1:20,15:35:99:.:.:457,0,615	0/1:24,20:44:99:0|1:2085714_T_TG:768,0,1609	0/1:26,25:51:99:856,0,859	0/1:26,27:53:99:625,0,866	0/1:21,19:40:99:625,0,713	0/1:26,22:48:99:612,0,860	0/1:22,22:44:99:772,0,736	0/1:23,17:40:99:549,0,770	0/1:30,28:58:99:967,0,1040	0/1:26,33:59:99:.:.:1035,0,823	0/1:28,31:59:99:.:.:1058,0,936	0/1:33,25:58:99:.:.:788,0,1069
D2002002569	M		0/1:17,19:36:99:0|1:559540_T_A:747,0,657	0/1:17,19:36:99:0|1:559540_T_A:747,0,657	0/1:19,22:41:99:752,0,625	0/1:19,17:36:99:459,0,593	0/1:9,16:25:99:546,0,227	0/1:16,27:43:99:943,0,454	0/1:9,11:20:99:.:.:377,0,311	0/1:17,10:27:99:.:.:313,0,625	0/1:24,26:50:99:820,0,779	0/1:16,18:34:99:0|1:1114049_TC_T:708,0,618	0/1:16,17:33:99:0|1:1114049_TC_T:702,0,614	0/1:18,14:32:99:459,0,626	0/1:17,27:44:99:945,0,534	0/1:20,17:37:99:1|0:1268838_A_T:499,0,646	0/1:13,19:32:99:650,0,430	0/1:18,16:34:99:547,0,639	0/1:21,18:39:99:553,0,674	0/1:12,19:31:99:0|1:1812831_A_AC:762,0,468	0/1:12,20:32:99:695,0,331	0/1:21,29:50:99:1027,0,685	0/1:11,9:20:99:306,0,382	0/1:13,17:30:99:.:.:567,0,408	0/1:11,8:19:99:216,0,381	0/1:12,14:26:99:.:.:492,0,400	0/1:22,12:34:99:325,0,744	0/1:11,11:22:99:.:.:262,0,330	0/1:14,12:26:99:395,0,454	0/1:15,16:31:99:0|1:2078436_AT_A:620,0,531	0/1:12,18:30:99:608,0,358	0/1:19,23:42:99:0|1:2078562_G_C:928,0,726	0/1:21,24:45:99:0|1:2078562_G_C:1060,0,843	0/1:17,16:33:99:544,0,592	0/1:18,16:34:99:499,0,617	0/1:27,24:51:99:777,0,892	0/1:18,20:38:99:645,0,628	0/1:21,12:33:99:.:.:367,0,663	0/1:13,8:21:99:0|1:2085714_T_TG:297,0,782	0/1:19,15:34:99:499,0,670	0/1:24,20:44:99:595,0,825	0/1:18,26:44:99:925,0,543	0/1:16,21:37:99:617,0,451	0/1:9,8:17:99:253,0,308	0/1:17,17:34:99:555,0,580	0/1:18,15:33:99:520,0,637	0/1:25,25:50:99:.:.:804,0,869	0/1:22,22:44:99:.:.:697,0,767	0/1:22,16:38:99:.:.:522,0,785
D2002002571	M		0/1:18,14:32:99:0|1:559540_T_A:528,0,873	0/1:17,13:30:99:0|1:559540_T_A:491,0,876	0/1:24,21:45:99:710,0,778	0/1:28,21:49:99:600,0,930	0/1:28,24:52:99:710,0,783	0/1:19,21:40:99:694,0,577	0/1:19,15:34:99:.:.:424,0,582	0/1:28,18:46:99:0|1:885524_A_G:669,0,2129	0/1:23,17:40:99:532,0,750	0/1:25,15:40:99:.:.:453,0,832	0/1:26,14:40:99:.:.:412,0,893	0/1:21,17:38:99:514,0,722	0/1:23,25:48:99:835,0,738	0/1:11,22:33:99:.:.:782,0,354	0/1:15,17:32:99:525,0,504	0/1:18,20:38:99:632,0,618	0/1:25,30:55:99:956,0,726	0/1:8,7:15:99:.:.:795,0,312	0/1:17,28:45:99:864,0,475	0/1:33,26:59:99:865,0,1085	0/1:11,6:17:99:187,0,348	0/1:23,25:48:99:1|0:1899262_T_A:787,0,797	0/1:11,7:18:99:151,0,364	0/1:22,13:35:99:.:.:410,0,784	0/1:19,27:46:99:850,0,564	0/1:11,8:19:99:.:.:203,0,287	0/1:11,10:21:99:318,0,371	0/1:20,28:48:99:0|1:2078436_AT_A:1062,0,738	0/1:25,32:57:99:1079,0,775	0/1:32,27:59:99:0|1:2078562_G_C:998,0,1268	0/1:31,26:57:99:0|1:2078562_G_C:1073,0,1295	0/1:23,26:49:99:826,0,751	0/1:21,31:52:99:864,0,668	0/1:24,23:47:99:726,0,755	0/1:22,17:39:99:469,0,711	0/1:28,6:34:99:.:.:148,0,977	0/1:21,23:44:99:0|1:2085714_T_TG:903,0,814	0/1:16,20:36:99:697,0,506	0/1:20,28:48:99:859,0,618	0/1:21,26:47:99:864,0,690	0/1:18,25:43:99:707,0,499	0/1:15,13:28:99:434,0,509	0/1:24,20:44:99:625,0,834	0/1:22,23:45:99:772,0,734	0/1:23,15:38:99:.:.:420,0,822	0/1:17,13:30:99:.:.:444,0,601	0/1:22,34:56:99:.:.:1034,0,681
D2002002573	M		0/1:16,5:21:99:0|1:559540_T_A:162,0,709	0/1:14,5:19:99:0|1:559540_T_A:162,0,709	0/1:13,16:29:99:504,0,376	0/1:7,9:16:99:275,0,235	0/1:10,6:16:99:182,0,270	0/1:16,20:36:99:680,0,534	0/1:8,4:12:99:.:.:133,0,220	0/1:13,10:23:99:0|1:885524_A_G:404,0,843	0/1:14,13:27:99:342,0,458	0/1:12,8:20:99:.:.:264,0,440	0/1:10,8:18:99:.:.:271,0,329	0/1:8,13:21:99:455,0,259	0/1:13,13:26:99:417,0,425	0/1:10,13:23:99:.:.:429,0,330	0/1:10,14:24:99:495,0,334	0/1:17,10:27:99:329,0,589	0/1:12,14:26:99:462,0,388	0/1:11,12:23:99:1|0:1812815_G_GA:471,0,426	0/1:9,15:24:99:517,0,276	0/1:12,15:27:99:507,0,394	0/1:11,9:20:99:298,0,385	0/1:11,14:25:99:.:.:433,0,376	0/1:3,4:7:98:99,0,98	0/1:6,14:20:99:.:.:518,0,190	0/1:10,6:16:99:188,0,348	0/1:6,11:17:99:.:.:338,0,162	0/1:7,9:16:99:320,0,221	0/1:10,10:20:99:0|1:2078436_AT_A:383,0,381	0/1:15,13:28:99:449,0,443	0/1:16,17:33:99:0|1:2078562_G_C:652,0,605	0/1:14,17:31:99:0|1:2078562_G_C:672,0,537	0/1:13,11:24:99:354,0,428	0/1:19,15:34:99:433,0,630	0/1:19,14:33:99:466,0,594	0/1:23,14:37:99:409,0,771	0/1:7,5:12:99:.:.:124,0,212	0/1:8,15:23:99:0|1:2085714_T_TG:584,0,457	0/1:11,15:26:99:431,0,363	0/1:10,13:23:99:322,0,335	0/1:12,13:25:99:421,0,412	0/1:16,12:28:99:311,0,436	0/1:10,9:19:99:291,0,302	0/1:14,12:26:99:410,0,481	0/1:12,14:26:99:471,0,365	0/1:4,13:17:99:.:.:405,0,103	0/1:13,8:21:99:.:.:265,0,456	0/1:11,9:20:99:.:.:284,0,365
D2002002574	M		0/1:15,21:36:99:0|1:559540_T_A:790,0,645	0/1:15,20:35:99:0|1:559540_T_A:767,0,648	0/1:20,26:46:99:864,0,592	0/1:18,15:33:99:418,0,574	0/1:28,13:41:99:315,0,783	0/1:31,24:55:99:749,0,978	0/1:6,15:21:99:.:.:482,0,173	0/1:32,20:54:99:.:.:733,0,1951	0/1:23,27:50:99:928,0,673	0/1:33,12:45:99:.:.:346,0,1136	0/1:32,8:40:99:.:.:190,0,1158	0/1:32,13:45:99:364,0,1167	0/1:29,34:63:99:1181,0,914	0/1:20,28:48:99:.:.:891,0,570	0/1:20,19:39:99:620,0,643	0/1:26,18:44:99:609,0,921	0/1:18,22:40:99:703,0,554	0/1:15,18:33:99:1|0:1812815_G_GA:706,0,653	0/1:18,35:53:99:1269,0,520	0/1:31,23:54:99:725,0,1047	0/1:9,22:31:99:756,0,278	0/1:31,22:53:99:.:.:692,0,1043	0/1:8,7:15:99:215,0,268	0/1:25,21:46:99:.:.:713,0,857	0/1:11,24:35:99:830,0,268	0/1:10,10:20:99:.:.:270,0,295	0/1:12,11:23:99:368,0,394	0/1:28,29:57:99:0|1:2078436_AT_A:1069,0,1046	0/1:21,36:57:99:1245,0,662	0/1:24,21:45:99:0|1:2078562_G_C:768,0,942	0/1:23,16:39:99:0|1:2078562_G_C:641,0,915	0/1:22,23:45:99:752,0,717	0/1:29,37:66:99:1129,0,880	0/1:27,37:64:99:1264,0,789	0/1:24,20:44:99:599,0,837	0/1:18,5:23:99:.:.:106,0,497	0/1:15,16:31:99:1|0:2085710_A_G:606,0,904	0/1:27,25:52:99:787,0,866	0/1:31,19:50:99:503,0,990	0/1:26,25:51:99:813,0,848	0/1:24,26:50:99:740,0,743	0/1:17,20:37:99:647,0,522	0/1:25,28:53:99:924,0,844	0/1:20,27:47:99:846,0,668	0/1:18,27:45:99:.:.:831,0,534	0/1:27,20:47:99:.:.:652,0,959	0/1:23,21:44:99:.:.:655,0,756
D2002002580	M		0/1:12,12:24:99:0|1:559540_T_A:501,0,502	0/1:11,13:24:99:0|1:559540_T_A:504,0,469	0/1:18,25:43:99:910,0,599	0/1:20,23:43:99:702,0,662	0/1:20,18:38:99:575,0,632	0/1:27,23:50:99:783,0,924	0/1:8,6:14:99:.:.:199,0,273	0/1:26,6:32:99:0|1:885524_A_G:209,0,1792	0/1:19,16:35:99:529,0,651	0/1:25,13:38:99:.:.:391,0,888	0/1:23,11:34:99:.:.:288,0,802	0/1:19,15:34:99:510,0,683	0/1:19,25:44:99:851,0,642	0/1:11,20:31:99:.:.:679,0,350	0/1:17,21:38:99:688,0,577	0/1:28,23:51:99:794,0,957	0/1:20,24:44:99:834,0,658	0/1:23,16:39:99:1|0:1812815_G_GA:603,0,939	0/1:26,24:50:99:800,0,848	0/1:29,31:60:99:1107,0,936	0/1:13,16:29:99:491,0,449	0/1:13,14:27:99:.:.:465,0,461	0/1:18,9:27:99:239,0,651	0/1:13,9:22:99:.:.:297,0,475	0/1:21,16:37:99:531,0,704	0/1:14,17:31:99:.:.:477,0,440	0/1:11,13:24:99:443,0,277	0/1:18,36:54:99:0|1:2078436_AT_A:1438,0,647	0/1:21,22:43:99:763,0,670	0/1:20,16:36:99:0|1:2078562_G_C:602,0,778	0/1:18,18:36:99:0|1:2078562_G_C:775,0,773	0/1:22,28:50:99:1014,0,749	0/1:16,29:45:99:958,0,517	0/1:23,19:42:99:655,0,818	0/1:17,29:46:99:1022,0,553	0/1:18,10:28:99:.:.:313,0,514	0/1:23,19:42:99:0|1:2085714_T_TG:726,0,1498	0/1:17,22:39:99:714,0,553	0/1:21,16:37:99:450,0,707	0/1:21,12:33:99:395,0,715	0/1:22,15:37:99:408,0,754	0/1:16,17:33:99:591,0,527	0/1:16,13:29:99:433,0,574	0/1:17,27:44:99:963,0,567	0/1:17,18:35:99:.:.:596,0,591	0/1:16,14:30:99:.:.:484,0,563	0/1:21,21:42:99:.:.:715,0,721
D2002002585	M		0/1:6,10:16:99:0|1:559540_T_A:402,0,295	0/1:6,10:16:99:0|1:559540_T_A:402,0,295	0/1:11,14:25:99:466,0,359	0/1:18,12:30:99:293,0,537	0/1:11,22:33:99:725,0,311	0/1:26,11:37:99:322,0,915	0/1:10,6:16:99:.:.:171,0,347	0/1:30,12:42:99:0|1:885524_A_G:447,0,2273	0/1:20,17:37:99:549,0,668	0/1:30,10:40:99:.:.:280,0,1074	0/1:31,11:42:99:.:.:313,0,1134	0/1:30,15:45:99:443,0,1064	0/1:22,20:42:99:662,0,770	0/1:6,20:26:99:.:.:698,0,165	0/1:17,19:36:99:639,0,546	0/1:26,17:43:99:565,0,880	0/1:14,20:34:99:690,0,453	0/1:18,9:27:99:.:.:698,0,722	0/1:23,16:39:99:524,0,752	0/1:19,16:35:99:546,0,639	0/1:14,9:23:99:288,0,502	0/1:22,15:37:99:.:.:492,0,784	0/1:12,12:24:99:332,0,357	0/1:22,17:39:99:.:.:579,0,738	0/1:17,17:34:99:576,0,489	0/1:14,13:27:99:.:.:352,0,448	0/1:9,12:21:99:389,0,286	0/1:12,23:35:99:0|1:2078436_AT_A:899,0,435	0/1:11,26:37:99:934,0,335	0/1:22,29:51:99:0|1:2078562_G_C:1174,0,913	0/1:23,33:56:99:0|1:2078562_G_C:1358,0,863	0/1:26,25:51:99:842,0,838	0/1:29,24:53:99:807,0,993	0/1:21,38:59:99:1336,0,672	0/1:25,28:53:99:918,0,831	0/1:21,13:34:99:.:.:378,0,682	0/1:15,17:32:99:0|1:2085714_T_TG:677,0,627	0/1:17,17:34:99:584,0,549	0/1:21,19:40:99:479,0,710	0/1:17,22:39:99:766,0,547	0/1:18,19:37:99:595,0,577	0/1:18,14:32:99:471,0,639	0/1:13,8:21:99:254,0,443	0/1:25,24:49:99:823,0,874	0/1:24,19:43:99:.:.:617,0,793	0/1:22,21:43:99:.:.:710,0,737	0/1:20,18:38:99:.:.:577,0,666
D2002002588	M		0/1:21,15:36:99:0|1:559540_T_A:578,0,987	0/1:22,15:37:99:0|1:559540_T_A:578,0,987	0/1:27,19:46:99:633,0,930	0/1:19,20:39:99:522,0,629	0/1:26,26:52:99:831,0,713	0/1:36,20:56:99:621,0,1305	0/1:11,16:27:99:.:.:563,0,296	0/1:35,22:57:99:.:.:700,0,1174	0/1:27,26:53:99:853,0,904	0/1:24,23:47:99:.:.:716,0,792	0/1:24,22:46:99:.:.:730,0,828	0/1:24,27:51:99:929,0,828	0/1:27,25:52:99:809,0,924	0/1:13,24:37:99:.:.:832,0,427	0/1:20,19:39:99:643,0,673	0/1:17,28:45:99:1003,0,532	0/1:24,24:48:99:835,0,792	0/1:24,22:46:99:.:.:1306,0,929	0/1:32,25:57:99:841,0,1081	0/1:33,19:52:99:617,0,1202	0/1:24,20:44:99:677,0,830	0/1:19,24:43:99:.:.:841,0,652	0/1:15,10:25:99:283,0,491	0/1:12,18:30:99:.:.:658,0,392	0/1:11,15:26:99:530,0,319	0/1:15,16:31:99:.:.:522,0,494	0/1:16,21:37:99:729,0,499	0/1:19,30:49:99:.:.:1193,0,666	0/1:24,31:55:99:1104,0,789	0/1:28,26:54:99:0|1:2078562_G_C:1024,0,1122	0/1:33,23:56:99:0|1:2078562_G_C:863,0,1358	0/1:30,22:52:99:707,0,1073	0/1:24,25:49:99:794,0,782	0/1:19,31:50:99:1127,0,642	0/1:26,27:53:99:911,0,894	0/1:15,18:33:99:.:.:586,0,449	0/1:17,10:27:99:0|1:2085714_T_TG:345,0,1141	0/1:19,19:38:99:663,0,606	0/1:22,26:48:99:792,0,743	0/1:30,31:61:99:1047,0,994	0/1:23,29:52:99:863,0,669	0/1:21,20:41:99:658,0,695	0/1:19,17:36:99:587,0,672	0/1:34,21:55:99:683,0,1241	0/1:28,25:53:99:.:.:788,0,987	0/1:25,21:46:99:.:.:697,0,853	0/1:17,19:36:99:.:.:637,0,573
D2002002612	M		0/1:22,25:47:99:0|1:559540_T_A:984,0,1002	0/1:22,25:47:99:0|1:559540_T_A:984,0,1002	0/1:24,18:42:99:531,0,788	0/1:17,17:34:99:456,0,529	0/1:16,16:32:99:435,0,424	0/1:41,25:66:99:800,0,1422	0/1:12,11:23:99:.:.:314,0,373	0/1:25,19:44:99:.:.:597,0,773	0/1:28,25:53:99:860,0,920	0/1:22,14:36:99:.:.:429,0,743	0/1:26,14:40:99:.:.:432,0,855	0/1:31,15:46:99:414,0,1024	0/1:22,17:39:99:547,0,710	0/1:11,26:37:99:.:.:824,0,313	0/1:13,28:41:99:800,0,341	0/1:18,20:38:99:702,0,589	0/1:20,19:39:99:641,0,604	0/1:21,15:36:99:0|1:1812831_A_AC:567,0,835	0/1:19,19:38:99:622,0,635	0/1:26,33:59:99:1087,0,776	0/1:19,14:33:99:425,0,681	0/1:23,22:45:99:.:.:748,0,710	0/1:15,7:22:99:224,0,419	0/1:24,29:53:99:.:.:975,0,733	0/1:15,25:40:99:767,0,378	0/1:10,9:19:99:.:.:217,0,271	0/1:18,21:39:99:614,0,468	0/1:22,26:48:99:0|1:2078436_AT_A:955,0,787	0/1:18,30:48:99:946,0,547	0/1:19,25:44:99:0|1:2078562_G_C:968,0,759	0/1:22,21:43:99:0|1:2078562_G_C:896,0,855	0/1:16,18:34:99:555,0,479	0/1:23,26:49:99:777,0,648	0/1:27,32:59:99:1012,0,830	0/1:29,20:49:99:567,0,917	0/1:24,18:42:99:.:.:498,0,729	0/1:11,17:28:99:0|1:2085714_T_TG:664,0,618	0/1:15,25:40:99:762,0,446	0/1:14,11:25:99:293,0,440	0/1:16,13:29:99:397,0,460	0/1:16,12:28:99:345,0,497	0/1:10,11:21:99:324,0,315	0/1:19,29:48:99:924,0,640	0/1:13,18:31:99:634,0,446	0/1:12,20:32:99:.:.:626,0,358	0/1:32,32:64:99:.:.:1073,0,1052	0/1:14,24:38:99:.:.:732,0,390
D2002002639	M		0/1:33,41:74:99:0|1:559540_T_A:1563,0,1401	0/1:33,40:73:99:0|1:559540_T_A:1585,0,1398	0/1:39,37:76:99:1257,0,1154	0/1:38,20:58:99:475,0,1355	0/1:47,22:69:99:545,0,1225	0/1:44,47:91:99:1577,0,1456	0/1:27,32:59:99:0|1:884697_A_G:901,0,778	0/1:49,26:77:99:.:.:908,0,3070	0/1:42,45:87:99:1432,0,1380	0/1:47,28:75:99:.:.:887,0,1623	0/1:47,30:77:99:.:.:885,0,1506	0/1:51,43:94:99:1242,0,1753	0/1:52,34:86:99:1065,0,1662	0/1:28,47:75:99:.:.:1475,0,887	0/1:46,43:89:99:1343,0,1505	0/1:45,43:88:99:1380,0,1461	0/1:32,27:59:99:834,0,1059	0/1:21,37:58:99:0|1:1812850_A_C:1479,0,781	0/1:43,37:80:99:1255,0,1279	0/1:53,39:92:99:1264,0,1819	0/1:34,48:82:99:1617,0,1051	0/1:29,30:59:99:.:.:935,0,972	0/1:16,16:32:99:549,0,505	0/1:54,33:87:99:.:.:955,0,1669	0/1:27,53:80:99:1723,0,624	0/1:38,33:71:99:.:.:1016,0,1195	0/1:35,47:82:99:1430,0,912	0/1:51,34:85:99:0|1:2078436_AT_A:1228,0,1970	0/1:50,37:87:99:1198,0,1710	0/1:45,33:78:99:0|1:2078562_G_C:1202,0,1795	0/1:42,29:71:99:0|1:2078562_G_C:1127,0,1673	0/1:31,34:65:99:946,0,1043	0/1:51,30:81:99:862,0,1635	0/1:39,52:91:99:1794,0,1252	0/1:47,35:82:99:961,0,1457	0/1:46,28:74:99:.:.:827,0,1227	0/1:36,49:85:99:0|1:2085714_T_TG:1919,0,1515	0/1:47,49:96:99:1544,0,1409	0/1:42,35:77:99:895,0,1359	0/1:44,41:85:99:1231,0,1449	0/1:37,39:76:99:1060,0,1131	0/1:29,18:47:99:570,0,950	0/1:46,32:78:99:930,0,1563	0/1:38,31:69:99:1005,0,1229	0/1:48,36:84:99:.:.:1084,0,1492	0/1:44,26:70:99:.:.:833,0,1456	0/1:33,37:70:99:.:.:1148,0,1045
[truncated: 116 more columns]

## Sheet: Table S12
Table S12 GWAS detected suggestive signals of sex association at Chr4, Chr5 and Chr17
Sample ID	Gender		SNP loci
na	na	(-LOG10(p))	12.1568	10.5143	10.8097	12.5467	10.1457	12.5467	12.6536	9.47625	9.47625	7.76447	9.04866	10.1818	11.3439	11.9318	9.8962	9.45223	11.9318	8.4318
		pvalue	6.97e-13	3.06e-11	1.55e-11	2.84e-13	7.15e-11	2.84e-13	2.22e-13	3.34e-10	3.34e-10	1.72e-08	8.94e-10	6.58e-11	4.53e-12	1.17e-12	1.27e-10	3.53e-10	1.17e-12	3.7e-09
		#CHROM	chr4	chr4	chr4	chr4	chr4	chr4	chr4	chr5	chr5	chr5	chr5	chr5	chr5	chr5	chr17	chr17	chr17	chr17
		POS	26741524	26746662	26746872	26747300	26747776	26749011	26758715	52903	52930	52938	215087	221084	225124	226481	13236490	13249938	13251933	13254778
		ID	.	.	.	.	.	.	.	.	.	.	.	.	.	.	.	.	.	.
		REF	T	A	A	C	G	A	T	T	T	A	T	G	A	G	G	T	T	A
		ALT	C	G	G	T	C	T	C	C	C	G	A	T	T	C	T	A	C	T
		QUAL	31359.2	72941.7	82972.6	73587.6	76937.6	78239.6	98636.6	5944.82	8186.84	8037.07	19986.5	3280.79	21305.2	15434.6	13645.3	40001.3	57254.1	29087.4
		FILTER	PASS	PASS	PASS	PASS	PASS	PASS	PASS	PASS	PASS	PASS	PASS	PASS	PASS	PASS	PASS	PASS	PASS	PASS
		INFO	AC=66;AF=0.398;AN=166;BaseQRankSum=0.000;ClippingRankSum=0.000;DP=3166;ExcessHet=1.6227;FS=0.000;InbreedingCoeff=0.0513;MLEAC=72;MLEAF=0.434;MQ=56.78;MQRankSum=0.073;QD=24.29;ReadPosRankSum=-0.235;SOR=0.321;ANN=C|upstream_gene_variant|MODIFIER|cobia_male_GLEAN_10018615|cobia_male_GLEAN_10018615|transcript|TRANSCRIPT_cobia_male_GLEAN_10018615|protein_coding||c.-3235T>C|||||3235|,C|intron_variant|M…	AC=83;AF=0.456;AN=182;BaseQRankSum=1.018;ClippingRankSum=0.000;DP=4133;ExcessHet=9.1113;FS=0.543;InbreedingCoeff=-0.1297;MLEAC=83;MLEAF=0.456;MQ=60.00;MQRankSum=0.000;QD=23.19;ReadPosRankSum=-0.056;SOR=0.745;ANN=G|synonymous_variant|LOW|cobia_male_GLEAN_10018615|cobia_male_GLEAN_10018615|transcript|TRANSCRIPT_cobia_male_GLEAN_10018615|protein_coding|7/12|c.708A>G|p.Glu236Glu|708/1401|708/1401|236…	AC=83;AF=0.456;AN=182;BaseQRankSum=0.305;ClippingRankSum=0.000;DP=4534;ExcessHet=9.1113;FS=1.165;InbreedingCoeff=-0.1296;MLEAC=83;MLEAF=0.456;MQ=60.00;MQRankSum=0.000;QD=23.51;ReadPosRankSum=0.186;SOR=0.589;ANN=G|downstream_gene_variant|MODIFIER|cobia_male_GLEAN_10018614|cobia_male_GLEAN_10018614|transcript|TRANSCRIPT_cobia_male_GLEAN_10018614|protein_coding||c.*4263A>G|||||4263|WARNING_TRANSCRIP…	AC=83;AF=0.456;AN=182;BaseQRankSum=0.419;ClippingRankSum=0.000;DP=4243;ExcessHet=9.1113;FS=0.551;InbreedingCoeff=-0.1296;MLEAC=83;MLEAF=0.456;MQ=60.00;MQRankSum=0.000;QD=22.80;ReadPosRankSum=-0.068;SOR=0.781;ANN=T|splice_region_variant&intron_variant|LOW|cobia_male_GLEAN_10018615|cobia_male_GLEAN_10018615|transcript|TRANSCRIPT_cobia_male_GLEAN_10018615|protein_coding|9/11|c.1049+4C>T||||||,T|down…	AC=83;AF=0.456;AN=182;BaseQRankSum=-0.137;ClippingRankSum=0.000;DP=4274;ExcessHet=9.1113;FS=1.162;InbreedingCoeff=-0.1296;MLEAC=83;MLEAF=0.456;MQ=60.00;MQRankSum=0.000;QD=23.59;ReadPosRankSum=0.500;SOR=0.780;ANN=C|downstream_gene_variant|MODIFIER|cobia_male_GLEAN_10018616|cobia_male_GLEAN_10018616|transcript|TRANSCRIPT_cobia_male_GLEAN_10018616|protein_coding||c.*2834C>G|||||2834|,C|intron_varian…	AC=83;AF=0.456;AN=182;BaseQRankSum=-0.189;ClippingRankSum=0.000;DP=4462;ExcessHet=9.1113;FS=0.539;InbreedingCoeff=-0.1296;MLEAC=83;MLEAF=0.456;MQ=60.00;MQRankSum=0.000;QD=22.86;ReadPosRankSum=-0.179;SOR=0.650;ANN=T|downstream_gene_variant|MODIFIER|cobia_male_GLEAN_10018616|cobia_male_GLEAN_10018616|transcript|TRANSCRIPT_cobia_male_GLEAN_10018616|protein_coding||c.*1599T>A|||||1599|,T|intron_varia…	AC=99;AF=0.544;AN=182;BaseQRankSum=1.032;ClippingRankSum=0.000;DP=4551;ExcessHet=9.1113;FS=0.000;InbreedingCoeff=-0.1296;MLEAC=99;MLEAF=0.544;MQ=60.00;MQRankSum=0.000;QD=25.30;ReadPosRankSum=0.031;SOR=0.698;ANN=C|upstream_gene_variant|MODIFIER|cobia_male_GLEAN_10018616|cobia_male_GLEAN_10018616|transcript|TRANSCRIPT_cobia_male_GLEAN_10018616|protein_coding||c.-2415A>G|||||2415|,C|intergenic_regio…	AC=19;AF=0.104;AN=182;BaseQRankSum=-0.007;ClippingRankSum=0.000;DP=4256;ExcessHet=7.5622;FS=20.091;InbreedingCoeff=-0.1162;MLEAC=19;MLEAF=0.104;MQ=56.97;MQRankSum=-5.614;QD=4.54;ReadPosRankSum=0.669;SOR=2.216;ANN=C|intergenic_region|MODIFIER|cobia_male_GLEAN_10016495-cobia_male_GLEAN_10016496|cobia_male_GLEAN_10016495-cobia_male_GLEAN_10016496|intergenic_region|cobia_male_GLEAN_10016495-cobia_mal…	AC=19;AF=0.104;AN=182;BaseQRankSum=-0.436;ClippingRankSum=0.000;DP=4376;ExcessHet=7.5622;FS=21.257;InbreedingCoeff=-0.1167;MLEAC=19;MLEAF=0.104;MQ=56.14;MQRankSum=-6.796;QD=5.98;ReadPosRankSum=0.678;SOR=2.140;ANN=C|intergenic_region|MODIFIER|cobia_male_GLEAN_10016495-cobia_male_GLEAN_10016496|cobia_male_GLEAN_10016495-cobia_male_GLEAN_10016496|intergenic_region|cobia_male_GLEAN_10016495-cobia_mal…	AC=19;AF=0.104;AN=182;BaseQRankSum=0.158;ClippingRankSum=0.000;DP=4366;ExcessHet=7.5622;FS=19.486;InbreedingCoeff=-0.1164;MLEAC=19;MLEAF=0.104;MQ=56.00;MQRankSum=-6.783;QD=5.85;ReadPosRankSum=0.532;SOR=2.085;ANN=G|intergenic_region|MODIFIER|cobia_male_GLEAN_10016495-cobia_male_GLEAN_10016496|cobia_male_GLEAN_10016495-cobia_male_GLEAN_10016496|intergenic_region|cobia_male_GLEAN_10016495-cobia_male…	AC=19;AF=0.104;AN=182;BaseQRankSum=-1.137;ClippingRankSum=0.000;DP=3895;ExcessHet=8.0382;FS=1.102;InbreedingCoeff=-0.1200;MLEAC=19;MLEAF=0.104;MQ=59.97;MQRankSum=0.000;QD=16.81;ReadPosRankSum=-0.375;SOR=0.765;ANN=A|intergenic_region|MODIFIER|cobia_male_GLEAN_10016499-cobia_male_GLEAN_10016500|cobia_male_GLEAN_10016499-cobia_male_GLEAN_10016500|intergenic_region|cobia_male_GLEAN_10016499-cobia_mal…	AC=18;AF=0.0989;AN=182;BaseQRankSum=0.186;ClippingRankSum=0.000;DP=3704;ExcessHet=7.5069;FS=0.689;InbreedingCoeff=-0.1131;MLEAC=18;MLEAF=0.0989;MQ=56.18;MQRankSum=-4.750;QD=4.59;ReadPosRankSum=-2.410;SOR=0.815;ANN=T|intergenic_region|MODIFIER|cobia_male_GLEAN_10016499-cobia_male_GLEAN_10016500|cobia_male_GLEAN_10016499-cobia_male_GLEAN_10016500|intergenic_region|cobia_male_GLEAN_10016499-cobia_ma…	AC=19;AF=0.104;AN=182;BaseQRankSum=1.000;ClippingRankSum=0.000;DP=3631;ExcessHet=8.0382;FS=2.477;InbreedingCoeff=-0.1233;MLEAC=19;MLEAF=0.104;MQ=59.99;MQRankSum=0.000;QD=19.42;ReadPosRankSum=0.412;SOR=0.535;ANN=T|intergenic_region|MODIFIER|cobia_male_GLEAN_10016499-cobia_male_GLEAN_10016500|cobia_male_GLEAN_10016499-cobia_male_GLEAN_10016500|intergenic_region|cobia_male_GLEAN_10016499-cobia_male_…	AC=19;AF=0.104;AN=182;BaseQRankSum=-0.401;ClippingRankSum=0.000;DP=3293;ExcessHet=7.5622;FS=2.482;InbreedingCoeff=-0.1170;MLEAC=19;MLEAF=0.104;MQ=57.90;MQRankSum=0.431;QD=16.21;ReadPosRankSum=0.121;SOR=0.511;ANN=C|intergenic_region|MODIFIER|cobia_male_GLEAN_10016499-cobia_male_GLEAN_10016500|cobia_male_GLEAN_10016499-cobia_male_GLEAN_10016500|intergenic_region|cobia_male_GLEAN_10016499-cobia_male…	AC=19;AF=0.104;AN=182;BaseQRankSum=0.286;ClippingRankSum=0.000;DP=3917;ExcessHet=13.2191;FS=1.122;InbreedingCoeff=-0.1547;MLEAC=19;MLEAF=0.104;MQ=60.00;MQRankSum=0.000;QD=14.63;ReadPosRankSum=0.156;SOR=0.683;ANN=T|downstream_gene_variant|MODIFIER|cobia_male_GLEAN_10006133|cobia_male_GLEAN_10006133|transcript|TRANSCRIPT_cobia_male_GLEAN_10006133|protein_coding||c.*1854C>A|||||1854|,T|intergenic_re…	AC=71;AF=0.39;AN=182;BaseQRankSum=0.020;ClippingRankSum=0.000;DP=2692;ExcessHet=1.0898;FS=0.000;InbreedingCoeff=0.0679;MLEAC=73;MLEAF=0.401;MQ=60.00;MQRankSum=0.000;QD=21.62;ReadPosRankSum=0.200;SOR=0.704;ANN=A|downstream_gene_variant|MODIFIER|cobia_male_GLEAN_10006134|cobia_male_GLEAN_10006134|transcript|TRANSCRIPT_cobia_male_GLEAN_10006134|protein_coding||c.*299A>T|||||299|,A|intergenic_region|…	AC=72;AF=0.396;AN=182;BaseQRankSum=0.253;ClippingRankSum=0.000;DP=4279;ExcessHet=112.0079;FS=0.522;InbreedingCoeff=-0.6545;MLEAC=72;MLEAF=0.396;MQ=60.00;MQRankSum=0.000;QD=16.69;ReadPosRankSum=0.084;SOR=0.646;ANN=C|missense_variant|MODERATE|cobia_male_GLEAN_10006134|cobia_male_GLEAN_10006134|transcript|TRANSCRIPT_cobia_male_GLEAN_10006134|protein_coding|4/6|c.691A>G|p.Ile231Val|691/930|691/930|23…	AC=57;AF=0.356;AN=160;BaseQRankSum=0.332;ClippingRankSum=0.000;DP=2873;ExcessHet=80.7242;FS=1.104;InbreedingCoeff=-0.5876;MLEAC=60;MLEAF=0.375;MQ=56.62;MQRankSum=0.000;QD=17.40;ReadPosRankSum=-0.145;SOR=0.795;ANN=T|upstream_gene_variant|MODIFIER|cobia_male_GLEAN_10006134|cobia_male_GLEAN_10006134|transcript|TRANSCRIPT_cobia_male_GLEAN_10006134|protein_coding||c.-586T>A|||||586|,T|intergenic_regio…
		FORMAT	GT:AD:DP:GQ:PL	GT:AD:DP:GQ:PL	GT:AD:DP:GQ:PL	GT:AD:DP:GQ:PL	GT:AD:DP:GQ:PL	GT:AD:DP:GQ:PGT:PID:PL	GT:AD:DP:GQ:PL	GT:AD:DP:GQ:PGT:PID:PL	GT:AD:DP:GQ:PGT:PID:PL	GT:AD:DP:GQ:PGT:PID:PL	GT:AD:DP:GQ:PL	GT:AD:DP:GQ:PGT:PID:PL	GT:AD:DP:GQ:PL	GT:AD:DP:GQ:PGT:PID:PL	GT:AD:DP:GQ:PGT:PID:PL	GT:AD:DP:GQ:PGT:PID:PL	GT:AD:DP:GQ:PGT:PID:PL	GT:AD:DP:GQ:PL
D2002002497	F	na	0/0:12,0:12:.:.	0/1:14,15:29:99:495,0,456	0/1:22,18:40:99:562,0,715	0/1:20,15:35:99:476,0,597	0/1:17,18:35:99:608,0,572	0/1:18,14:32:99:.:.:468,0,613	0/1:17,22:39:99:760,0,578	0/0:30,0:30:87:.:.:0,87,1305	0/0:32,0:32:79:.:.:0,79,1225	0/0:33,0:33:93:.:.:0,93,1395	0/0:30,0:30:81:0,81,1215	0/0:36,0:36:71:.:.:0,71,1353	./.:13,0:13:0:0,0,362	0/0:24,0:24:63:.:.:0,63,945	0/0:28,0:28:16:.:.:0,16,935	0/0:20,0:20:54:.:.:0,54,810	0/1:12,21:33:99:.:.:727,0,395	0/1:9,8:17:99:252,0,314
D2002002498	F		0/1:20,0:20:.:.	0/1:22,21:43:99:673,0,743	0/1:15,27:42:99:934,0,463	0/1:23,12:35:99:331,0,807	0/1:18,18:36:99:622,0,637	0/1:17,23:40:99:.:.:800,0,535	0/1:26,18:44:99:609,0,876	0/0:37,0:37:99:.:.:0,99,1485	0/0:35,0:35:93:.:.:0,93,1395	0/0:37,0:37:93:.:.:0,93,1395	0/0:31,0:31:87:0,87,1305	0/0:38,0:38:99:.:.:0,99,1485	0/0:30,0:30:81:0,81,1010	0/0:34,0:34:90:.:.:0,90,1350	0/0:45,0:45:94:.:.:0,94,1730	0/0:22,0:22:23:.:.:0,23,813	0/1:20,21:41:99:.:.:754,0,671	0/1:16,14:30:99:429,0,564
D2002002500	F		0/1:18,20:38:99:666,0,596	0/1:47,48:95:99:1647,0,1521	0/1:35,44:79:99:1569,0,1156	0/1:36,50:86:99:1716,0,1187	0/1:42,41:83:99:1426,0,1468	0/1:38,51:89:99:.:.:1760,0,1281	0/1.:62,42:104:99:1423,0,2168	0/0:59,0:59:99:.:.:0,118,1800	0/0:59,0:59:99:.:.:0,118,1800	0/0:59,0:59:99:.:.:0,118,1800	0/0:65,0:65:99:0,120,1800	0/0:66,0:66:99:.:.:0,120,1800	0/0:45,0:45:99:0,100,1508	0/0:52,0:52:99:.:.:0,106,1800	0/0:67,0:74:99:.:.:0,200,1790	0/0:47,0:47:99:.:.:0,100,1800	0/1:45,44:89:99:.:.:1528,0,1566	0/1:29,27:56:99:879,0,940
D2002002502	F		0/0:30,0:30:90:0,90,1179	0/0:62,0:62:99:0,120,1800	0/0:62,0:62:99:0,120,1800	0/0:58,0:58:99:0,120,1800	0/0:58,0:58:99:0,120,1800	0/0:63,0:63:99:.:.:0,120,1800	0/1:0,103:103:99:4165,310,0	0/0:63,0:63:99:.:.:0,105,1800	0/0:63,0:63:99:.:.:0,105,1800	0/0:63,0:63:99:.:.:0,105,1800	0/0:56,0:56:99:0,105,1800	0/0:57,0:57:99:.:.:0,113,1800	0/0:56,0:56:99:0,109,1800	0/0:49,0:49:99:.:.:0,106,1644	0/0:76,0:76:86:.:.:0,86,2541	0/1:22,19:41:99:1|0:13249937_T_TA:394,0,723	0/1:53,43:96:99:.:.:1438,0,1835	0/1:23,28:51:99:943,0,743
D2002002505	F		0/1:7,14:21:99:511,0,228	0/1:34,20:54:99:652,0,1157	0/1:32,34:66:99:1153,0,1061	0/1:25,18:43:99:555,0,851	0/1:30,36:66:99:1257,0,1029	0/1:21,34:55:99:.:.:1100,0,703	0/1:36,21:57:99:672,0,1264	0/0:46,0:46:99:.:.:0,105,1800	0/0:46,0:46:99:.:.:0,105,1800	0/0:46,0:46:99:.:.:0,105,1800	0/0:46,0:46:99:0,114,1618	0/0:43,0:43:99:.:.:0,108,1476	0/0:42,0:42:99:0,111,1665	0/0:42,0:42:99:.:.:0,105,1527	0/0:41,0:41:99:.:.:0,106,1421	0/1:22,21:43:99:.:.:712,0,699	0/1:26,33:59:99:.:.:1132,0,864	0/1:19,20:39:99:648,0,609
D2002002506	F		0/1:26,0:26:0:0,0,249	0/1:37,28:65:99:895,0,1199	0/1:37,43:80:99:1476,0,1222	0/1:40,35:75:99:1158,0,1387	0/1:28,47:75:99:1687,0,908	0/1:35,34:69:99:.:.:1098,0,1162	0/1:34,47:81:99:1672,0,1095	0/0:61,0:61:99:.:.:0,120,1800	0/0:61,0:61:99:.:.:0,120,1800	0/0:61,0:61:99:.:.:0,120,1800	0/0:56,0:56:99:0,112,1800	0/0:57,0:57:99:.:.:0,120,1800	0/0:64,0:64:99:0,101,1800	0/0:41,0:41:99:.:.:0,100,1368	0/0:59,0:59:51:.:.:0,51,2186	0/0:36,0:36:99:.:.:0,99,1485	0/1:45,39:84:99:.:.:1337,0,1545	0/1:22,20:42:99:680,0,748
D2002002507	F		0/0:24,0:24:72:0,72,937	0/0:41,0:41:99:0,100,1552	0/0:41,0:41:99:0,100,1552	0/0:31,0:31:63:0,63,945	0/0:36,0:36:99:0,101,1447	0/0:36,0:36:99:.:.:0,101,1530	1/1:0,56:56:99:2273,169,0	0/0:39,0:39:99:.:.:0,99,1485	0/0:39,0:39:99:.:.:0,99,1485	0/0:39,0:39:99:.:.:0,99,1485	0/0:40,0:40:99:0,104,1620	0/0:42,0:42:99:.:.:0,111,1665	0/0:36,0:36:99:0,105,1439	0/0:29,0:29:84:.:.:0,84,1122	0/0:44,0:44:55:.:.:0,55,1540	0/1:15,14:29:99:.:.:458,0,499	0/1:32,29:61:99:.:.:1015,0,1120	0/1:19,14:33:99:469,0,623
D2002002508	F		0/0:24,0:24:72:0,72,936	0/0:43,0:43:99:0,106,1638	0/0:43,0:43:99:0,106,1638	0/0:42,0:42:99:0,105,1575	0/0:42,0:42:99:0,105,1575	0/0:40,0:40:99:.:.:0,99,1485	1/1:0,69:69:99:2774,208,0	0/0:44,0:44:99:.:.:0,104,1494	0/0:44,0:44:99:.:.:0,104,1494	0/0:44,0:44:99:.:.:0,104,1494	0/0:42,0:42:99:0,101,1710	0/0:46,0:46:99:.:.:0,106,1755	0/0:47,0:47:99:0,99,1765	0/0:41,0:41:96:.:.:0,96,1440	0/0:49,0:49:99:.:.:0,120,1800	0/1:5,12:17:99:.:.:441,0,142	0/1:25,28:53:99:.:.:944,0,854	0/1:19,15:34:99:510,0,664
D2002002510	F		0/1:9,11:20:99:389,0,293	0/1:23,18:41:99:615,0,678	0/1:26,20:46:99:649,0,832	0/1:18,14:32:99:431,0,627	0/1:13,18:31:99:626,0,406	0/1:20,24:44:99:.:.:797,0,674	0/1:27,29:56:99:982,0,858	0/0:28,0:28:72:.:.:0,72,1080	0/0:36,0:36:99:.:.:0,102,1431	0/0:36,0:36:99:.:.:0,102,1431	0/0:29,0:29:81:0,81,1215	0/0:37,0:37:99:.:.:0,99,1485	0/0:44,0:44:94:0,94,1629	0/0:45,0:45:99:.:.:0,110,1789	0/0:39,0:39:34:.:.:0,34,1379	0/0:23,0:23:66:.:.:0,66,990	0/1:22,27:49:99:.:.:953,0,724	0/1:15,14:29:99:454,0,452
D2002002512	F		0/0:24,0:24:72:0,72,946	0/0:42,0:42:99:0,111,1514	0/0:42,0:42:99:0,111,1514	0/0:52,0:52:99:0,120,1800	0/0:52,0:52:99:0,120,1800	0/0:48,0:48:99:.:.:0,116,1800	1/1:0,66:66:99:2688,199,0	0/0:59,0:59:99:.:.:0,115,1800	0/0:59,0:59:99:.:.:0,115,1800	0/0:59,0:59:99:.:.:0,115,1800	0/0:44,0:44:99:0,120,1800	0/0:40,0:40:99:.:.:0,102,1530	0/0:42,0:42:99:0,99,1620	0/0:37,0:37:99:.:.:0,99,1485	0/0:55,0:55:99:.:.:0,100,1800	0/1:30,27:57:99:1|0:13249935_AT_A:757,0,964	0/1:35,32:67:99:.:.:1026,0,1166	0/1:24,27:51:99:925,0,793
D2002002513	F		0/0:10,0:10:.:.	0/1:6,9:15:99:316,0,120	0/1:7,10:17:99:303,0,210	0/1:6,10:16:99:323,0,124	0/1:10,7:17:99:229,0,366	0/1:10,9:19:99:.:.:294,0,325	0/1:7,5:12:99:141,0,238	0/0:6,0:6:18:.:.:0,18,222	0/0:9,0:9:15:.:.:0,15,225	0/0:7,0:7:21:.:.:0,21,253	0/0:11,0:11:27:0,27,405	0/0:35,0:35:99:.:.:0,99,1485	0/0:7,0:7:15:0,15,225	0/0:10,0:10:30:.:.:0,30,319	0/0:17,0:17:42:.:.:0,42,630	0/0:4,0:4:12:.:.:0,12,168	0/1:8,10:18:99:.:.:315,0,186	0/1:4,11:15:99:372,0,104
D2002002514	F		0/1:16,12:28:99:375,0,501	0/1:22,21:43:99:721,0,719	0/1:19,27:46:99:921,0,618	0/1:30,29:59:99:952,0,969	0/1:31,24:55:99:779,0,1050	0/1:23,31:54:99:.:.:1102,0,749	0/1:28,32:60:99:1060,0,868	0/0:36,0:36:99:.:.:0,99,1333	0/0:43,0:43:99:.:.:0,105,1462	0/0:43,0:43:99:.:.:0,105,1462	0/0:35,0:35:90:0,90,1350	0/0:41,0:41:99:.:.:0,109,1621	0/0:23,0:23:63:0,63,945	0/0:31,0:31:84:.:.:0,84,1234	0/0:51,0:51:47:.:.:0,47,1737	0/0:37,0:37:99:.:.:0,101,1423	0/1:31,27:58:99:.:.:894,0,1053	./.:25,0:25:.:.
D2002002515	F		0/0:18,0:18:54:0,54,708	0/0:37,0:37:99:0,102,1530	0/0:34,0:34:99:0,99,1393	0/0:36,0:36:99:0,102,1416	0/0:35,0:35:99:0,99,1485	0/0:39,0:39:99:.:.:0,104,1526	1/1:0,29:29:86:1133,86,0	0/0:26,0:26:69:.:.:0,69,1035	0/0:32,0:32:87:.:.:0,87,1305	0/0:34,0:34:90:.:.:0,90,1350	0/0:35,0:35:93:0,93,1395	0/0:39,0:39:99:.:.:0,100,1575	0/0:25,0:25:75:0,75,958	0/0:29,0:29:72:.:.:0,72,1080	0/0:36,0:36:67:.:.:0,67,1315	0/1:11,16:27:99:1|0:13249935_AT_A:489,0,359	0/1:13,19:32:99:0|1:13251929_T_A:650,0,404	./.:24,0:24:0:0,0,378
D2002002516	F		0/0:24,0:24:.:.	0/1:22,18:40:99:563,0,694	0/1:16,26:42:99:904,0,506	0/1:24,20:44:99:591,0,795	0/1:19,19:38:99:616,0,617	0/1:32,16:48:99:.:.:482,0,1069	0/1:13,33:46:99:1161,0,349	0/0:42,0:42:99:.:.:0,102,1530	0/0:37,0:37:93:.:.:0,93,1395	0/0:33,0:33:90:.:.:0,90,1350	0/0:41,0:41:99:0,102,1530	0/0:41,0:41:99:.:.:0,99,1485	0/0:30,0:30:61:0,61,1089	0/0:35,0:35:96:.:.:0,96,1440	0/0:46,0:46:99:.:.:0,102,1530	0/0:34,0:34:90:.:.:0,90,1350	0/1:25,24:49:99:.:.:805,0,840	0/1:6,12:18:99:366,0,177
D2002002518	F		0/0:27,0:27:81:0,81,981	0/0:42,0:42:99:0,99,1434	0/0:42,0:42:99:0,99,1434	0/0:41,0:41:99:0,111,1455	0/0:41,0:41:99:0,111,1455	0/0:48,0:48:99:.:.:0,120,1800	1/1:0,89:89:99:3624,268,0	0/0:54,0:54:99:.:.:0,107,1800	0/0:54,0:54:99:.:.:0,107,1800	0/0:54,0:54:99:.:.:0,107,1800	0/0:48,0:48:99:0,102,1800	0/0:44,0:44:99:.:.:0,105,1575	0/0:59,0:59:99:0,111,1800	0/0:50,0:50:99:.:.:0,102,1718	0/0:56,0:56:99:.:.:0,117,1755	0/1:18,20:38:99:.:.:679,0,560	0/1:32,28:60:99:.:.:953,0,1089	0/1:23,22:45:99:759,0,763
D2002002519	F		0/0:33,0:33:99:0,99,1294	0/0:35,0:35:90:0,90,1350	0/0:37,0:37:99:0,99,1322	0/0:44,0:44:99:0,102,1530	0/0:41,0:41:99:0,105,1402	0/0:39,0:39:99:.:.:0,102,1530	1/1:0,65:65:99:2654,196,0	0/0:44,0:44:99:.:.:0,103,1539	0/0:44,0:44:99:.:.:0,103,1539	0/0:44,0:44:99:.:.:0,103,1539	0/0:37,0:37:99:0,99,1485	0/0:38,0:38:99:.:.:0,101,1358	0/0:43,0:43:99:0,100,1451	0/0:37,0:37:99:.:.:0,99,1360	0/0:55,0:55:42:.:.:0,42,1969	0/1:28,18:46:99:1|0:13249935_AT_A:521,0,981	0/1:31,27:58:99:.:.:936,0,1065	0/1:13,15:28:99:460,0,413
D2002002520	F		0/0:34,0:34:99:0,102,1302	0/0:40,0:40:99:0,108,1492	0/0:40,0:40:99:0,108,1492	0/0:43,0:43:99:0,100,1530	0/0:40,0:40:99:0,101,1346	0/0:46,0:46:99:.:.:0,108,1800	1/1:0,77:77:99:3111,231,0	0/0:39,0:39:99:.:.:0,100,1388	0/0:43,0:43:99:.:.:0,100,1499	0/0:43,0:43:99:.:.:0,100,1499	0/0:44,0:44:99:0,101,1574	0/0:45,0:45:99:.:.:0,103,1668	0/0:39,0:39:75:0,75,1398	0/0:42,0:42:99:.:.:0,114,1617	0/0:47,0:47:99:.:.:0,99,1530	0/1:14,18:32:99:.:.:585,0,395	0/1:25,28:53:99:.:.:977,0,872	0/1:8,9:17:99:243,0,250
D2002002522	F		0/0:35,0:35:99:0,101,1325	0/0:44,0:44:99:0,100,1696	0/0:44,0:44:99:0,100,1696	0/0:47,0:47:99:0,104,1755	0/0:40,0:40:99:0,112,1710	0/0:42,0:42:99:.:.:0,107,1715	1/1:0,55:55:99:2236,166,0	0/0:35,0:35:90:.:.:0,90,1350	0/0:35,0:35:99:.:.:0,99,1380	0/0:38,0:38:99:.:.:0,102,1426	0/0:46,0:46:99:0,107,1710	0/0:42,0:42:99:.:.:0,102,1575	0/0:45,0:45:94:0,94,1662	0/0:44,0:44:99:.:.:0,108,1662	0/0:58,0:58:53:.:.:0,53,2046	0/1:17,15:32:99:.:.:450,0,511	0/1:23,27:50:99:.:.:970,0,726	0/1:17,14:31:99:452,0,564
D2002002525	F		0/0:30,0:30:90:0,90,1165	0/0:39,0:39:99:0,100,1472	0/0:39,0:39:99:0,100,1472	0/0:41,0:41:99:0,102,1530	0/0:37,0:37:99:0,99,1485	0/0:41,0:41:99:.:.:0,104,1710	1/1:0,65:65:99:2553,195,0	0/0:42,0:42:99:.:.:0,101,1580	0/0:42,0:42:99:.:.:0,101,1580	0/0:42,0:42:99:.:.:0,101,1580	0/0:37,0:37:87:0,87,1305	0/0:42,0:42:99:.:.:0,103,1485	0/0:31,0:31:78:0,78,1170	0/0:33,0:33:90:.:.:0,90,1350	0/0:54,0:54:99:.:.:0,115,1800	0/0:35,0:35:99:.:.:0,99,1369	0/1:24,26:50:99:.:.:835,0,793	./.:26,0:26:0:0,0,42
D2002002526	F		0/1:33,0:33:0:0,0,208	0/1:36,26:62:99:838,0,1168	0/1:32,41:73:99:1396,0,1037	0/1:28,36:64:99:1281,0,873	0/1:30,29:59:99:960,0,980	0/1:28,31:59:99:.:.:1019,0,946	0/1:25,38:63:99:1343,0,835	0/0:49,0:49:99:.:.:0,109,1551	0/0:49,0:49:99:.:.:0,109,1551	0/0:49,0:49:99:.:.:0,109,1551	0/0:49,0:49:99:0,108,1722	0/0:47,0:47:99:.:.:0,108,1800	0/0:55,0:55:99:0,99,1800	0/0:52,0:52:99:.:.:0,102,1800	0/0:39,0:39:99:.:.:0,102,1575	0/0:36,0:36:89:.:.:0,89,1389	0/1:28,41:69:99:.:.:1394,0,948	0/1:20,29:49:99:985,0,624
D2002002527	F		0/0:31,0:31:81:0,81,1173	0/0:27,0:27:72:0,72,1080	0/0:38,0:38:99:0,102,1436	0/0:36,0:36:67:0,67,1307	0/0:41,0:41:99:0,100,1461	0/0:43,0:43:99:.:.:0,99,1574	1/1:0,55:55:99:2191,165,0	0/0:30,0:30:81:.:.:0,81,1116	0/0:28,0:28:81:.:.:0,81,1215	0/0:31,0:31:82:.:.:0,82,1112	0/0:24,0:24:57:0,57,855	0/0:42,0:42:99:.:.:0,103,1483	0/0:31,0:31:84:0,84,1260	0/0:24,0:24:57:.:.:0,57,855	0/0:36,0:36:56:.:.:0,56,1245	0/1:9,11:20:99:.:.:371,0,275	0/1:28,18:46:99:.:.:601,0,952	./.:15,0:15:.:.
D2002002528	F		0/0:27,0:27:81:0,81,1082	0/0:42,0:42:99:0,99,1485	0/0:43,0:43:99:0,111,1630	0/0:35,0:35:90:0,90,1350	0/0:38,0:38:99:0,102,1530	0/0:40,0:40:96:.:.:0,96,1440	1/1:0,56:56:99:2248,169,0	0/0:38,0:38:99:.:.:0,99,1389	0/0:35,0:35:90:.:.:0,90,1192	0/0:35,0:35:90:.:.:0,90,1350	0/0:39,0:39:99:0,102,1498	0/0:46,0:46:99:.:.:0,105,1680	./.:32,0:32:2:0,2,1015	0/0:38,0:38:99:.:.:0,105,1575	0/0:37,0:37:0:.:.:0,0,1221	0/1:11,10:21:99:.:.:317,0,374	0/1:22,17:39:99:.:.:546,0,783	0/1:12,11:23:99:362,0,344
D2002002530	F		0/0:25,0:25:75:0,75,945	0/0:30,0:30:72:0,72,1080	0/0:36,0:36:99:0,99,1311	0/0:44,0:44:99:0,101,1688	0/0:40,0:40:99:0,105,1434	0/0:42,0:42:99:.:.:0,105,1630	1/1:0,51:51:99:2059,153,0	0/0:31,0:31:87:.:.:0,87,1305	0/0:31,0:31:69:.:.:0,69,1035	0/0:27,0:27:75:.:.:0,75,1125	0/0:32,0:32:87:0,87,1305	0/0:42,0:42:99:.:.:0,99,1640	0/0:27,0:27:72:0,72,1080	0/0:17,0:17:45:.:.:0,45,675	0/0:36,0:36:0:.:.:0,0,1212	0/1:13,9:22:99:.:.:254,0,457	0/1:22,18:40:99:.:.:593,0,754	./.:27,0:27:.:.
D2002002531	F		0/1:17,12:29:99:380,0,607	0/1:13,26:39:99:910,0,348	0/1:24,24:48:99:742,0,731	0/1:24,18:42:99:621,0,815	0/1:17,19:36:99:589,0,553	0/1:13,34:47:99:.:.:1170,0,397	0/1:29,29:58:99:979,0,918	0/0:40,0:40:95:.:.:0,95,1410	0/0:36,0:36:90:.:.:0,90,1350	0/0:32,0:32:84:.:.:0,84,1260	0/0:38,0:38:99:0,100,1392	0/0:55,0:55:99:.:.:0,118,1800	0/0:43,0:43:46:0,46,1531	0/0:27,0:27:75:.:.:0,75,1125	0/0:25,0:29:75:.:.:0,75,662	0/0:23,0:23:66:.:.:0,66,896	0/1:21,21:42:99:.:.:706,0,651	./.:22,0:22:0:0,0,51
D2002002534	F		0/1:22,13:35:99:403,0,745	0/1:26,32:58:99:1057,0,807	0/1:36,31:67:99:1011,0,1248	0/1:21,33:54:99:1174,0,661	0/1:22,28:50:99:928,0,698	0/1:25,26:51:99:.:.:834,0,808	0/1:33,28:61:99:945,0,1111	0/0:60,0:60:99:.:.:0,108,1800	0/0:60,0:60:99:.:.:0,108,1800	0/0:60,0:60:99:.:.:0,108,1800	0/0:54,0:54:99:0,103,1800	0/0:46,0:46:99:.:.:0,117,1755	0/0:47,0:47:99:0,109,1533	0/0:45,0:45:99:.:.:0,114,1710	0/0:42,0:45:99:.:.:0,126,1112	0/0:26,0:26:75:.:.:0,75,1125	0/1:31,25:56:99:.:.:813,0,1040	0/1:8,22:30:99:791,0,237
D2002002535	F		0/1:10,9:19:99:295,0,311	0/1:20,8:28:99:219,0,631	0/1:12,20:32:99:661,0,397	0/1:22,19:41:99:584,0,706	0/1:20,18:38:99:571,0,659	0/1:18,21:39:99:0|1:26749004_T_C:728,0,558	0/1:20,29:49:99:1039,0,605	0/0:36,0:36:99:.:.:0,102,1353	0/0:36,0:36:99:.:.:0,102,1353	0/0:36,0:36:99:.:.:0,102,1353	0/0:41,0:41:99:0,105,1237	0/0:41,0:41:99:.:.:0,103,1479	0/0:35,0:35:81:0,81,1215	0/0:37,0:37:99:.:.:0,99,1272	0/0:37,0:37:70:.:.:0,70,1422	0/0:18,0:18:45:.:.:0,45,675	0/1:24,18:42:99:.:.:612,0,823	0/1:9,14:23:99:456,0,267
D2002002536	F		0/0:30,0:30:90:0,90,1167	0/0:42,0:42:99:0,100,1685	0/0:42,0:42:99:0,100,1685	0/0:42,0:42:99:0,100,1575	0/0:42,0:42:99:0,105,1567	0/0:39,0:39:99:.:.:0,99,1382	1/1:0,52:52:99:2112,157,0	0/0:45,0:45:99:.:.:0,107,1632	0/0:45,0:45:99:.:.:0,107,1632	0/0:45,0:45:99:.:.:0,107,1632	0/0:39,0:39:99:0,99,1485	0/0:40,0:40:99:.:.:0,99,1487	0/0:45,0:45:99:0,104,1314	0/0:51,0:51:99:.:.:0,120,1800	0/0:48,0:48:67:.:.:0,67,1593	0/1:13,23:36:99:.:.:771,0,405	0/1:29,24:53:99:.:.:816,0,958	0/1:22,21:43:99:670,0,661
D2002002537	F		0/1:5,13:18:99:468,0,151	0/1:21,15:36:99:498,0,706	0/1:27,17:44:99:564,0,908	0/1:28,20:48:99:634,0,941	0/1:20,14:34:99:469,0,670	0/1:23,21:44:99:.:.:682,0,801	0/1:17,22:39:99:791,0,573	0/0:26,0:26:72:.:.:0,72,1080	0/0:23,0:23:63:.:.:0,63,945	0/0:23,0:23:63:.:.:0,63,945	0/0:38,0:38:99:0,102,1330	0/0:39,0:39:99:.:.:0,99,1353	0/0:36,0:36:90:0,90,1345	0/0:39,0:39:99:.:.:0,102,1530	0/0:34,0:34:63:.:.:0,63,1198	0/0:23,0:23:57:.:.:0,57,855	0/1:20,21:41:99:.:.:684,0,660	0/1:12,19:31:99:617,0,346
D2002002538	F		0/0:31,0:31:.:.	0/1:35,19:54:99:622,0,1123	0/1:35,24:59:99:766,0,1205	0/1:23,27:50:99:944,0,749	0/1:20,27:47:99:985,0,678	0/1:33,31:64:99:.:.:937,0,1083	0/1:18,32:50:99:1156,0,522	0/0:41,0:41:99:.:.:0,105,1575	0/0:42,0:42:99:.:.:0,114,1560	0/0:42,0:42:99:.:.:0,114,1560	0/0:39,0:39:99:0,106,1386	0/0:41,0:41:99:.:.:0,99,1485	0/0:37,0:37:70:0,70,1346	0/0:35,0:35:90:.:.:0,90,1350	0/0:43,0:43:10:.:.:0,10,1516	0/0:11,0:11:30:.:.:0,30,450	0/1:24,29:53:99:.:.:1016,0,805	0/1:18,22:40:99:748,0,567
D2002002539	F		0/1:21,14:35:99:465,0,758	0/1:33,33:66:99:1108,0,1057	0/1:30,39:69:99:1334,0,970	0/1:44,33:77:99:1034,0,1478	0/1:30,33:63:99:1157,0,1027	0/1:42,19:61:99:.:.:571,0,1475	0/1:39,36:75:99:1255,0,1247	0/0:60,0:60:99:.:.:0,101,1800	0/0:60,0:60:99:.:.:0,101,1800	0/0:60,0:60:99:.:.:0,101,1800	0/0:46,0:46:99:0,116,1800	0/0:41,0:41:99:.:.:0,103,1620	0/0:53,0:53:99:0,104,1800	0/0:42,0:42:99:.:.:0,99,1485	./.:73,0:73:0:.:.:0,0,2245	0/0:54,0:54:99:.:.:0,120,1800	0/1:37,38:75:99:.:.:1273,0,1133	0/1:22,25:47:99:847,0,663
D2002002541	F		0/1:11,12:23:99:415,0,347	0/1:11,16:27:99:566,0,303	0/1:19,22:41:99:754,0,593	0/1:22,28:50:99:948,0,684	0/1:27,25:52:99:861,0,901	0/1:19,18:37:99:.:.:606,0,639	0/1:20,15:35:99:506,0,664	0/0:26,0:26:75:.:.:0,75,993	0/0:27,0:27:72:.:.:0,72,1080	0/0:29,0:29:72:.:.:0,72,1080	0/0:36,0:36:99:0,99,1263	0/0:39,0:39:99:.:.:0,102,1530	0/0:28,0:28:75:0,75,1125	0/0:24,0:24:60:.:.:0,60,900	./.:21,0:21:0:.:.:0,0,617	./.:31,0:31:0:.:.:0,0,951	0/1:12,23:35:99:.:.:751,0,386	0/1:15,14:29:99:416,0,501
D2002002542	F		0/0:42,0:42:99:0,103,1521	0/0:69,0:69:99:0,120,1800	0/0:69,0:69:99:0,120,1800	0/0:82,0:82:99:0,120,1800	0/0:82,0:82:99:0,120,1800	0/0:82,0:82:99:.:.:0,120,1800	./.:0,134:134:99:5365,403,0	0/0:90,0:90:99:.:.:0,120,1800	0/0:90,0:90:99:.:.:0,120,1800	0/0:90,0:90:99:.:.:0,120,1800	0/0:74,0:74:99:0,120,1800	0/0:69,0:69:99:.:.:0,107,1800	0/0:85,0:85:99:0,101,1800	0/0:49,0:49:99:.:.:0,105,1575	0/0:53,0:53:99:.:.:0,115,1475	0/1:37,36:73:99:.:.:1018,0,1237	0/1:51,49:100:99:.:.:1640,0,1711	0/1:24,33:57:99:1109,0,718
D2002002543	F		0/0:35,0:35:99:0,105,1400	0/0:47,0:47:99:0,114,1710	0/0:47,0:47:99:0,114,1710	0/0:54,0:54:99:0,120,1800	0/0:54,0:54:99:0,120,1800	0/0:50,0:50:99:.:.:0,120,1800	1/1:0,71:71:99:2849,214,0	0/0:48,0:48:99:.:.:0,110,1759	0/0:48,0:48:99:.:.:0,110,1759	0/0:48,0:48:99:.:.:0,110,1759	0/0:46,0:46:99:0,101,1733	0/0:46,0:46:99:.:.:0,99,1650	0/0:57,0:57:99:0,106,1800	0/0:37,0:37:99:.:.:0,99,1297	0/0:53,0:53:51:.:.:0,51,1759	0/1:21,16:37:99:.:.:519,0,736	0/1:32,32:64:99:.:.:1099,0,1073	0/1:13,15:28:99:517,0,436
D2002002545	F		0/0:30,0:30:90:0,90,1194	0/0:71,0:71:99:0,120,1800	0/0:71,0:71:99:0,120,1800	0/0:66,0:66:99:0,120,1800	0/0:66,0:66:99:0,120,1800	0/0:66,0:66:99:.:.:0,120,1800	./.:0,116:116:99:4662,349,0	0/0:87,0:87:99:.:.:0,120,1800	0/0:87,0:87:99:.:.:0,120,1800	0/0:87,0:87:99:.:.:0,120,1800	0/0:77,0:77:99:0,107,1800	0/0:49,0:49:99:.:.:0,120,1800	0/0:70,0:70:99:0,105,1800	0/0:40,0:40:99:.:.:0,102,1530	0/0:70,0:70:99:.:.:0,120,1800	0/1:27,33:60:99:.:.:1105,0,874	0/1:49,46:95:99:.:.:1566,0,1701	0/1:34,27:61:99:897,0,1156
D2002002549	F		0/1:25,18:43:99:583,0,905	0/1:38,43:81:99:1495,0,1217	0/1:45,42:87:99:1449,0,1533	0/1:45,54:99:99:1843,0,1467	./.:53,53:106:99:1763,0,1870	0/1:38,39:77:99:.:.:1329,0,1234	./.:50,55:105:99:1924,0,1688	0/0:82,0:82:99:.:.:0,120,1800	0/0:82,0:82:99:.:.:0,120,1800	0/0:82,0:82:99:.:.:0,120,1800	0/0:69,0:69:99:0,106,1800	0/0:56,0:56:99:.:.:0,104,1800	0/0:81,0:81:99:0,101,1800	0/0:43,0:43:99:.:.:0,99,1485	0/0:57,0:57:99:.:.:0,118,1800	0/0:50,0:50:99:.:.:0,120,1800	0/1:42,49:91:99:.:.:1717,0,1429	0/1:25,29:54:99:974,0,826
D2002002552	F		0/0:19,0:19:.:.	0/1:7,13:20:99:481,0,219	0/1:20,16:36:99:535,0,669	0/1:6,9:15:99:304,0,158	0/1:8,11:19:99:385,0,258	0/1:8,8:16:99:.:.:274,0,284	0/1:11,13:24:99:429,0,374	0/0:13,0:13:39:.:.:0,39,483	0/0:14,0:14:42:.:.:0,42,534	0/0:15,0:15:39:.:.:0,39,585	0/0:15,0:15:39:0,39,585	0/0:16,0:16:45:.:.:0,45,675	0/0:10,0:10:30:0,30,385	0/0:18,0:18:42:.:.:0,42,630	0/0:8,0:8:18:.:.:0,18,270	0/0:4,0:4:12:.:.:0,12,152	0/1:7,9:16:99:.:.:301,0,240	0/1:3,3:6:97:97,0,104
D2002002553	F		0/1:7,12:19:99:401,0,230	0/1:13,17:30:99:595,0,428	0/1:22,30:52:99:1067,0,687	0/1:19,17:36:99:581,0,634	0/1:18,25:43:99:867,0,601	0/1:29,14:43:99:.:.:423,0,1056	0/1:21,18:39:99:613,0,701	0/0:30,0:30:87:.:.:0,87,1305	0/0:27,0:27:75:.:.:0,75,1125	0/0:29,0:29:81:.:.:0,81,1215	0/0:36,0:36:90:0,90,1350	0/0:40,0:40:99:.:.:0,107,1521	0/0:28,0:28:43:0,43,1036	0/0:25,0:25:66:.:.:0,66,990	0/0:43,0:43:99:.:.:0,100,1530	0/0:13,0:13:36:.:.:0,36,540	0/1:23,19:42:99:.:.:653,0,812	0/1:7,16:23:99:543,0,208
D2002002554	F		0/1:10,11:21:99:332,0,327	0/1:18,19:37:99:625,0,611	0/1:11,22:33:99:732,0,331	0/1:14,19:33:99:672,0,452	0/1:16,13:29:99:443,0,530	0/1:24,21:45:99:.:.:732,0,853	0/1:19,13:32:99:440,0,665	0/0:33,0:33:90:.:.:0,90,1350	0/0:33,0:33:99:.:.:0,99,1197	0/0:34,0:34:93:.:.:0,93,1395	0/0:32,0:32:90:0,90,1350	0/0:36,0:36:99:.:.:0,99,1485	0/0:23,0:23:60:0,60,900	0/0:21,0:21:60:.:.:0,60,900	0/0:26,0:26:36:.:.:0,36,927	0/0:6,0:6:18:.:.:0,18,226	0/1:14,18:32:99:.:.:635,0,447	0/1:5,5:10:99:159,0,168
D2002002555	F		0/1:15,17:32:99:593,0,520	0/1:34,37:71:99:1283,0,1105	0/1:40,51:91:99:1793,0,1337	0/1:37,35:72:99:1184,0,1233	0/1:35,28:63:99:911,0,1182	0/1:44,33:77:99:.:.:1070,0,1557	0/1:25,33:58:99:1192,0,786	0/0:47,0:47:99:.:.:0,101,1737	0/0:47,0:47:99:.:.:0,101,1737	0/0:47,0:47:99:.:.:0,101,1737	0/0:43,0:43:99:0,106,1710	0/0:60,0:60:99:.:.:0,107,1800	0/0:46,0:46:99:0,101,1677	0/0:44,0:44:99:.:.:0,101,1551	./.:63,0:63:0:.:.:0,0,2059	0/0:52,0:52:99:.:.:0,120,1800	0/1:33,34:67:99:.:.:1189,0,1135	0/1:14,17:31:99:577,0,475
D2002002557	F		0/1:21,13:34:99:426,0,755	0/1:23,22:45:99:686,0,777	0/1:24,36:60:99:1226,0,764	0/1:29,28:57:99:925,0,964	0/1:30,21:51:99:701,0,1021	0/1:20,26:46:99:.:.:897,0,682	0/1:30,22:52:99:750,0,1054	0/0:35,0:35:99:.:.:0,99,1357	0/0:35,0:35:99:.:.:0,99,1357	0/0:35,0:35:99:.:.:0,99,1357	0/0:38,0:38:99:0,99,1239	0/0:50,0:50:99:.:.:0,120,1800	0/0:49,0:49:99:0,99,1800	0/0:40,0:40:87:.:.:0,87,1305	0/0:42,0:42:0:.:.:0,0,1347	0/0:21,0:21:51:.:.:0,51,765	0/1:15,24:39:99:.:.:817,0,427	0/1:14,15:29:99:498,0,462
D2002002559	F		0/0:33,0:33:99:0,99,1354	0/0:49,0:49:99:0,100,1800	0/0:49,0:49:99:0,100,1800	0/0:44,0:44:99:0,104,1533	0/0:44,0:44:99:0,104,1533	0/0:44,0:44:99:.:.:0,104,1533	1/1:0,82:82:99:3323,247,0	0/0:57,0:57:99:.:.:0,120,1800	0/0:57,0:57:99:.:.:0,120,1800	0/0:57,0:57:99:.:.:0,120,1800	0/0:50,0:50:99:0,107,1800	0/0:51,0:51:99:.:.:0,120,1800	0/0:55,0:55:99:0,110,1800	0/0:38,0:38:99:.:.:0,99,1485	0/0:40,0:40:99:.:.:0,100,1413	0/1:37,24:61:99:.:.:759,0,1243	0/1:28,31:59:99:.:.:1097,0,967	0/1:15,18:33:99:578,0,447
D2002002560	F		0/0:17,0:17:51:0,51,665	0/0:22,0:22:39:0,39,585	0/0:27,0:27:72:0,72,1080	0/0:20,0:20:51:0,51,765	0/0:19,0:19:54:0,54,810	0/0:22,0:22:60:.:.:0,60,854	1/1:0,25:25:75:1001,75,0	0/0:23,0:23:57:.:.:0,57,855	0/0:17,0:17:48:.:.:0,48,720	0/0:16,0:16:45:.:.:0,45,675	0/0:10,0:10:27:0,27,405	0/0:22,0:22:66:.:.:0,66,813	0/0:17,0:17:42:0,42,630	0/0:18,0:18:48:.:.:0,48,720	0/0:24,0:24:0:.:.:0,0,814	./.:6,0:6:0:.:.:0,0,164	0/1:14,11:25:99:.:.:343,0,457	0/1:7,5:12:99:163,0,219
D2002002561	F		0/1:10,10:20:99:337,0,346	0/1:14,21:35:99:728,0,407	0/1:6,16:22:99:589,0,162	0/1:13,19:32:99:662,0,348	0/1:14,18:32:99:600,0,471	0/1:16,12:28:99:.:.:402,0,525	0/1:28,9:37:99:212,0,1008	0/0:38,0:38:99:.:.:0,105,1365	0/0:37,0:37:99:.:.:0,99,1210	0/0:37,0:37:99:.:.:0,99,1210	0/0:40,0:40:99:0,105,1364	0/0:37,0:37:99:.:.:0,99,1415	0/0:29,0:29:81:0,81,1075	0/0:27,0:27:74:.:.:0,74,1094	0/0:21,0:21:48:.:.:0,48,720	0/0:10,0:10:24:.:.:0,24,360	0/1:16,25:41:99:.:.:902,0,524	./.:22,0:22:.:.
D2002002562	F		0/1:8,6:14:99:208,0,284	0/1:22,15:37:99:482,0,751	0/1:28,24:52:99:758,0,978	0/1:18,19:37:99:653,0,626	0/1:17,16:33:99:554,0,534	0/1:17,24:41:99:.:.:834,0,567	0/1:13,14:27:99:435,0,424	0/0:28,0:28:81:.:.:0,81,1215	0/0:29,0:29:81:.:.:0,81,1123	0/0:31,0:31:90:.:.:0,90,1350	0/0:38,0:38:99:0,108,1620	0/0:37,0:37:99:.:.:0,99,1390	0/0:23,0:23:51:0,51,765	0/0:23,0:23:60:.:.:0,60,900	0/0:31,0:31:16:.:.:0,16,1083	0/0:33,0:33:58:.:.:0,58,1226	0/1:21,25:46:99:.:.:903,0,719	0/1:6,17:23:99:593,0,142
D2002002563	F		0/0:10,0:10:30:0,30,350	0/0:10,0:10:24:0,24,360	0/0:13,0:13:33:0,33,495	0/0:22,0:22:63:0,63,842	0/0:20,0:20:60:0,60,704	0/0:17,0:17:51:.:.:0,51,680	1/1:0,18:18:54:734,54,0	0/0:19,0:19:54:.:.:0,54,810	0/0:20,0:20:60:.:.:0,60,759	0/0:23,0:23:58:.:.:0,58,773	0/1:11,0:11:0:0,0,370	0/0:24,0:24:66:.:.:0,66,990	0/0:12,0:12:36:0,36,473	0/0:13,0:13:33:.:.:0,33,495	0/0:20,0:20:33:.:.:0,33,495	./.:2,0:2:3:.:.:0,3,45	0/1:11,3:14:75:.:.:75,0,376	./.:5,0:5:.:.
D2002002565	F		0/1:6,7:13:99:244,0,155	0/1:15,11:26:99:366,0,518	0/1:17,15:32:99:506,0,557	0/1:12,11:23:99:356,0,412	0/1:15,17:32:99:583,0,487	0/1:16,14:30:99:.:.:482,0,529	0/1:17,13:30:99:449,0,594	0/0:23,0:23:66:.:.:0,66,990	0/0:25,0:25:72:.:.:0,72,992	0/0:26,0:26:60:.:.:0,60,900	0/0:30,0:30:84:0,84,1260	0/0:36,0:36:99:.:.:0,99,1342	0/0:22,0:22:24:0,24,738	0/0:22,0:22:60:.:.:0,60,900	0/0:30,0:30:75:.:.:0,75,1125	0/0:13,0:13:39:.:.:0,39,517	0/1:13,13:26:99:.:.:465,0,431	0/1:9,9:18:99:308,0,262
D2002002566	F		0/1:3,3:6:99:108,0,106	0/1:10,7:17:99:231,0,336	0/1:16,11:27:99:359,0,531	0/1:12,17:29:99:532,0,389	0/1:14,8:22:99:232,0,480	0/1:14,10:24:99:.:.:333,0,463	0/1:13,14:27:99:451,0,417	0/0:19,0:19:54:.:.:0,54,810	0/0:20,0:20:57:.:.:0,57,855	0/0:22,0:22:52:.:.:0,52,805	0/0:24,0:24:63:0,63,945	0/0:32,0:32:90:.:.:0,90,1350	0/0:23,0:23:54:0,54,810	0/0:18,0:18:48:.:.:0,48,720	0/0:29,0:29:38:.:.:0,38,988	0/0:11,0:11:30:.:.:0,30,450	0/1:7,8:15:99:.:.:267,0,240	./.:13,0:13:.:.
D2002002568	F		0/1:6,9:15:99:318,0,186	0/1:9,6:15:99:172,0,275	0/1:9,15:24:99:494,0,283	0/1:13,9:22:99:248,0,438	0/1:9,9:18:99:304,0,315	0/1:6,15:21:99:.:.:516,0,180	0/1:12,11:23:99:347,0,410	0/0:20,0:20:48:.:.:0,48,720	0/0:21,0:21:21:.:.:0,21,709	0/0:21,0:21:54:.:.:0,54,810	0/0:17,0:17:45:0,45,675	0/0:32,0:32:90:.:.:0,90,1350	0/0:18,0:18:51:0,51,765	0/0:26,0:26:57:.:.:0,57,855	0/0:20,0:20:57:.:.:0,57,855	0/0:12,0:12:36:.:.:0,36,457	0/1:10,13:23:99:.:.:452,0,333	./.:15,0:15:.:.
D2002002570	F		0/0:11,0:11:.:.	0/1:5,6:11:99:200,0,175	0/1:6,6:12:99:155,0,181	0/1:3,2:5:69:69,0,110	0/1:6,9:15:99:330,0,205	0/1:6,9:15:99:.:.:302,0,193	0/1:7,5:12:99:172,0,239	0/0:21,0:21:60:.:.:0,60,817	0/0:25,0:25:69:.:.:0,69,1035	0/0:24,0:24:61:.:.:0,61,931	0/0:11,0:11:30:0,30,450	0/0:18,0:18:48:.:.:0,48,720	0/0:9,0:9:27:0,27,326	0/0:6,0:6:12:.:.:0,12,180	0/0:16,0:16:6:.:.:0,6,548	./.:2,0:2:6:.:.:0,6,74	0/1:5,6:11:99:.:.:216,0,177	./.:6,0:6:0:0,0,7
D2002002572	F		0/1:14,10:24:99:338,0,481	0/1:26,25:51:99:853,0,906	0/1:24,30:54:99:1007,0,773	0/1:16,36:52:99:1161,0,455	0/1:25,15:40:99:478,0,856	0/1:28,40:68:99:.:.:1306,0,897	0/1:24,28:52:99:951,0,792	0/0:39,0:39:99:.:.:0,99,1485	0/0:35,0:35:91:.:.:0,91,1303	0/0:36,0:36:99:.:.:0,99,1485	0/0:43,0:43:99:0,99,1602	0/0:45,0:45:99:.:.:0,108,1754	0/0:33,0:33:59:0,59,1216	0/0:37,0:37:96:.:.:0,96,1440	0/0:44,0:44:90:.:.:0,90,1350	0/0:28,0:28:72:.:.:0,72,1080	0/1:27,29:56:99:.:.:934,0,900	0/1:13,12:25:99:415,0,348
D2002002575	F		0/0:16,0:16:45:0,45,675	0/0:24,0:24:61:0,61,933	0/0:23,0:23:51:0,51,765	0/0:22,0:22:60:0,60,900	0/0:35,0:35:99:0,99,1332	0/0:29,0:29:72:.:.:0,72,1050	1/1:0,32:32:96:1298,96,0	0/0:30,0:30:90:.:.:0,90,1092	0/0:33,0:33:60:.:.:0,60,1219	0/0:34,0:34:61:.:.:0,61,1145	0/0:21,0:21:60:0,60,900	0/0:35,0:35:99:.:.:0,99,1485	0/0:23,0:23:69:0,69,894	0/0:24,0:24:69:.:.:0,69,1035	0/0:22,0:22:51:.:.:0,51,765	0/1:5,9:14:99:.:.:284,0,159	0/1:21,13:34:99:.:.:419,0,703	0/1:9,11:20:99:365,0,271
D2002002576	F		0/1:11,14:25:99:489,0,338	0/1:23,21:44:99:719,0,797	0/1:35,23:58:99:742,0,1235	0/1:24,16:40:99:502,0,804	0/1:23,13:36:99:414,0,819	0/1:27,16:43:99:.:.:522,0,935	0/1:21,24:45:99:846,0,696	0/0:35,0:35:99:.:.:0,99,1485	0/0:33,0:33:90:.:.:0,90,1350	0/0:36,0:36:90:.:.:0,90,1350	0/0:38,0:38:99:0,99,1485	0/0:41,0:41:99:.:.:0,102,1530	0/0:45,0:45:99:0,105,1755	0/0:39,0:39:99:.:.:0,99,1485	0/0:33,0:33:56:.:.:0,56,1154	0/1:10,17:27:99:.:.:562,0,324	0/1:25,17:42:99:.:.:546,0,894	0/1:11,9:20:99:304,0,335
D2002002577	F		0/0:11,0:11:0:0,0,128	0/1:6,5:11:99:177,0,206	0/1:11,11:22:99:313,0,373	0/1:14,11:25:99:313,0,493	0/1:12,7:19:99:186,0,415	0/1:15,7:22:99:.:.:220,0,528	0/1:8,9:17:99:325,0,284	0/0:11,0:11:33:.:.:0,33,430	0/0:11,0:11:33:.:.:0,33,427	0/0:11,0:11:33:.:.:0,33,422	0/0:18,0:18:48:0,48,720	0/0:20,0:20:60:.:.:0,60,806	0/0:11,0:11:33:0,33,372	0/0:11,0:11:30:.:.:0,30,450	0/0:18,0:20:54:.:.:0,54,463	0/0:17,0:17:51:.:.:0,51,682	0/1:10,12:22:99:.:.:426,0,332	0/1:7,7:14:99:222,0,235
D2002002578	F		0/0:16,0:16:48:0,48,635	0/0:40,0:40:99:0,99,1485	0/0:29,0:29:81:0,81,1132	0/0:30,0:30:81:0,81,1215	0/0:29,0:29:81:0,81,1215	0/0:34,0:34:99:.:.:0,99,1485	1/1:0,37:37:99:1483,111,0	0/0:17,0:17:48:.:.:0,48,720	0/0:21,0:21:60:.:.:0,60,866	0/0:27,0:27:81:.:.:0,81,1065	0/0:24,0:24:63:0,63,945	0/0:26,0:26:69:.:.:0,69,1035	0/0:23,0:23:57:0,57,855	0/0:28,0:28:75:.:.:0,75,1125	0/0:30,0:32:90:.:.:0,90,788	0/1:8,7:15:99:.:.:232,0,281	0/1:17,15:32:99:.:.:510,0,572	./.:18,0:18:.:.
D2002002579	F		1/1:0,22:22:66:891,66,0	1/1:0,49:49:99:1956,147,0	1/1:0,49:49:99:2009,147,0	1/1:0,50:50:99:1967,150,0	1/1:0,47:47:99:1901,141,0	1/1:0,54:54:99:.:.:2105,162,0	0/0:38,0:38:99:0,99,1575	0/0:31,0:31:81:.:.:0,81,1215	0/0:35,0:35:99:.:.:0,99,1412	0/0:35,0:35:99:.:.:0,99,1412	0/0:31,0:31:81:0,81,1215	0/0:39,0:39:99:.:.:0,105,1575	0/0:36,0:36:99:0,108,1445	0/0:41,0:41:99:.:.:0,108,1620	0/0:37,0:37:72:.:.:0,72,1415	0/1:19,16:35:99:.:.:521,0,653	0/1:26,24:50:99:.:.:829,0,924	0/1:15,15:30:99:486,0,497
D2002002581	F		0/0:7,0:7:0:0,0,112	0/1:15,14:29:99:454,0,500	0/1:14,11:25:99:347,0,491	0/1:6,11:17:99:389,0,183	0/1:7,12:19:99:375,0,214	0/1:9,10:19:99:.:.:350,0,300	0/1:13,6:19:99:153,0,465	0/0:12,0:12:36:.:.:0,36,455	0/0:20,0:20:57:.:.:0,57,855	0/0:20,0:20:60:.:.:0,60,758	0/0:19,0:19:51:0,51,765	0/0:25,0:25:66:.:.:0,66,990	0/0:11,0:11:27:0,27,405	0/0:13,0:13:39:.:.:0,39,497	0/0:23,0:23:0:.:.:0,0,705	0/0:20,0:20:54:.:.:0,54,810	0/1:16,12:28:99:.:.:407,0,568	0/1:2,9:11:44:330,0,44
D2002002582	F		0/0:16,0:16:48:0,48,639	0/0:39,0:39:99:0,99,1485	0/0:39,0:39:99:0,99,1485	0/0:37,0:37:93:0,93,1395	0/0:35,0:35:99:0,99,1400	0/0:37,0:37:99:.:.:0,99,1485	1/1:0,34:34:99:1373,102,0	0/0:30,0:30:81:.:.:0,81,1215	0/0:36,0:36:93:.:.:0,93,1395	0/0:33,0:33:96:.:.:0,96,1440	0/0:35,0:35:99:0,99,1485	0/0:34,0:34:90:.:.:0,90,1350	0/0:47,0:47:99:0,99,1750	0/0:36,0:36:99:.:.:0,99,1485	0/0:28,0:28:60:.:.:0,60,900	0/1:12,19:31:99:.:.:663,0,389	0/1:15,25:40:99:.:.:893,0,500	0/1:9,10:19:99:328,0,306
D2002002584	F		0/1:14,9:23:99:299,0,498	0/1:20,19:39:99:666,0,702	0/1:45,22:67:99:686,0,1575	0/1:33,21:54:99:660,0,1091	0/1:29,26:55:99:895,0,984	0/1:30,11:41:99:.:.:320,0,1069	0/1:29,33:62:99:1167,0,947	0/0:35,0:35:99:.:.:0,99,1485	0/0:35,0:35:99:.:.:0,99,1485	0/0:35,0:35:99:.:.:0,99,1485	0/0:38,0:38:99:0,100,1306	0/0:36,0:36:99:.:.:0,99,1348	0/0:32,0:32:13:0,13,1086	0/0:32,0:32:87:.:.:0,87,1305	0/0:36,0:36:24:.:.:0,24,1277	0/0:25,0:25:33:.:.:0,33,927	0/1:26,19:45:99:.:.:625,0,928	0/1:13,11:24:99:356,0,409
D2002002586	F		0/0:17,0:17:51:0,51,681	0/0:37,0:37:90:0,90,1350	0/0:36,0:36:99:0,99,1485	0/0:35,0:35:81:0,81,1215	0/0:37,0:37:99:0,99,1485	0/0:36,0:36:99:.:.:0,99,1485	1/1:0,34:34:99:1352,102,0	0/0:28,0:28:78:.:.:0,78,1170	0/0:36,0:36:74:.:.:0,74,1297	0/0:36,0:36:74:.:.:0,74,1297	0/0:27,0:27:66:0,66,990	0/0:37,0:37:99:.:.:0,102,1530	0/0:24,0:24:63:0,63,945	0/0:35,0:35:90:.:.:0,90,1350	0/0:43,0:43:60:.:.:0,60,1558	0/1:7,10:17:99:.:.:343,0,238	0/1:19,14:33:99:.:.:482,0,667	0/1:10,20:30:99:647,0,289
D2002002587	F		0/0:14,0:14:.:.	0/1:13,17:30:99:592,0,419	0/1:17,22:39:99:782,0,546	0/1:15,22:37:99:787,0,504	0/1:17,15:32:99:505,0,601	0/1:30,22:52:99:.:.:726,0,1043	0/1:23,14:37:99:448,0,815	0/0:36,0:36:99:.:.:0,99,1485	0/0:36,0:36:68:.:.:0,68,1367	0/0:33,0:33:83:.:.:0,83,1260	0/0:28,0:28:78:0,78,1170	0/0:42,0:42:99:.:.:0,108,1620	0/0:33,0:33:60:0,60,1226	0/0:34,0:34:90:.:.:0,90,1350	0/0:30,0:30:57:.:.:0,57,1086	0/0:27,0:27:75:.:.:0,75,1125	0/1:14,22:36:99:.:.:791,0,459	0/1:4,10:14:99:324,0,110
D2002002499	M		0/1:15,0:15:0:0,0,264	0/1:11,20:31:99:722,0,339	0/1:14,25:39:99:885,0,424	0/1:18,13:31:99:446,0,560	0/1:19,14:33:99:471,0,675	0/1:19,12:31:99:.:.:387,0,672	0/1:23,18:41:99:607,0,798	0/1:25,3:28:32:0|1:52886_G_T:32,0,1145	0/1:32,6:38:99:0|1:52930_T_C:156,0,1321	0/1:38,6:44:99:0|1:52930_T_C:138,0,1578	0/1:18,25:43:99:823,0,616	0/1:25,7:32:99:.:.:178,0,874	0/1:12,27:39:99:1002,0,360	0/1:15,20:35:99:.:.:650,0,502	0/1:16,18:34:99:.:.:451,0,490	1/1:0,26:26:78:.:.:1049,78,0	0/0:45,0:45:99:.:.:0,114,1755	0/0:23,0:23:60:0,60,900
D2002002501	M		0/1:10,17:27:99:618,0,336	0/1:29,28:57:99:967,0,829	0/1:31,41:72:99:1408,0,992	0/1:34,36:70:99:1105,0,1150	0/1:25,29:54:99:1022,0,866	0/1:29,34:63:99:.:.:1172,0,957	0/1:38,27:65:99:864,0,1311	0/0:48,0:48:99:.:.:0,103,1658	0/0:48,0:48:99:.:.:0,103,1658	0/0:48,0:48:99:.:.:0,103,1658	0/0:41,0:41:99:0,102,1442	0/0:36,0:36:99:.:.:0,99,1485	0/0:39,0:39:99:0,102,1280	0/0:34,0:34:90:.:.:0,90,1350	0/0:45,0:45:94:.:.:0,94,1739	1/1:0,43:43:99:.:.:1641,129,0	0/1:32,33:65:99:.:.:1148,0,1068	0/1:16,22:38:99:740,0,481
D2002002503	M		0/1:7,9:16:99:269,0,219	0/1:18,6:24:99:158,0,482	0/1:22,8:30:99:243,0,766	0/1:23,13:36:99:415,0,782	0/1:13,22:35:99:800,0,411	0/1:19,13:32:99:.:.:390,0,608	0/1:10,15:25:99:538,0,312	0/0:26,0:26:72:.:.:0,72,990	0/0:26,0:26:75:.:.:0,75,1125	0/0:26,0:26:75:.:.:0,75,1125	0/0:13,0:13:30:0,30,450	0/0:27,0:27:75:.:.:0,75,1125	0/0:21,0:21:60:0,60,679	0/0:24,0:24:66:.:.:0,66,990	0/0:28,0:28:0:.:.:0,0,751	1/1:0,18:18:54:.:.:720,54,0	0/1:15,9:24:99:.:.:299,0,511	0/1:13,10:23:99:282,0,407
D2002002509	M		1/1:0,24:24:72:982,72,0	1/1:0,56:56:99:2249,169,0	1/1:0,85:85:99:3301,256,0	1/1:1,70:71:99:2638,173,0	1/1:0,81:81:99:3185,243,0	1/1:0,73:73:99:.:.:2811,219,0	0/0:34,0:34:99:0,99,1424	0/1:72,13:85:99:0|1:52886_G_T:264,0,2895	0/1:74,20:94:99:0|1:52930_T_C:592,0,3033	0/1:72,19:91:99:0|1:52930_T_C:569,0,3099	0/1:48,41:89:99:1299,0,1645	0/1:51,6:57:72:.:.:72,0,1894	0/1:33,40:73:99:1391,0,1046	0/1:27,36:63:99:.:.:1212,0,912	0/1:18,34:52:99:0|1:13236487_G_GT:1110,0,506	0/1:21,26:47:99:.:.:862,0,668	0/0:42,0:42:99:.:.:0,108,1564	0/0:48,0:48:34:0,34,1645
D2002002511	M		0/1:19,11:30:99:359,0,664	0/1:29,21:50:99:650,0,875	0/1:37,33:70:99:1122,0,1253	0/1:34,30:64:99:999,0,1150	0/1:36,27:63:99:861,0,1235	0/1:30,32:62:99:.:.:1054,0,1008	0/1:40,33:73:99:1111,0,1312	0/1:59,12:71:99:0|1:52886_G_T:271,0,2382	0/1:66,13:79:99:0|1:52930_T_C:347,0,2716	0/1:66,13:79:99:0|1:52930_T_C:347,0,2732	0/1:29,40:69:99:1289,0,923	0/1:37,11:48:99:0|1:221076_C_CCCATTGA:319,0,1281	0/1:24,28:52:99:955,0,755	0/1:35,27:62:99:.:.:875,0,1144	0/1:26,20:46:99:.:.:576,0,823	0/1:17,20:37:99:.:.:686,0,544	0/0:41,0:41:99:.:.:0,114,1710	0/0:30,0:30:72:0,72,1080
D2002002517	M		0/1:22,15:37:99:469,0,747	0/1:45,50:95:99:1693,0,1368	0/1:39,43:82:99:1515,0,1232	0/1:44,53:97:99:1827,0,1423	0/1:41,45:86:99:1523,0,1419	0/1:47,48:95:99:.:.:1583,0,1590	0/1:43,30:73:99:1021,0,1410	0/0:75,27:102:99:0|1:52886_G_T:863,0,3043	./.:82,32:114:99:0|1:52930_T_C:1097,0,3309	0/1:79,33:112:99:0|1:52930_T_C:1130,0,3448	0/1:50,53:103:99:1767,0,1662	0/1:50,9:59:99:.:.:212,0,1812	0/1:35,53:88:99:1706,0,1051	0/1:44,39:83:99:0|1:226481_G_C:1297,0,1547	0/1:37,32:72:99:.:.:1034,0,1347	1/1:0,73:73:99:.:.:2806,218,0	0/0:51,0:51:99:.:.:0,120,1800	0/0:54,0:54:99:0,104,1800
D2002002523	M		1/1:0,20:20:60:779,60,0	1/1:0,33:33:99:1292,99,0	1/1:0,36:36:99:1405,108,0	1/1:0,44:44:99:1784,132,0	1/1:0,27:27:81:1043,81,0	1/1:0,40:40:99:.:.:1581,120,0	0/0:45,0:45:99:0,101,1704	0/0:35,0:35:84:.:.:0,84,1260	0/0:38,0:38:99:.:.:0,99,1485	0/0:33,0:33:90:.:.:0,90,1350	0/0:40,0:40:99:0,99,1485	0/0:43,0:43:99:.:.:0,107,1644	0/0:26,0:26:77:0,77,866	0/0:23,0:23:58:.:.:0,58,841	0/0:18,0:22:55:.:.:0,55,478	0/1:9,7:16:99:.:.:228,0,295	0/1:18,25:43:99:.:.:848,0,591	0/1:6,18:24:99:632,0,172
D2002002524	M		0/0:20,0:20:0:0,0,12	0/1:18,15:33:99:488,0,618	0/1:30,21:51:99:643,0,954	0/1:22,21:43:99:692,0,688	0/1:16,12:28:99:376,0,572	0/1:14,28:42:99:.:.:889,0,435	0/1:24,14:38:99:445,0,805	0/1:22,6:28:99:0|1:52886_G_T:186,0,1159	0/1:16,5:21:99:0|1:52930_T_C:150,0,1438	0/1:18,3:21:99:0|1:52930_T_C:108,0,1528	0/1:10,15:25:99:443,0,338	0/1:15,4:19:99:.:.:110,0,501	0/1:11,13:24:99:463,0,327	0/1:5,13:18:99:.:.:458,0,142	0/1:14,8:22:99:.:.:222,0,459	1/1:0,37:37:99:.:.:1477,111,0	0/0:37,0:37:99:.:.:0,111,1422	0/0:16,0:16:39:0,39,585
D2002002529	M		1/1:0,19:19:57:726,57,0	1/1:0,39:39:99:1547,117,0	1/1:0,34:34:99:1341,102,0	1/1:0,36:36:99:1442,108,0	1/1:0,30:30:90:1131,90,0	1/1:0,46:46:99:.:.:1740,137,0	0/0:43,0:43:99:0,104,1736	0/1:22,2:24:11:0|1:52886_G_T:11,0,893	0/1:22,2:24:18:0|1:52930_T_C:18,0,914	0/1:23,2:25:15:0|1:52930_T_C:15,0,960	0/1:23,15:38:99:436,0,838	0/1:16,3:19:60:.:.:60,0,593	0/1:7,12:19:99:406,0,230	0/1:13,10:23:99:.:.:330,0,461	0/1:10,16:26:99:.:.:554,0,299	0/1:15,15:30:99:.:.:506,0,468	0/0:49,0:49:99:.:.:0,120,1800	0/0:20,0:20:57:0,57,855
D2002002532	M		0/1:17,12:29:99:407,0,607	0/1:19,24:43:99:782,0,579	0/1:15,15:30:99:513,0,492	0/1:10,11:21:99:378,0,299	0/1:23,24:47:99:749,0,767	0/1:28,16:44:99:.:.:464,0,930	0/1:25,17:42:99:507,0,850	0/1:18,4:22:99:0|1:52886_G_T:110,0,735	0/1:22,4:26:97:0|1:52930_T_C:97,0,912	0/1:22,4:26:99:0|1:52930_T_C:102,0,912	0/1:12,16:28:99:514,0,405	0/1:12,4:16:99:0|1:221076_C_CCCATTGA:133,0,379	0/1:7,17:24:99:622,0,213	0/1:8,13:21:99:.:.:460,0,227	0/1:15,13:30:99:.:.:439,0,482	1/1:0,18:18:54:.:.:732,54,0	0/0:39,0:39:99:.:.:0,108,1620	0/0:24,0:24:2:0,2,776
D2002002533	M		1/1:0,32:32:96:1228,96,0	1/1:0,63:63:99:2491,189,0	1/1:0,47:47:99:1817,141,0	1/1:0,60:60:99:2319,180,0	1/1:0,49:49:99:1924,147,0	1/1:1,55:56:99:.:.:2123,127,0	0/0:42,0:42:99:0,100,1536	0/0:38,0:38:99:.:.:0,105,1489	0/0:41,0:41:83:.:.:0,83,1574	0/0:41,0:41:99:.:.:0,102,1431	0/0:43,0:43:99:0,105,1613	0/0:44,0:44:99:.:.:0,103,1641	0/0:36,0:36:99:0,101,1385	0/0:32,0:32:84:.:.:0,84,1260	0/0:32,0:37:96:.:.:0,96,853	0/1:11,20:31:99:.:.:701,0,321	0/1:30,19:49:99:.:.:631,0,1081	0/0:29,0:29:.:.
D2002002540	M		0/1:13,16:29:99:568,0,426	0/1:17,26:43:99:872,0,515	0/1:31,27:58:99:928,0,973	0/1:32,18:50:99:560,0,1100	0/1:29,31:60:99:1079,0,978	0/1:38,34:72:99:.:.:1148,0,1276	0/1:39,32:71:99:1054,0,1348	0/1:63,14:77:99:0|1:52886_G_T:392,0,2551	0/1:64,14:78:99:0|1:52930_T_C:381,0,2633	0/1:62,12:74:99:0|1:52930_T_C:347,0,2676	0/1:27,28:55:99:871,0,878	0/1:30,6:36:99:0|1:221075_T_TCCCATTG:154,0,3775	0/1:27,30:57:99:1006,0,872	0/1:30,21:51:99:.:.:646,0,1042	0/1:25,18:45:99:.:.:286,0,985	1/1:0,35:35:99:.:.:1313,105,0	0/0:45,0:45:99:.:.:0,105,1663	0/0:43,0:43:99:0,99,1485
D2002002544	M		1/1:0,49:49:99:1999,147,0	1/1:1,87:88:99:3529,223,0	./.:1,104:105:99:4064,274,0	1/1:1,88:89:99:3492,230,0	./.:0,105:105:99:4222,316,0	1/1:0,97:97:99:.:.:3946,292,0	0/0:45,0:45:99:0,100,1621	0/0:93,0:93:99:.:.:0,120,1800	0/0:93,0:93:99:.:.:0,120,1800	0/0:93,0:93:99:.:.:0,120,1800	0/0:93,0:93:99:0,113,1800	0/0:81,0:81:99:.:.:0,120,1800	0/0:52,0:52:99:0,117,1800	0/0:42,0:42:99:.:.:0,109,1745	0/0:69,0:69:0:.:.:0,0,2219	0/1:14,9:23:99:.:.:286,0,484	0/1:42,43:85:99:.:.:1393,0,1479	0/1:13,27:40:99:928,0,417
D2002002546	M		1/1:0,25:25:75:985,75,0	1/1:1,70:71:99:2710,170,0	1/1:0,82:82:99:3270,247,0	1/1:0,46:46:99:1833,138,0	1/1:0,62:62:99:2543,187,0	1/1:0,87:87:99:.:.:3457,261,0	0/0:34,0:34:99:0,102,1359	0/1:74,15:89:99:0|1:52886_G_T:372,0,3038	0/1:78,21:99:99:0|1:52930_T_C:641,0,3279	0/0:80,23:103:99:0|1:52930_T_C:719,0,3365	0/1:36,38:74:99:1196,0,1210	0/1:23,11:34:99:.:.:366,0,814	0/1:26,32:58:99:1102,0,866	0/1:28,17:45:99:.:.:559,0,963	0/1:27,22:49:99:.:.:713,0,845	0/1:20,23:43:99:.:.:773,0,659	0/0:39,0:39:99:.:.:0,105,1505	0/0:38,0:38:93:0,93,1395
D2002002547	M		1/1:0,48:48:99:1942,144,0	1/1:0,85:85:99:3395,256,0	./.:0,133:133:99:5246,399,0	1/1:0,95:95:99:3744,286,0	./.:0,105:105:99:4124,315,0	./.:0,107:107:99:.:.:4204,322,0	0/0:33,0:33:99:0,99,1279	0/0:132,20:152:99:0|1:52886_G_T:405,0,5351	0/0:131,23:154:99:0|1:52930_T_C:555,0,5510	0/0:132,22:154:99:0|1:52930_T_C:508,0,5679	0/0:61,59:120:99:1919,0,1991	0/1:60,16:76:99:.:.:515,0,2175	./.:60,73:133:99:2515,0,1902	./.:54,56:110:99:.:.:1865,0,1830	0/1:41,40:83:99:.:.:709,0,1344	0/1:25,34:59:99:.:.:1155,0,796	0/0:63,0:63:99:.:.:0,116,1800	0/0:44,0:44:99:0,99,1436
D2002002550	M		1/1:0,36:36:99:1438,108,0	./.:0,112:112:99:4542,337,0	1/1:0,89:89:99:3436,267,0	1/1:0,75:75:99:2921,226,0	./.:0,101:101:99:4100,304,0	1/1:0,78:78:99:.:.:3090,235,0	0/0:40,0:40:99:0,120,1580	0/1:75,19:94:99:0|1:52886_G_T:528,0,3095	0/1:76,23:99:99:0|1:52930_T_C:730,0,3123	0/1:74,23:97:99:0|1:52930_T_C:731,0,3185	0/1:42,51:93:99:1719,0,1380	0/1:42,9:51:99:.:.:243,0,1538	0/1:37,49:86:99:1736,0,1208	0/1:33,25:58:99:.:.:843,0,1162	0/1:25,47:75:99:.:.:1563,0,1072	0/1:38,29:67:99:1|0:13249935_AT_A:819,0,1206	0/0:63,0:63:99:.:.:0,120,1800	0/0:46,0:46:99:0,109,1800
D2002002551	M		1/1:0,24:24:72:958,72,0	1/1:0,55:55:99:2225,166,0	1/1:0,76:76:99:2916,229,0	1/1:0,51:51:99:2073,153,0	1/1:0,60:60:99:2415,180,0	1/1:0,73:73:99:.:.:2968,220,0	0/0:37,0:37:99:0,100,1425	0/1:58,16:74:99:0|1:52886_G_T:466,0,2331	0/1:52,19:71:99:0|1:52930_T_C:634,0,2153	0/1:54,19:73:99:0|1:52930_T_C:664,0,2322	0/1:16,23:39:99:789,0,524	0/1:26,3:29:29:.:.:29,0,902	0/1:35,33:68:99:1159,0,1184	0/1:23,24:47:99:.:.:802,0,810	0/1:34,32:66:99:.:.:975,0,1066	0/1:18,20:38:99:.:.:703,0,599	0/0:39,0:39:99:.:.:0,102,1530	0/0:47,0:47:99:0,105,1575
D2002002556	M		0/1:9,12:21:99:399,0,311	0/1:12,8:20:99:258,0,368	0/1:22,24:46:99:780,0,747	0/1:15,14:29:99:484,0,479	0/1:12,14:26:99:491,0,393	0/1:20,18:38:99:.:.:598,0,696	0/1:17,15:32:99:493,0,536	0/0:34,0:34:90:.:.:0,90,1350	0/0:34,0:34:90:.:.:0,90,1350	0/0:33,0:33:86:.:.:0,86,1234	0/0:27,0:27:69:0,69,1035	0/0:30,0:30:90:.:.:0,90,1134	0/0:21,0:21:60:0,60,873	0/0:32,0:32:81:.:.:0,81,1215	0/0:22,0:22:23:.:.:0,23,790	1/1:0,11:11:33:.:.:380,33,0	0/1:21,12:33:99:.:.:383,0,768	0/1:12,5:17:99:149,0,401
D2002002558	M		0/1:20,12:32:99:367,0,721	0/1:43,36:79:99:1158,0,1494	0/1:49,32:81:99:1028,0,1663	0/1:35,37:72:99:1291,0,1093	0/1:42,34:76:99:1140,0,1422	0/1:37,32:69:99:.:.:1071,0,1307	0/1:46,36:82:99:1191,0,1518	0/1:68,11:79:99:0|1:52886_G_T:210,0,2745	0/1:64,12:76:99:0|1:52930_T_C:309,0,2628	0/1:63,12:75:99:0|1:52930_T_C:302,0,2749	0/1:38,40:78:99:1304,0,1287	0/1:54,6:60:85:.:.:85,0,1920	0/1:29,41:70:99:1489,0,918	0/1:28,38:66:99:.:.:1314,0,922	0/1:29,25:57:99:.:.:828,0,1095	1/1:0,49:49:99:.:.:1908,147,0	0/0:48,0:48:99:.:.:0,120,1800	0/0:50,0:50:99:0,101,1800
D2002002564	M		0/0:11,0:11:0:0,0,35	0/1:12,9:21:99:282,0,397	0/1:14,10:24:99:312,0,460	0/1:15,8:23:99:245,0,506	0/1:16,10:26:99:274,0,494	0/1:14,18:32:99:.:.:619,0,465	0/1:14,11:25:99:374,0,475	0/0:22,0:22:66:.:.:0,66,870	0/0:23,0:23:60:.:.:0,60,900	0/0:22,0:22:54:.:.:0,54,810	0/0:22,0:22:60:0,60,900	0/0:32,0:32:90:.:.:0,90,1350	0/0:19,0:19:54:0,54,810	0/0:20,0:20:54:.:.:0,54,810	0/0:34,0:34:20:.:.:0,20,1097	1/1:1,17:18:20:.:.:591,20,0	0/1:18,10:28:99:.:.:297,0,617	0/1:15,8:23:99:257,0,496
D2002002567	M		1/1:0,26:26:78:1039,78,0	1/1:0,50:50:99:1892,149,0	1/1:0,50:50:99:1935,150,0	1/1:0,52:52:99:2019,156,0	1/1:1,60:61:99:2396,143,0	1/1:0,59:59:99:.:.:2217,176,0	0/0:45,0:45:99:0,104,1755	0/1:58,9:67:99:0|1:52886_G_T:165,0,2332	0/1:61,10:71:99:0|1:52930_T_C:260,0,2722	0/1:63,11:74:99:0|1:52930_T_C:257,0,2807	0/1:24,26:50:99:808,0,763	0/1:28,3:31:99:0|1:221076_C_CCCATTGA:123,0,989	0/1:18,22:40:99:744,0,539	0/1:22,14:36:99:.:.:455,0,763	0/1:27,28:55:99:.:.:892,0,886	0/1:16,11:27:99:.:.:346,0,465	0/0:43,0:43:99:.:.:0,104,1553	0/0:27,0:27:72:0,72,1080
D2002002569	M		0/1:6,9:15:99:322,0,205	0/1:23,21:44:99:706,0,705	0/1:14,23:37:99:757,0,440	0/1:12,26:38:99:923,0,327	0/1:16,25:41:99:815,0,511	0/1:24,13:37:99:.:.:389,0,861	0/1:16,22:38:99:770,0,517	0/1:29,7:36:99:0|1:52886_G_T:188,0,1193	0/1:27,7:34:99:0|1:52930_T_C:183,0,1106	0/1:27,7:34:99:0|1:52930_T_C:171,0,1265	0/1:13,19:32:99:566,0,431	0/1:20,9:29:99:.:.:311,0,697	0/1:15,23:38:99:798,0,429	0/1:19,22:41:99:.:.:734,0,647	0/1:25,15:42:99:.:.:458,0,988	1/1:0,15:15:45:.:.:580,45,0	0/0:35,0:35:99:.:.:0,99,1355	0/0:25,0:25:63:0,63,945
D2002002571	M		1/1:0,32:32:96:1239,96,0	1/1:0,51:51:99:1880,153,0	1/1:0,54:54:99:2143,162,0	1/1:0,43:43:99:1668,129,0	1/1:0,47:47:99:1876,141,0	1/1:1,58:59:99:.:.:2283,168,0	0/0:42,0:42:99:0,107,1560	0/0:44,0:44:99:.:.:0,99,1485	0/0:40,0:40:99:.:.:0,107,1489	0/0:40,0:40:99:.:.:0,107,1489	0/0:45,0:45:99:0,105,1704	0/0:44,0:44:99:.:.:0,104,1630	0/0:23,0:23:29:0,29,805	0/0:30,0:30:72:.:.:0,72,1080	0/0:36,0:38:99:.:.:0,108,982	0/1:10,9:19:99:1|0:13249937_T_TA:197,0,309	0/1:29,28:57:99:.:.:972,0,978	0/0:27,0:27:.:.
D2002002573	M		1/1:0,15:15:45:607,45,0	1/1:0,17:17:51:693,51,0	1/1:0,23:23:69:924,69,0	1/1:0,15:15:45:602,45,0	1/1:0,25:25:75:1021,75,0	1/1:0,22:22:66:1|1:26749004_T_G:816,66,0	0/0:33,0:33:81:0,81,1215	0/0:25,0:25:63:.:.:0,63,945	0/0:30,0:30:75:.:.:0,75,1176	0/0:31,0:31:84:.:.:0,84,1231	0/0:23,0:23:66:0,66,990	0/0:38,0:38:99:.:.:0,99,1459	0/0:25,0:25:63:0,63,945	0/0:30,0:30:77:.:.:0,77,1114	0/0:22,0:22:33:.:.:0,33,754	0/1:9,8:17:99:.:.:261,0,292	0/1:20,10:30:99:.:.:263,0,722	./.:10,0:10:.:.
D2002002574	M		0/1:10,8:18:99:268,0,316	0/1:34,21:55:99:638,0,1049	0/1:27,30:57:99:1014,0,844	0/1:29,23:52:99:728,0,943	0/1:26,30:56:99:1033,0,827	0/1:31,30:61:99:.:.:933,0,977	0/1:33,22:55:99:702,0,1099	0/1:38,7:45:99:0|1:52886_G_T:165,0,1554	0/1:39,8:47:99:0|1:52930_T_C:219,0,1587	0/1:40,8:48:99:0|1:52930_T_C:213,0,1695	0/1:20,30:50:99:976,0,582	0/1:30,5:35:99:.:.:116,0,1089	0/1:22,26:48:99:864,0,697	0/1:24,17:41:99:.:.:507,0,851	0/1:23,28:51:99:.:.:915,0,709	1/1:0,32:32:96:.:.:1248,96,0	0/0:38,0:38:99:.:.:0,104,1533	0/0:27,0:27:72:0,72,1080
D2002002580	M		0/0:22,0:22:0:0,0,238	0/1:25,22:47:99:709,0,847	0/1:23,20:43:99:634,0,794	0/1:21,26:47:99:899,0,706	0/1:24,25:49:99:888,0,827	0/1:29,25:54:99:.:.:821,0,1006	0/1:29,15:44:99:479,0,1046	0/0:28,0:28:75:.:.:0,75,1125	0/0:41,0:41:99:.:.:0,99,1375	0/0:41,0:41:99:.:.:0,99,1375	0/0:42,0:42:99:0,106,1486	0/0:38,0:38:99:.:.:0,105,1395	0/0:37,0:37:93:0,93,1395	0/0:26,0:26:69:.:.:0,69,1035	0/0:47,0:47:99:.:.:0,115,1713	1/1:0,22:22:66:.:.:846,66,0	0/1:26,22:48:99:.:.:729,0,923	0/1:11,5:16:99:137,0,387
D2002002583	M		0/1:9,9:18:99:303,0,322	0/1:26,30:56:99:1044,0,871	0/1:23,26:49:99:887,0,746	0/1:21,22:43:99:733,0,700	0/1:29,27:56:99:921,0,1022	0/1:32,24:56:99:.:.:772,0,1082	0/1:23,26:49:99:905,0,770	0/1:43,11:54:99:0|1:52886_G_T:329,0,1749	0/1:52,12:64:99:0|1:52930_T_C:338,0,2214	0/1:52,9:61:99:0|1:52930_T_C:257,0,2272	0/1:23,21:44:99:692,0,798	0/1:37,6:43:99:1|0:221075_T_A:130,0,1391	0/1:15,34:49:99:1218,0,446	0/1:22,18:40:99:.:.:616,0,739	0/1:24,15:39:99:.:.:496,0,823	1/1:0,31:31:93:.:.:1249,93,0	0/0:42,0:42:99:.:.:0,99,1477	0/0:30,0:30:81:0,81,1215
D2002002585	M		0/0:18,0:18:0:0,0,195	0/1:25,21:46:99:704,0,859	0/1:16,23:39:99:811,0,530	0/1:22,30:52:99:1020,0,669	0/1:29,21:50:99:706,0,1037	0/1:21,23:44:99:.:.:771,0,693	0/1:20,27:47:99:918,0,654	0/0:27,0:27:72:.:.:0,72,1080	0/0:31,0:31:78:.:.:0,78,1170	0/0:27,0:27:78:.:.:0,78,1170	0/0:41,0:41:99:0,99,1373	0/0:39,0:39:99:.:.:0,99,1485	0/0:30,0:30:84:0,84,1260	0/0:35,0:35:99:.:.:0,99,1390	0/0:41,0:44:99:.:.:0,123,1090	1/1:0,19:19:57:.:.:726,57,0	0/1:17,14:31:99:.:.:483,0,599	0/1:9,11:20:99:390,0,315
D2002002588	M		1/1:0,24:24:72:995,72,0	1/1:0,43:43:99:1750,129,0	1/1:0,60:60:99:2401,181,0	1/1:0,52:52:99:1982,156,0	1/1:0,51:51:99:1990,153,0	1/1:0,61:61:99:.:.:2362,183,0	0/0:41,0:41:99:0,102,1495	0/1:57,8:65:99:0|1:52886_G_T:136,0,2306	0/1:60,9:69:99:0|1:52930_T_C:197,0,2480	0/1:64,9:73:99:0|1:52930_T_C:185,0,2660	0/1:27,28:55:99:917,0,887	0/1:29,11:40:99:0|1:221076_C_CCCATTGA:337,0,1059	0/1:23,27:50:99:910,0,735	0/1:16,23:39:99:.:.:802,0,530	0/1:23,22:51:99:.:.:674,0,958	0/1:14,15:29:99:1|0:13249935_AT_A:470,0,474	0/0:37,0:37:99:.:.:0,99,1403	0/0:34,0:34:87:0,87,1305
D2002002612	M		1/1:0,24:24:72:851,72,0	1/1:0,58:58:99:2137,174,0	1/1:0,41:41:99:1552,123,0	1/1:0,71:71:99:2497,213,0	1/1:1,57:58:99:2180,164,0	1/1:0,50:50:99:1|1:26749004_T_A:1796,150,0	0/0:36,0:36:87:0,87,1305	0/0:45,0:45:92:.:.:0,92,1476	0/0:45,0:45:94:.:.:0,94,1662	0/0:45,0:45:99:.:.:0,101,1389	0/0:37,0:37:99:0,99,1485	0/0:42,0:42:99:.:.:0,99,1485	0/0:35,0:35:55:0,55,1148	0/0:32,0:32:81:.:.:0,81,1215	0/0:38,0:38:31:.:.:0,31,1303	1/1:2,32:34:45:1|1:13249935_AT_A:850,45,0	0/1:33,30:63:99:.:.:939,0,1026	0/1:17,11:28:99:325,0,525
D2002002639	M		1/1:0,44:44:99:1666,132,0	./.:0,108:108:99:4024,324,0	1/1:0,73:73:99:2895,219,0	1/1:0,73:73:99:2669,219,0	1/1:0,88:88:99:3243,264,0	1/1:0,68:68:99:.:.:2595,204,0	0/0:49,0:49:99:0,104,1800	0/1:83,35:118:99:0|1:52886_G_T:1070,0,3248	0/1:71,41:112:99:0|1:52930_T_C:1502,0,2834	0/1:70,41:111:99:0|1:52930_T_C:1493,0,3008	0/0:42,62:104:99:1877,0,1274	0/0:51,0:51:0:.:.:0,0,1556	0/1:37,44:81:99:1437,0,1014	0/1:33,40:73:99:.:.:1229,0,1009	0/1:32,29:65:99:.:.:886,0,1135	0/1:21,34:55:99:1|0:13249935_A_AT:1097,0,620	0/0:42,0:42:99:.:.:0,99,1457	0/0:38,0:38:79:0,79,1338

## Sheet: Table S13
Table S13 Genes annotated in reassembled Male chromosome 18 (MChr18)
Unigene	Start (bp)	End (bp)	Swissprot	KEGG	TrEMBL	Interpro
cobia_male_GLEAN_11000001	1497	42666	NA	NA	NA	NA
cobia_male_GLEAN_11000002	11796	15686	P20825/8e-31/ 134/POL2_DROME Retrovirus-related Pol polyprotein from transposon 297 OS=Drosophila melanogaster OX=7227 GN=pol PE=4 SV=1	fch:102052849/3e-42/ 175/FBXL13; F-box and leucine rich repeat protein 13; K10279 F-box and leucine-rich repeat protein 13	A0A671XIX6/0.0/1814/A0A671XIX6_SPAAU Ribonuclease H OS=Sparus aurata OX=8175 GN=LOC115594668 PE=3 SV=1	PS50879/ProSiteProfiles/799/950/21.099/RNase H domain profile./Pfam/2/95/6.5E-11/Retroviral aspartyl protease/ProSiteProfiles/1073/1244/25.161/Integrase catalytic domain profile./PANTHER/920/1296/4.6E-119/--/ProSitePatterns/17/28/-/Eukaryotic and viral aspartyl proteases active site./PANTHER/386/782/4.6E-119/--/PANTHER/920/1296/4.6E-119/--/PANTHER/386/782/4.6E-119/--/ProSiteProfiles/15/87/13.522/…
cobia_male_GLEAN_11000003	40782	40949	NA	NA	A0A3Q3NBT6/1e-16/80.5/A0A3Q3NBT6_9TELE Reverse transcriptase domain-containing protein OS=Mastacembelus armatus OX=205130 PE=4 SV=1	NA
cobia_male_GLEAN_11000004	196055	198382	P20825/3e-25/ 115/POL2_DROME Retrovirus-related Pol polyprotein from transposon 297 OS=Drosophila melanogaster OX=7227 GN=pol PE=4 SV=1	xma:102225078/5e-33/ 144/uncharacterized protein LOC102225078; K06065 nuclear receptor co-repressor 2	A0A671XIX6/0.0/1163/A0A671XIX6_SPAAU Ribonuclease H OS=Sparus aurata OX=8175 GN=LOC115594668 PE=3 SV=1	PTHR24559/PANTHER/516/775/6.4E-98/--/ProSiteProfiles/395/546/21.693/RNase H domain profile./PANTHER/516/775/6.4E-98/--/ProSiteProfiles/669/775/18.341/Integrase catalytic domain profile./Pfam/678/775/2.2E-14/Integrase core domain/ProSiteProfiles/1/156/17.157/Reverse transcriptase (RT) catalytic domain profile./Pfam/399/545/3.2E-26/RNase H/PANTHER/1/378/6.4E-98/--/Pfam/25/155/3.2E-20/Reverse transc…
cobia_male_GLEAN_11000005	198482	198943	NA	cmy:102932003/5e-08/56.6/SLC26A4; solute carrier family 26 member 4; K14702 solute carrier family 26 (sodium-independent chloride/iodide transporter), member 4	A0A0F8CEN7/1e-58/ 191/A0A0F8CEN7_LARCR Gag-Pol polyprotein OS=Larimichthys crocea OX=215358 GN=EH28_00303 PE=4 SV=1	NA
cobia_male_GLEAN_11000006	248230	264021	P57789/0.0/ 656/KCNKA_HUMAN Potassium channel subfamily K member 10 OS=Homo sapiens OX=9606 GN=KCNK10 PE=1 SV=1	lcf:108901748/0.0/1036/potassium channel subfamily K member 10-like; K04920 potassium channel subfamily K member 10	A0A4W6DMV7/0.0/1036/A0A4W6DMV7_LATCA Uncharacterized protein OS=Lates calcarifer OX=8187 GN=LOC108901748 PE=3 SV=1	PF07885/Pfam/230/309/3.6E-17/Ion channel/Pfam/133/189/4.2E-18/Ion channel/PANTHER/1/532/0.0/--/PANTHER/1/532/0.0/--
cobia_male_GLEAN_11000007	284481	299265	P97367/0.0/ 522/MEIS2_MOUSE Homeobox protein Meis2 OS=Mus musculus OX=10090 GN=Meis2 PE=1 SV=2	lcf:108901763/0.0/ 644/homeobox protein Meis2-like; K16670 homeobox protein Meis2	A0A6G0IN33/0.0/ 644/A0A6G0IN33_LARCR Homeobox protein Meis1 OS=Larimichthys crocea OX=215358 GN=D5F01_LYC09998 PE=3 SV=1	PF05920/Pfam/209/248/8.2E-21/Homeobox KN domain/SMART/191/256/5.8E-12/Homeodomain/PANTHER/1/309/4.8E-233/--/Pfam/28/111/2.2E-45/N-terminal of Homeobox Meis and PKNOX1/PANTHER/1/309/4.8E-233/--/ProSiteProfiles/189/252/13.426/'Homeobox' domain profile.
cobia_male_GLEAN_11000008	312270	336073	NA	els:105029842/1e-18/90.5/zinc finger protein 135-like isoform X1; K09228 KRAB domain-containing zinc finger protein	A0A6I8S0A8/3e-42/ 152/A0A6I8S0A8_XENTR HTH_Tnp_Tc3_2 domain-containing protein OS=Xenopus tropicalis OX=8364 PE=4 SV=1	PTHR23022:SF86/PANTHER/1/90/1.5E-44/--/PANTHER/1/90/1.5E-44/--
cobia_male_GLEAN_11000009	339112	344218	Q866T7/5e-87/ 263/CXD2_BOVIN Gap junction delta-2 protein OS=Bos taurus OX=9913 GN=GJD2 PE=2 SV=1	mdo:100031619/1e-153/ 434/GJD2; gap junction protein delta 2; K07373 gap junction delta-2 protein	A0A6J2WEE0/6e-153/ 435/A0A6J2WEE0_CHACN Gap junction protein OS=Chanos chanos OX=29144 GN=gjd2 PE=3 SV=1	SM00037/SMART/44/77/8.9E-16/Connexin homologues/SMART/131/197/1.8E-42/Gap junction channel protein cysteine-rich domain/ProSitePatterns/153/169/-/Connexins signature 2./ProSitePatterns/55/68/-/Connexins signature 1./PANTHER/2/230/1.7E-183/--/Pfam/3/199/7.7E-88/Connexin/PANTHER/2/230/1.7E-183/--
cobia_male_GLEAN_11000010	352628	359402	Q8R3T5/1e-74/ 230/STXB6_MOUSE Syntaxin-binding protein 6 OS=Mus musculus OX=10090 GN=Stxbp6 PE=1 SV=1	lcf:108901774/3e-171/ 481/syntaxin-binding protein 6-like isoform X1; K08519 syntaxin-binding protein 6	A0A3B4T4I9/6e-178/ 502/A0A3B4T4I9_SERDU Sec3-PIP2_bind domain-containing protein OS=Seriola dumerili OX=41447 PE=4 SV=1	PF15277/Pfam/44/131/8.5E-24/Exocyst complex component SEC3 N-terminal PIP2 binding PH/PANTHER/193/206/2.2E-101/--/PANTHER/193/206/2.2E-101/--/PANTHER/1/140/2.2E-101/--/PANTHER/238/310/2.2E-101/--/PANTHER/1/140/2.2E-101/--/PANTHER/238/310/2.2E-101/--
cobia_male_GLEAN_11000011	363960	371096	O46606/0.0/ 951/DDHD1_BOVIN Phospholipase DDHD1 OS=Bos taurus OX=9913 GN=DDHD1 PE=1 SV=1	lcf:108901771/0.0/1459/ddhd1; phospholipase DDHD1; K13619 phospholipase DDHD1 [EC:3.1.1.-]	A0A3B4XDE2/0.0/1490/A0A3B4XDE2_SERLL DDHD domain-containing protein OS=Seriola lalandi dorsalis OX=1841481 PE=4 SV=1	PS51043/ProSiteProfiles/593/832/41.947/DDHD domain profile./PANTHER/199/298/0.0/--/Pfam/596/831/4.4E-47/DDHD domain/PANTHER/317/836/0.0/--/PANTHER/317/836/0.0/--/PANTHER/199/298/0.0/--/PANTHER/97/157/0.0/--/PANTHER/97/157/0.0/--
cobia_male_GLEAN_11000012	371925	374929	Q8BMJ7/6e-108/ 320/CGRF1_MOUSE Cell growth regulator with RING finger domain protein 1 OS=Mus musculus OX=10090 GN=Cgrrf1 PE=2 SV=1	nfu:107391049/2e-06/55.1/birc7; baculoviral IAP repeat-containing protein 7; K16061 baculoviral IAP repeat-containing protein 7/8	A0A3B4T534/0.0/ 576/A0A3B4T534_SERDU RING-type domain-containing protein OS=Seriola dumerili OX=41447 PE=4 SV=1	PS50089/ProSiteProfiles/278/313/11.516/Zinc finger RING-type profile./Pfam/276/315/3.3E-10/Zinc finger, C3HC4 type (RING finger)/PANTHER/2/322/1.7E-145/--
cobia_male_GLEAN_11000013	376556	383862	P62334/0.0/ 768/PRS10_MOUSE 26S proteasome regulatory subunit 10B OS=Mus musculus OX=10090 GN=Psmc6 PE=1 SV=1	lcf:108901772/0.0/ 794/psmc6; 26S protease regulatory subunit 10B; K03064 26S proteasome regulatory subunit T4	A0A665WJ36/0.0/ 796/A0A665WJ36_ECHNA AAA domain-containing protein OS=Echeneis naucrates OX=173247 GN=psmc6 PE=3 SV=1	PTHR23073:SF33/PANTHER/1/389/0.0/--/Pfam/171/302/6.2E-44/ATPase family associated with various cellular activities (AAA)/ProSitePatterns/273/291/-/AAA-protein family signature./SMART/166/305/3.4E-21/ATPases associated with a variety of cellular activities/PANTHER/1/389/0.0/--
cobia_male_GLEAN_11000014	392316	393293	Q07352/5e-93/ 281/TISB_HUMAN mRNA decay activator protein ZFP36L1 OS=Homo sapiens OX=9606 GN=ZFP36L1 PE=1 SV=1	lcf:108901777/8e-144/ 414/zinc finger protein 36, C3H1 type-like 1 isoform X1; K18753 butyrate response factor	A0A3Q1IEX4/4e-160/ 459/A0A3Q1IEX4_ANATE Uncharacterized protein OS=Anabas testudineus OX=64144 PE=4 SV=1	SM00356/SMART/153/180/2.0E-8/zinc finger/SMART/115/142/6.1E-9/zinc finger/ProSiteProfiles/153/181/15.234/Zinc finger C3H1-type profile./ProSiteProfiles/115/143/16.455/Zinc finger C3H1-type profile./Pfam/154/178/4.5E-11/Zinc finger C-x8-C-x5-C-x3-H type (and similar)/Pfam/116/141/1.7E-11/Zinc finger C-x8-C-x5-C-x3-H type (and similar)/PANTHER/106/325/4.0E-92/--/Pfam/34/98/7.2E-8/Tis11B like protei…
cobia_male_GLEAN_11000015	402024	405533	Q6DHR8/2e-124/ 358/NGBR_DANRE Dehydrodolichyl diphosphate synthase complex subunit nus1 OS=Danio rerio OX=7955 GN=nus1 PE=2 SV=1	lcf:108899340/1e-173/ 486/nus1; dehydrodolichyl diphosphate synthase complex subunit NUS1; K19177 dehydrodolichyl diphosphate syntase complex subunit NUS1 [EC:2.5.1.87]	A0A665WKR2/0.0/ 548/A0A665WKR2_ECHNA Ditrans,polycis-polyprenyl diphosphate synthase ((2E,6E)-farnesyldiphosphate specific) OS=Echeneis naucrates OX=173247 GN=nus1 PE=3 SV=1	PTHR21528/PANTHER/1/291/4.1E-89/--
cobia_male_GLEAN_11000016	408485	415235	Q8BGK5/0.0/ 601/S35F1_MOUSE Solute carrier family 35 member F1 OS=Mus musculus OX=10090 GN=Slc35f1 PE=1 SV=1	lcf:108899339/0.0/ 746/slc35f1; solute carrier family 35 member F1; K15287 solute carrier family 35, member F1/2	A0A4W6DQ69/0.0/ 746/A0A4W6DQ69_LATCA Uncharacterized protein OS=Lates calcarifer OX=8187 GN=slc35f1 PE=3 SV=1	PTHR14233:SF10/PANTHER/9/385/1.4E-271/--/PANTHER/9/385/1.4E-271/--/Pfam/31/329/1.8E-138/Solute carrier family 35
cobia_male_GLEAN_11000017	418212	420852	P21328/9e-10/64.7/RTJK_DROME RNA-directed DNA polymerase from mobile element jockey OS=Drosophila melanogaster OX=7227 GN=pol PE=1 SV=1	adf:107339007/4e-62/ 229/uncharacterized LOC107339007; K09637 transmembrane protease serine 6 [EC:3.4.21.-]	A0A3Q3SMK9/0.0/ 892/A0A3Q3SMK9_9TELE Reverse transcriptase domain-containing protein OS=Mastacembelus armatus OX=205130 PE=4 SV=1	PF00078/Pfam/297/407/6.4E-19/Reverse transcriptase (RNA-dependent DNA polymerase)/PANTHER/53/516/7.0E-107/--/PANTHER/53/516/7.0E-107/--
cobia_male_GLEAN_11000018	422776	427862	Q7TNK0/0.0/ 734/SERC1_RAT Serine incorporator 1 OS=Rattus norvegicus OX=10116 GN=Serinc1 PE=1 SV=1	ccan:109690518/2e-66/ 226/serine/threonine-protein kinase 31-like; K16316 serine/threonine-protein kinase 31 [EC:2.7.11.1]	A0A4U5UMM1/0.0/ 933/A0A4U5UMM1_COLLU Serine incorporator 1 OS=Collichthys lucidus OX=240159 GN=D9C73_010141 PE=3 SV=1	PTHR10383:SF15/PANTHER/2/459/0.0/--/Pfam/16/457/8.5E-175/Serine incorporator (Serinc)/PANTHER/2/459/0.0/--
cobia_male_GLEAN_11000019	431955	442970	P38533/1e-180/ 520/HSF2_MOUSE Heat shock factor protein 2 OS=Mus musculus OX=10090 GN=Hsf2 PE=2 SV=2	lcf:108899341/0.0/ 894/hsf2; heat shock factor protein 2; K09415 heat shock transcription factor 2	A0A2L1DG15/0.0/ 923/A0A2L1DG15_TRAOV Heat shock factor protein 2 OS=Trachinotus ovatus OX=173339 PE=2 SV=1	PTHR10015:SF185/PANTHER/459/503/2.8E-195/--/SMART/6/110/2.6E-60/heat shock factor/PANTHER/459/503/2.8E-195/--/PANTHER/4/443/2.8E-195/--/ProSitePatterns/49/73/-/HSF-type DNA-binding domain signature./Pfam/402/506/1.1E-7/Vertebrate heat shock transcription factor/Pfam/233/401/1.6E-18/Vertebrate heat shock transcription factor/Pfam/10/110/1.1E-33/HSF-type DNA-binding/PANTHER/4/443/2.8E-195/--
cobia_male_GLEAN_11000020	448237	452591	P21329/2e-18/92.0/RTJK_DROFU RNA-directed DNA polymerase from mobile element jockey OS=Drosophila funebris OX=7221 GN=jockey\pol PE=1 SV=1	ncc:104945035/6e-96/ 326/pole; DNA polymerase epsilon catalytic subunit A; K02324 DNA polymerase epsilon subunit 1 [EC:2.7.7.7]	A0A3Q3JXI6/0.0/ 790/A0A3Q3JXI6_MONAL Reverse transcriptase domain-containing protein OS=Monopterus albus OX=43700 PE=4 SV=1	PF00078/Pfam/226/440/7.7E-35/Reverse transcriptase (RNA-dependent DNA polymerase)/PANTHER/18/501/9.0E-129/--/ProSiteProfiles/204/455/14.902/Reverse transcriptase (RT) catalytic domain profile./PANTHER/18/501/9.0E-129/--
cobia_male_GLEAN_11000021	449600	512392	P21328/3e-25/ 115/RTJK_DROME RNA-directed DNA polymerase from mobile element jockey OS=Drosophila melanogaster OX=7227 GN=pol PE=1 SV=1	adf:107339007/7e-85/ 303/uncharacterized LOC107339007; K09637 transmembrane protease serine 6 [EC:3.4.21.-]	A0A3Q3KF14/0.0/ 664/A0A3Q3KF14_MONAL Reverse transcriptase domain-containing protein OS=Monopterus albus OX=43700 PE=4 SV=1	PTHR19446:SF244/PANTHER/437/875/1.0E-148/--/PANTHER/437/875/1.0E-148/--/Pfam/93/271/2.0E-29/Reverse transcriptase (RNA-dependent DNA polymerase)/Pfam/587/840/8.0E-45/Reverse transcriptase (RNA-dependent DNA polymerase)/ProSiteProfiles/565/829/19.33/Reverse transcriptase (RT) catalytic domain profile./ProSiteProfiles/1/260/14.431/Reverse transcriptase (RT) catalytic domain profile.
cobia_male_GLEAN_11000022	467009	481159	NA	ncc:104944161/6e-10/60.8/A disintegrin and metalloproteinase with thrombospondin motifs 3-like; K08619 a disintegrin and metalloproteinase with thrombospondin motifs 3 [EC:3.4.24.-]	A0A4W6FVS0/6e-27/ 113/A0A4W6FVS0_LATCA Uncharacterized protein OS=Lates calcarifer OX=8187 PE=4 SV=1	PS50804/ProSiteProfiles/48/92/9.143/SCAN box profile./Pfam/32/97/1.4E-11/SCAN domain
cobia_male_GLEAN_11000023	526103	555841	NA	ncc:104950900/8e-21/92.8/activated CDC42 kinase 1-like; K08886 activated CDC42 kinase 1 [EC:2.7.10.2 2.7.11.1]	A0A6J2PHI9/7e-36/ 133/A0A6J2PHI9_COTGO uncharacterized protein LOC115006618 OS=Cottoperca gobio OX=56716 GN=LOC115006618 PE=4 SV=1	PTHR19446/PANTHER/1/71/4.4E-16/--/PANTHER/1/71/4.4E-16/--
cobia_male_GLEAN_11000024	568689	569840	O57474/0.0/ 640/CXA1_DANRE Gap junction alpha-1 protein OS=Danio rerio OX=7955 GN=gja1 PE=1 SV=3	lcf:108899346/0.0/ 731/gap junction alpha-1 protein; K07372 gap junction alpha-1 protein	A0A3B4T5P7/0.0/ 799/A0A3B4T5P7_SERDU Gap junction protein OS=Seriola dumerili OX=41447 PE=3 SV=1	PF00029/Pfam/3/232/2.4E-88/Connexin/SMART/165/231/1.6E-39/Gap junction channel protein cysteine-rich domain/Pfam/290/309/4.9E-13/Gap junction alpha-1 protein (Cx43)/PANTHER/2/381/6.2E-271/--/PANTHER/2/381/6.2E-271/--/SMART/43/76/5.6E-19/Connexin homologues/ProSitePatterns/187/203/-/Connexins signature 2./ProSitePatterns/54/67/-/Connexins signature 1.
cobia_male_GLEAN_11000025	574645	575505	P51915/8e-96/ 285/CX32_MICUN Gap junction Cx32.2 protein OS=Micropogonias undulatus OX=29154 PE=2 SV=2	lcf:108899350/0.0/ 504/gap junction Cx32.2 protein-like; K07612 gap junction alpha-3 protein	A0A4W6DQE0/1e-179/ 504/A0A4W6DQE0_LATCA Uncharacterized protein OS=Lates calcarifer OX=8187 GN=LOC108899350 PE=4 SV=1	PTHR11984/PANTHER/2/225/1.4E-118/--/SMART/43/76/2.1E-10/Connexin homologues/PANTHER/2/225/1.4E-118/--/SMART/151/221/8.5E-28/Gap junction channel protein cysteine-rich domain/Pfam/3/222/3.4E-73/Connexin
cobia_male_GLEAN_11000026	580198	580962	P51915/3e-100/ 295/CX32_MICUN Gap junction Cx32.2 protein OS=Micropogonias undulatus OX=29154 PE=2 SV=2	lcf:108899343/6e-172/ 478/gap junction Cx32.2 protein-like; K07612 gap junction alpha-3 protein	A0A3B4T606/2e-175/ 491/A0A3B4T606_SERDU Uncharacterized protein OS=Seriola dumerili OX=41447 PE=4 SV=1	PTHR11984/PANTHER/2/230/9.4E-127/--/SMART/152/219/8.0E-33/Gap junction channel protein cysteine-rich domain/PANTHER/2/230/9.4E-127/--/SMART/43/76/8.1E-14/Connexin homologues/Pfam/3/220/2.2E-82/Connexin
cobia_male_GLEAN_11000027	586384	597451	F1QDI9/0.0/ 998/MCM9_DANRE DNA helicase MCM9 OS=Danio rerio OX=7955 GN=mcm9 PE=3 SV=2	lcf:108899342/0.0/1192/mcm9; DNA helicase MCM9; K10738 DNA helicase MCM9 [EC:3.6.4.12]	A0A3Q1IQ97/0.0/1197/A0A3Q1IQ97_ANATE DNA helicase OS=Anabas testudineus OX=64144 PE=3 SV=1	SM00382/SMART/329/479/0.0025/ATPases associated with a variety of cellular activities/Pfam/290/590/1.5E-98/MCM2/3/5 family/SMART/103/591/5.8E-101/minichromosome maintenance proteins/ProSiteProfiles/288/491/64.603/MCM family domain profile./PANTHER/1/638/0.0/--/PANTHER/1/638/0.0/--
cobia_male_GLEAN_11000028	608612	618916	Q5SZL2/3e-137/ 426/CE85L_HUMAN Centrosomal protein of 85 kDa-like OS=Homo sapiens OX=9606 GN=CEP85L PE=1 SV=1	lcf:108899347/0.0/1124/centrosomal protein of 85 kDa-like isoform X1; K16766 centrosomal protein CEP85	A0A3B4T628/0.0/1161/A0A3B4T628_SERDU Uncharacterized protein OS=Seriola dumerili OX=41447 PE=4 SV=1	PTHR31075:SF2/PANTHER/6/755/3.5E-212/--/PANTHER/6/755/3.5E-212/--
cobia_male_GLEAN_11000029	624579	637206	Q9HD26/0.0/ 660/GOPC_HUMAN Golgi-associated PDZ and coiled-coil motif-containing protein OS=Homo sapiens OX=9606 GN=GOPC PE=1 SV=1	hmg:100214207/2e-10/65.9/protein lin-7 homolog C-like; K19931 protein lin-7	A0A4W6DMT5/0.0/ 835/A0A4W6DMT5_LATCA PDZ domain-containing protein OS=Lates calcarifer OX=8187 GN=gopc PE=4 SV=1	PTHR16528/PANTHER/18/342/6.3E-275/--/PANTHER/369/454/6.3E-275/--/ProSiteProfiles/272/340/18.516/PDZ domain profile./Pfam/273/342/7.6E-13/PDZ domain (Also known as DHR or GLGF)/SMART/281/357/1.4E-14/Domain present in PSD-95, Dlg, and ZO-1/2.
cobia_male_GLEAN_11000030	640083	642852	Q8IYS1/1e-180/ 512/P20D2_HUMAN Peptidase M20 domain-containing protein 2 OS=Homo sapiens OX=9606 GN=PM20D2 PE=1 SV=2	NA	A0A3Q1JWC2/0.0/ 721/A0A3Q1JWC2_ANATE Peptidase M20 domain-containing protein 2 OS=Anabas testudineus OX=64144 PE=3 SV=1	PTHR30575:SF0/PANTHER/9/418/3.0E-225/--/Pfam/194/286/2.6E-8/Peptidase dimerisation domain/PIRSF/13/417/2.7E-125/--/PANTHER/9/418/3.0E-225/--
cobia_male_GLEAN_11000031	643878	650510	Q6PE87/0.0/ 701/CF206_MOUSE Cilia- and flagella-associated protein 206 OS=Mus musculus OX=10090 GN=Cfap206 PE=2 SV=2	NA	A0A3B4T6E4/0.0/1081/A0A3B4T6E4_SERDU Cilia- and flagella-associated protein 206 OS=Seriola dumerili OX=41447 PE=3 SV=1	PF12018/Pfam/218/491/8.8E-100/Domain of unknown function (DUF3508)/PANTHER/1/620/1.1E-262/--
cobia_male_GLEAN_11000032	652582	672269	P0CJ47/3e-141/ 444/ACT3_ARATH Actin-3 OS=Arabidopsis thaliana OX=3702 GN=ACT3 PE=1 SV=1	lcf:108899334/0.0/ 915/puratrophin-1-like; K20685 guanine nucleotide exchange factor MCF2	A0A3B4T6A6/0.0/2562/A0A3B4T6A6_SERDU CRAL-TRIO domain-containing protein OS=Seriola dumerili OX=41447 PE=3 SV=1	PTHR11937:SF202/PANTHER/1342/1737/2.5E-234/--/ProSiteProfiles/91/237/9.039/CRAL-TRIO lipid binding domain profile./Pfam/1368/1737/6.6E-115/Actin/SMART/1367/1737/6.8E-168/Actin/PANTHER/1342/1737/2.5E-234/--/ProSitePatterns/1465/1477/-/Actins and actin-related proteins signature.
cobia_male_GLEAN_11000033	657678	658261	Q95SX7/9e-10/58.9/RTBS_DROME Probable RNA-directed DNA polymerase from transposon BS OS=Drosophila melanogaster OX=7227 GN=RTase PE=2 SV=1	ncc:104942575/2e-36/ 138/uncharacterized protein LOC104942575; K20493 leucine-rich repeat-containing protein 16	A0A3P8RL50/5e-78/ 244/A0A3P8RL50_AMPPE Reverse transcriptase domain-containing protein OS=Amphiprion percula OX=161767 PE=4 SV=1	PS50878/ProSiteProfiles/1/142/12.77/Reverse transcriptase (RT) catalytic domain profile./PANTHER/7/159/2.5E-52/--/PANTHER/7/159/2.5E-52/--/Pfam/8/153/2.6E-24/Reverse transcriptase (RNA-dependent DNA polymerase)
cobia_male_GLEAN_11000034	658369	658749	NA	ncc:104952435/3e-24/ 101/uncharacterized protein LOC104952435; K11647 SWI/SNF-related matrix-associated actin-dependent regulator of chromatin subfamily A member 2/4 [EC:3.6.4.-]	A0A3Q3MSQ4/2e-61/ 202/A0A3Q3MSQ4_9TELE Reverse transcriptase domain-containing protein OS=Mastacembelus armatus OX=205130 PE=4 SV=1	PTHR33332/PANTHER/3/122/7.1E-42/--
cobia_male_GLEAN_11000035	676424	683567	Q5EAU9/2e-126/ 377/RMD3_XENLA Regulator of microtubule dynamics protein 3 OS=Xenopus laevis OX=8355 GN=rmdn3 PE=2 SV=1	ovi:T265_04328/4e-13/78.2/hypothetical protein; K15376 gephyrin [EC:2.10.1.1 2.7.7.75]	A0A484C845/0.0/ 757/A0A484C845_PERFV Uncharacterized protein OS=Perca flavescens OX=8167 GN=EPR50_G00184990 PE=4 SV=1	PTHR16056/PANTHER/173/484/6.6E-129/--/PANTHER/173/484/6.6E-129/--
cobia_male_GLEAN_11000036	685611	689847	Q91917/0.0/ 647/RA51B_XENLA DNA repair protein RAD51 homolog B OS=Xenopus laevis OX=8355 GN=rad51-b PE=2 SV=1	lcf:108899338/0.0/ 686/rad51; LOW QUALITY PROTEIN: DNA repair protein RAD51 homolog 1; K04482 DNA repair protein RAD51	A0A3Q1IPF3/0.0/ 690/A0A3Q1IPF3_ANATE DNA repair protein RAD51 homolog OS=Anabas testudineus OX=64144 PE=3 SV=1	PF08423/Pfam/83/336/5.6E-141/Rad51/PIRSF/10/338/4.0E-141/--/PANTHER/20/338/1.7E-249/--/ProSiteProfiles/275/338/21.094/RecA family profile 2./ProSiteProfiles/97/268/49.218/RecA family profile 1./SMART/118/305/3.6E-9/ATPases associated with a variety of cellular activities/Pfam/31/78/5.4E-8/Helix-hairpin-helix domain/PANTHER/20/338/1.7E-249/--
cobia_male_GLEAN_11000037	701461	727858	Q02224/9e-177/ 609/CENPE_HUMAN Centromere-associated protein E OS=Homo sapiens OX=9606 GN=CENPE PE=1 SV=2	lcf:108899330/0.0/3248/cenpe; centromere-associated protein E; K11498 centromeric protein E	A0A6G1QJ01/0.0/3028/A0A6G1QJ01_9TELE Centromere-associated protein E Centromere protein E OS=Channa argus OX=215402 GN=EXN66_Car018213 PE=3 SV=1	PTHR24115/PANTHER/1/397/5.8E-275/--/PANTHER/1297/1618/5.8E-275/--/PANTHER/2496/2540/5.8E-275/--/PANTHER/861/925/5.8E-275/--/PANTHER/1/397/5.8E-275/--/PANTHER/971/1145/5.8E-275/--/Pfam/12/338/2.7E-109/Kinesin motor domain/SMART/4/347/2.8E-158/Kinesin motor, catalytic domain. ATPase./ProSitePatterns/239/250/-/Kinesin motor domain signature./ProSiteProfiles/6/339/117.013/Kinesin motor domain profile…
cobia_male_GLEAN_11000038	728845	736332	Q6DRI7/0.0/ 798/DDX51_DANRE ATP-dependent RNA helicase DDX51 OS=Danio rerio OX=7955 GN=ddx51 PE=2 SV=1	lco:104937976/0.0/1077/ddx51; DEAD-box helicase 51; K14807 ATP-dependent RNA helicase DDX51/DBP6 [EC:3.6.4.13]	A0A3B4WYU7/0.0/1103/A0A3B4WYU7_SERLL Uncharacterized protein OS=Seriola lalandi dorsalis OX=1841481 PE=3 SV=1	SM00487/SMART/245/499/1.6E-45/DEAD-like helicases superfamily/Pfam/527/628/1.2E-25/Helicase conserved C-terminal domain/ProSiteProfiles/522/668/18.65/Superfamilies 1 and 2 helicase C-terminal domain profile./PANTHER/159/187/3.6E-209/--/PANTHER/448/487/3.6E-209/--/PANTHER/159/187/3.6E-209/--/SMART/542/628/1.5E-24/helicase superfamily c-terminal domain/PANTHER/41/89/3.6E-209/--/PANTHER/210/422/3.6E…
cobia_male_GLEAN_11000039	737293	738668	Q9CQQ0/3e-48/ 150/SMIM8_MOUSE Small integral membrane protein 8 OS=Mus musculus OX=10090 GN=Smim8 PE=1 SV=1	bfo:BRAFLDRAFT_86619/5e-25/ 102/hypothetical protein; K05673 ATP-binding cassette, subfamily C (CFTR/MRP), member 4	A0A3B4T7A2/2e-61/ 189/A0A3B4T7A2_SERDU Small integral membrane protein 8 OS=Seriola dumerili OX=41447 PE=3 SV=1	PF14937/Pfam/15/94/2.1E-37/Domain of unknown function (DUF4500)/PANTHER/1/95/1.3E-67/--
cobia_male_GLEAN_11000040	741953	742729	Q6PEY0/9e-69/ 212/CXB7_HUMAN Gap junction beta-7 protein OS=Homo sapiens OX=9606 GN=GJB7 PE=2 SV=1	lcf:108899331/2e-133/ 380/gap junction beta-7 protein-like; K07626 gap junction beta-7 protein	A0A3Q3KY35/4e-128/ 370/A0A3Q3KY35_9TELE Uncharacterized protein OS=Mastacembelus armatus OX=205130 PE=4 SV=1	PF00029/Pfam/42/172/5.5E-42/Connexin/PANTHER/1/216/6.3E-125/--/SMART/103/170/2.3E-31/Gap junction channel protein cysteine-rich domain/PANTHER/1/216/6.3E-125/--
cobia_male_GLEAN_11000041	744866	759996	O60281/0.0/ 637/ZN292_HUMAN Zinc finger protein 292 OS=Homo sapiens OX=9606 GN=ZNF292 PE=1 SV=3	eai:106844299/1e-13/82.8/ZNF333; zinc finger protein 333; K09228 KRAB domain-containing zinc finger protein	A0A6G1QIM1/0.0/2858/A0A6G1QIM1_9TELE Zinc finger protein 292 OS=Channa argus OX=215402 GN=EXN66_Car018209 PE=4 SV=1	PS00028/ProSitePatterns/1632/1653/-/Zinc finger C2H2 type domain signature./PANTHER/1066/1499/0.0/--/ProSitePatterns/2052/2074/-/Zinc finger C2H2 type domain signature./ProSiteProfiles/1787/1817/9.058/Zinc finger C2H2 type domain profile./ProSiteProfiles/1597/1660/9.06/Zinc finger BED-type profile./ProSitePatterns/910/933/-/Zinc finger C2H2 type domain signature./PANTHER/1516/2317/0.0/--/PANTHER/…
cobia_male_GLEAN_11000042	761279	762255	Q6VB83/2e-29/ 113/5HT1E_CAVPO 5-hydroxytryptamine receptor 1E OS=Cavia porcellus OX=10141 GN=5HT1E PE=2 SV=1	lcf:108899302/7e-50/ 170/LOW QUALITY PROTEIN: 5-hydroxytryptamine receptor 1E-like; K04153 5-hydroxytryptamine receptor 1	A0A3Q1JVB0/7e-50/ 172/A0A3Q1JVB0_ANATE G_PROTEIN_RECEP_F1_2 domain-containing protein OS=Anabas testudineus OX=64144 GN=HTR1E PE=3 SV=1	PF00001/Pfam/10/83/2.8E-14/7 transmembrane receptor (rhodopsin family)/ProSiteProfiles/1/78/12.387/G-protein coupled receptors family 1 profile./PANTHER/19/183/2.4E-52/--/ProSitePatterns/58/74/-/G-protein coupled receptors family 1 signature./PANTHER/19/183/2.4E-52/--
cobia_male_GLEAN_11000043	772586	775309	A6NGG8/1e-25/ 117/PCARE_HUMAN Photoreceptor cilium actin regulator OS=Homo sapiens OX=9606 GN=PCARE PE=1 SV=1	tng:GSTEN00035528G001/0.0/ 651/unnamed protein product; K04622 G protein-coupled receptor family C group 6 member A	A0A3B4X679/0.0/1172/A0A3B4X679_SERLL Uncharacterized protein OS=Seriola lalandi dorsalis OX=1841481 PE=4 SV=1	PTHR22017/PANTHER/95/334/7.8E-69/--/Pfam/78/331/7.4E-56/Retinal protein/Pfam/592/670/3.4E-12/Retinal protein
cobia_male_GLEAN_11000044	779277	786376	Q8K4Z6/6e-164/ 505/GPC6A_MOUSE G-protein coupled receptor family C group 6 member A OS=Mus musculus OX=10090 GN=Gprc6a PE=1 SV=1	lcf:108899303/0.0/1441/G-protein coupled receptor family C group 6 member A-like; K04622 G protein-coupled receptor family C group 6 member A	A0A3B4X4Y3/0.0/1569/A0A3B4X4Y3_SERLL G_PROTEIN_RECEP_F3_4 domain-containing protein OS=Seriola lalandi dorsalis OX=1841481 PE=4 SV=1	PTHR24061/PANTHER/23/861/0.0/--/Pfam/76/475/4.6E-63/Receptor family ligand binding region/ProSiteProfiles/588/847/38.901/G-protein coupled receptors family 3 profile./Pfam/516/567/1.3E-12/Nine Cysteines Domain of family 3 GPCR/Pfam/600/834/2.7E-50/7 transmembrane sweet-taste receptor of 3 GCPR/PANTHER/23/861/0.0/--
cobia_male_GLEAN_11000045	791877	792761	Q8BH83/3e-66/ 212/ANKR9_MOUSE Ankyrin repeat domain-containing protein 9 OS=Mus musculus OX=10090 GN=Ankrd9 PE=2 SV=1	NA	A0A3B4X4U1/0.0/ 558/A0A3B4X4U1_SERLL ANK_REP_REGION domain-containing protein OS=Seriola lalandi dorsalis OX=1841481 PE=4 SV=1	PS50088/ProSiteProfiles/143/175/11.942/Ankyrin repeat profile./SMART/143/172/3.5E-4/ankyrin repeats/Pfam/142/183/3.6E-8/Ankyrin repeats (many copies)/ProSiteProfiles/143/181/14.159/Ankyrin repeat region circular profile./PANTHER/1/210/2.2E-15/--/PANTHER/1/210/2.2E-15/--
cobia_male_GLEAN_11000046	804671	898591	Q9ULH4/0.0/ 956/LRFN2_HUMAN Leucine-rich repeat and fibronectin type-III domain-containing protein 2 OS=Homo sapiens OX=9606 GN=LRFN2 PE=1 SV=2	lcf:108880135/0.0/1432/leucine-rich repeat and fibronectin type-III domain-containing protein 2-like; K16355 leucine-rich repeat and fibronectin type-III domain-containing protein 2	A0A3B4X568/0.0/1489/A0A3B4X568_SERLL Uncharacterized protein OS=Seriola lalandi dorsalis OX=1841481 PE=4 SV=1	SM00409/SMART/316/398/2.2E-9/Immunoglobulin/PANTHER/1/758/0.0/--/PANTHER/1/758/0.0/--/SMART/322/387/1.3E-12/Immunoglobulin C-2 Type/SMART/263/308/0.0017/Leucine rich repeat C-terminal domain/SMART/170/192/73.0/Leucine-rich repeats, typical (most populated) subfamily/SMART/144/167/0.0069/Leucine-rich repeats, typical (most populated) subfamily/SMART/120/143/0.7/Leucine-rich repeats, typical (most …
cobia_male_GLEAN_11000047	898884	899583	P35072/4e-17/79.0/TCB1_CAEBR Transposable element Tcb1 transposase OS=Caenorhabditis briggsae OX=6238 PE=3 SV=1	els:105029842/1e-31/ 125/zinc finger protein 135-like isoform X1; K09228 KRAB domain-containing zinc finger protein	A0A674A6P7/3e-77/ 241/A0A674A6P7_SALTR Uncharacterized protein OS=Salmo trutta OX=8032 PE=4 SV=1	PTHR23022:SF86/PANTHER/1/192/3.3E-103/--/PANTHER/1/192/3.3E-103/--/Pfam/2/58/1.0E-15/Transposase/Pfam/92/153/4.6E-8/DDE superfamily endonuclease
cobia_male_GLEAN_11000048	991730	992791	P32299/1e-94/ 289/BKRB2_MOUSE B2 bradykinin receptor OS=Mus musculus OX=10090 GN=Bdkrb2 PE=2 SV=4	lcf:108899317/0.0/ 616/B2 bradykinin receptor-like; K03916 bradykinin receptor B2	A0A3B4YZT8/0.0/ 629/A0A3B4YZT8_SERLL G_PROTEIN_RECEP_F1_2 domain-containing protein OS=Seriola lalandi dorsalis OX=1841481 PE=3 SV=1	PS50262/ProSiteProfiles/46/302/39.59/G-protein coupled receptors family 1 profile./PANTHER/13/341/3.5E-146/--/PANTHER/13/341/3.5E-146/--/Pfam/46/301/2.4E-49/7 transmembrane receptor (rhodopsin family)/ProSitePatterns/115/131/-/G-protein coupled receptors family 1 signature.
cobia_male_GLEAN_11000049	998971	999561	NA	NA	NA	NA
cobia_male_GLEAN_11000050	1008700	1013138	B5X3X5/0.0/ 825/KTNA1_SALSA Katanin p60 ATPase-containing subunit A1 OS=Salmo salar OX=8030 GN=katna1 PE=2 SV=1	lcf:108899314/0.0/ 932/katna1; LOW QUALITY PROTEIN: katanin p60 ATPase-containing subunit A1; K07767 katanin p60 ATPase-containing subunit A1 [EC:3.6.4.3]	A0A2U9CSK9/0.0/ 935/A0A2U9CSK9_SCOMX Katanin p60 ATPase-containing subunit A1 OS=Scophthalmus maximus OX=52904 GN=KATNA1 PE=3 SV=1	PS00674/ProSitePatterns/372/391/-/AAA-protein family signature./SMART/260/402/1.6E-19/ATPases associated with a variety of cellular activities/Pfam/468/508/1.4E-9/Vps4 C terminal oligomerisation domain/PANTHER/82/510/0.0/--/PANTHER/1/55/0.0/--/PANTHER/82/510/0.0/--/PANTHER/1/55/0.0/--/Pfam/264/400/4.0E-39/ATPase family associated with various cellular activities (AAA)
cobia_male_GLEAN_11000051	1019543	1023150	Q5RII3/1e-89/ 275/GINM1_DANRE Glycoprotein integral membrane protein 1 OS=Danio rerio OX=7955 GN=ginm1 PE=2 SV=1	NA	A0A3B4YJE0/0.0/ 654/A0A3B4YJE0_SERLL Uncharacterized protein OS=Seriola lalandi dorsalis OX=1841481 PE=4 SV=1	PD320073/ProDom/33/330/1.0E-60/TRANSMEMBRANE GLYCOPROTEIN MEMBRANE PRECURSOR SIGNAL C6ORF72 HOMOLOG MUCOSA RIKEN PRODUCT:HYPOTHETICAL/PANTHER/13/234/3.2E-79/--/PANTHER/264/350/3.2E-79/--
cobia_male_GLEAN_11000052	1024819	1034100	Q8WUA2/0.0/ 611/PPIL4_HUMAN Peptidyl-prolyl cis-trans isomerase-like 4 OS=Homo sapiens OX=9606 GN=PPIL4 PE=1 SV=1	lcf:108899315/0.0/ 763/ppil4; peptidyl-prolyl cis-trans isomerase-like 4; K12735 peptidyl-prolyl cis-trans isomerase-like 4 [EC:5.2.1.8]	A0A665WMJ0/0.0/ 835/A0A665WMJ0_ECHNA Peptidyl-prolyl cis-trans isomerase OS=Echeneis naucrates OX=173247 GN=ppil4 PE=3 SV=1	PTHR11071:SF156/PANTHER/11/323/1.7E-208/--/Pfam/20/176/8.9E-39/Cyclophilin type peptidyl-prolyl cis-trans isomerase/CLD/ProSiteProfiles/23/178/24.994/Cyclophilin-type peptidyl-prolyl cis-trans isomerase domain profile./ProSiteProfiles/257/335/16.654/Eukaryotic RNA Recognition Motif (RRM) profile./SMART/258/331/1.2E-21/RNA recognition motif/PANTHER/11/323/1.7E-208/--/Pfam/259/329/2.9E-17/RNA recog…
cobia_male_GLEAN_11000053	1040075	1049556	A0JPN4/8e-130/ 395/ZC12A_RAT Endoribonuclease ZC3H12A OS=Rattus norvegicus OX=10116 GN=Zc3h12a PE=2 SV=1	lcf:108899324/0.0/1038/zc3h12d; probable ribonuclease ZC3H12D; K18668 ribonuclease ZC3H12 [EC:3.1.-.-]	A0A3B4U9P6/0.0/1061/A0A3B4U9P6_SERDU C3H1-type domain-containing protein OS=Seriola dumerili OX=41447 PE=3 SV=1	PS50103/ProSiteProfiles/284/309/9.122/Zinc finger C3H1-type profile./PANTHER/1/327/1.3E-179/--/Pfam/119/274/2.9E-62/Zc3h12a-like Ribonuclease NYN domain/PANTHER/1/327/1.3E-179/--
cobia_male_GLEAN_11000054	1053377	1062093	Q5RFW2/0.0/ 897/TAB2_DANRE TGF-beta-activated kinase 1 and MAP3K7-binding protein 2 OS=Danio rerio OX=7955 GN=tab2 PE=1 SV=1	lcf:108899320/0.0/1328/tab2; TGF-beta-activated kinase 1 and MAP3K7-binding protein 2 isoform X1; K04404 TAK1-binding protein 2	A0A7D3UBG3/0.0/1357/A0A7D3UBG3_TRAOV TAB2 OS=Trachinotus ovatus OX=173339 PE=2 SV=1	PF02845/Pfam/10/48/9.0E-10/CUE domain/Pfam/727/754/2.4E-6/Zn-finger in Ran binding protein and others/ProSitePatterns/731/750/-/Zinc finger RanBP2-type signature./ProSiteProfiles/726/756/9.077/Zinc finger RanBP2 type profile./SMART/8/50/1.1E-8/Domain that may be involved in binding ubiquitin-conjugating enzymes (UBCs)/ProSiteProfiles/8/51/13.684/CUE domain profile./PANTHER/317/756/0.0/--/PANTHER/…
cobia_male_GLEAN_11000055	1102985	1141726	Q8BWD8/0.0/ 840/CDK19_MOUSE Cyclin-dependent kinase 19 OS=Mus musculus OX=10090 GN=Cdk19 PE=2 SV=1	lcf:108899322/0.0/1027/cdk19; cyclin-dependent kinase 19 isoform X1; K02208 cyclin-dependent kinase 8/11 [EC:2.7.11.22 2.7.11.23]	A0A4W6BTD6/0.0/1027/A0A4W6BTD6_LATCA Protein kinase domain-containing protein OS=Lates calcarifer OX=8187 GN=CDK19 PE=3 SV=1	PTHR24056:SF131/PANTHER/1/434/9.7E-303/--/ProSiteProfiles/21/335/41.785/Protein kinase domain profile./PANTHER/1/434/9.7E-303/--/Pfam/26/335/5.7E-61/Protein kinase domain/ProSitePatterns/147/159/-/Serine/Threonine protein kinases active-site signature./SMART/21/335/3.1E-82/Serine/Threonine protein kinases, catalytic domain/ProSitePatterns/27/52/-/Protein kinases ATP-binding region signature.
cobia_male_GLEAN_11000056	1143238	1150501	P79888/0.0/ 571/DCAM_XENLA S-adenosylmethionine decarboxylase proenzyme OS=Xenopus laevis OX=8355 GN=amd1 PE=2 SV=1	lcf:108899323/0.0/ 700/amd1; S-adenosylmethionine decarboxylase proenzyme; K01611 S-adenosylmethionine decarboxylase [EC:4.1.1.50]	A0A4W6BXM2/0.0/ 700/A0A4W6BXM2_LATCA S-adenosylmethionine decarboxylase proenzyme OS=Lates calcarifer OX=8187 GN=amd1 PE=3 SV=1	PTHR11570/PANTHER/1/332/1.7E-192/--/PIRSF/1/334/1.5E-126/--/ProSitePatterns/62/72/-/S-adenosylmethionine decarboxylase signature./Pfam/7/325/1.1E-121/Adenosylmethionine decarboxylase
cobia_male_GLEAN_11000057	1157380	1163448	Q9JJ80/7e-166/ 464/RPF2_MOUSE Ribosome production factor 2 homolog OS=Mus musculus OX=10090 GN=Rpf2 PE=2 SV=2	lcf:108899313/0.0/ 562/rpf2; ribosome production factor 2 homolog; K14847 ribosome production factor 2	A0A3Q1IA79/0.0/ 571/A0A3Q1IA79_ANATE Ribosome production factor 2 homolog OS=Anabas testudineus OX=64144 PE=3 SV=1	PTHR12728/PANTHER/1/290/5.7E-185/--/SMART/24/218/1.1E-55/--/Pfam/27/217/5.6E-39/Brix domain/ProSiteProfiles/21/224/29.295/Brix domain profile.
cobia_male_GLEAN_11000058	1165437	1193700	A1L1W9/0.0/ 735/MOT10_DANRE Monocarboxylate transporter 10 OS=Danio rerio OX=7955 GN=slc16a10 PE=2 SV=1	lco:104918323/0.0/ 872/slc16a10; solute carrier family 16 member 10; K08187 MFS transporter, MCP family, solute carrier family 16 (monocarboxylic acid transporters), member 10	A0A6J2SA58/0.0/ 894/A0A6J2SA58_COTGO monocarboxylate transporter 10 isoform X1 OS=Cottoperca gobio OX=56716 GN=slc16a10 PE=4 SV=1	PS50850/ProSiteProfiles/262/489/8.974/Major facilitator superfamily (MFS) profile./PANTHER/51/481/2.5E-285/--/PANTHER/51/481/2.5E-285/--/Pfam/74/389/2.5E-21/Major Facilitator Superfamily
cobia_male_GLEAN_11000059	1197928	1202324	A4QN56/0.0/ 690/MFS4B_DANRE Sodium-dependent glucose transporter 1 OS=Danio rerio OX=7955 GN=mfsd4b PE=2 SV=1	lcf:108899311/0.0/ 961/mfsd4b; sodium-dependent glucose transporter 1; K08175 MFS transporter, FHS family, Na+ dependent glucose transporter 1	A0A3B4U6H4/0.0/1040/A0A3B4U6H4_SERDU Uncharacterized protein OS=Seriola dumerili OX=41447 PE=4 SV=1	PTHR23121:SF9/PANTHER/29/589/1.9E-230/--/PANTHER/29/589/1.9E-230/--
cobia_male_GLEAN_11000060	1203873	1262031	Q61493/0.0/1852/REV3L_MOUSE DNA polymerase zeta catalytic subunit OS=Mus musculus OX=10090 GN=Rev3l PE=1 SV=3	lcf:108899300/0.0/4898/rev3l; LOW QUALITY PROTEIN: DNA polymerase zeta catalytic subunit; K02350 DNA polymerase zeta [EC:2.7.7.7]	A0A6G0I6K7/0.0/4865/A0A6G0I6K7_LARCR DNA polymerase zeta catalytic subunit OS=Larimichthys crocea OX=215358 GN=D5F01_LYC15136 PE=3 SV=1	PTHR10322:SF5/PANTHER/244/442/0.0/--/PANTHER/1/189/0.0/--/PANTHER/244/442/0.0/--/PANTHER/923/1061/0.0/--/Pfam/774/1158/1.2E-133/Domain of unknown function (DUF4683)/SMART/2192/2665/7.4E-97/DNA polymerase type-B family/Pfam/2432/2876/4.5E-89/DNA polymerase family B/PANTHER/2171/3006/0.0/--/PANTHER/923/1061/0.0/--/Pfam/2103/2358/2.7E-11/DNA polymerase family B, exonuclease domain/Pfam/46/178/1.6E-7…
cobia_male_GLEAN_11000061	1268700	1278507	O43734/6e-66/ 227/CIKS_HUMAN E3 ubiquitin ligase TRAF3IP2 OS=Homo sapiens OX=9606 GN=TRAF3IP2 PE=1 SV=3	lcf:108899305/0.0/ 615/probable G-protein coupled receptor 139; K08428 G protein-coupled receptor 139	A0A6A4RVF9/0.0/ 861/A0A6A4RVF9_SCOMX G_PROTEIN_RECEP_F1_2 domain-containing protein OS=Scophthalmus maximus OX=52904 GN=F2P81_023980 PE=3 SV=1	PS00237/ProSitePatterns/99/115/-/G-protein coupled receptors family 1 signature./Pfam/28/301/6.5E-14/7 transmembrane receptor (rhodopsin family)/ProSiteProfiles/425/562/34.871/SEFIR domain profile./ProSiteProfiles/27/301/21.355/G-protein coupled receptors family 1 profile./PANTHER/408/586/1.0E-112/--/Pfam/426/564/1.3E-21/SEFIR domain
cobia_male_GLEAN_11000062	1282891	1310799	P27446/0.0/1054/FYN_XIPHE Tyrosine-protein kinase Fyn OS=Xiphophorus helleri OX=8084 GN=fyn PE=2 SV=3	lcf:108899306/0.0/1217/fyn; tyrosine-protein kinase Fyn isoform X1; K05703 tyrosine-protein kinase Fyn [EC:2.7.10.2]	A0A6A5E1A9/0.0/1209/A0A6A5E1A9_PERFL Tyrosine-protein kinase OS=Perca fluviatilis OX=8168 GN=PFLUV_G00207880 PE=3 SV=1	PS00109/ProSitePatterns/452/464/-/Tyrosine protein kinases specific active-site signature./SMART/337/586/2.5E-130/Tyrosine kinase, catalytic domain/PANTHER/16/303/0.0/--/PANTHER/359/603/0.0/--/Pfam/337/585/3.1E-91/Protein tyrosine kinase/ProSitePatterns/343/365/-/Protein kinases ATP-binding region signature./PANTHER/359/603/0.0/--/PANTHER/16/303/0.0/--/ProSiteProfiles/163/260/27.548/Src homology …
cobia_male_GLEAN_11000063	1355497	1366767	Q864Z3/8e-128/ 385/S22A6_BOVIN Solute carrier family 22 member 6 OS=Bos taurus OX=9913 GN=SLC22A6 PE=2 SV=2	lco:104922931/0.0/ 932/organic cation transporter protein; K08202 MFS transporter, OCT family, solute carrier family 22 (organic cation transporter), member 4/5	A0A3B4XMB6/0.0/ 979/A0A3B4XMB6_SERLL MFS domain-containing protein OS=Seriola lalandi dorsalis OX=1841481 PE=4 SV=1	PTHR24064/PANTHER/5/515/6.7E-301/--/PANTHER/5/515/6.7E-301/--/Pfam/124/502/5.8E-32/Sugar (and other) transporter/ProSiteProfiles/81/499/16.928/Major facilitator superfamily (MFS) profile.
cobia_male_GLEAN_11000064	1374803	1379805	O95389/3e-136/ 393/CCN6_HUMAN Cellular communication network factor 6 OS=Homo sapiens OX=9606 GN=CCN6 PE=1 SV=1	tgu:100220694/1e-104/ 316/WISP1; WNT1 inducible signaling pathway protein 1; K22471 WNT1-inducible-signaling pathway protein 1	A0A3Q1I9E6/0.0/ 635/A0A3Q1I9E6_ANATE Uncharacterized protein OS=Anabas testudineus OX=64144 PE=3 SV=1	PS51323/ProSiteProfiles/35/111/18.583/Insulin-like growth factor-binding protein (IGFBP) N-terminal domain profile./SMART/258/327/2.2E-9/C-terminal cystine knot-like domain (CTCK)/Pfam/198/237/7.0E-6/Thrombospondin type 1 domain/Pfam/252/333/3.7E-6/Cystine-knot domain/ProSiteProfiles/253/327/13.196/C-terminal cystine knot domain profile./Pfam/43/94/3.8E-8/Insulin-like growth factor binding protei…
cobia_male_GLEAN_11000065	1380298	1419463	Q16363/0.0/1565/LAMA4_HUMAN Laminin subunit alpha-4 OS=Homo sapiens OX=9606 GN=LAMA4 PE=1 SV=4	lcf:108899321/0.0/3477/lama4; LOW QUALITY PROTEIN: laminin subunit alpha-4; K06241 laminin, alpha 4	A0A4U5ULM8/0.0/4052/A0A4U5ULM8_COLLU Laminin subunit alpha-4 OS=Collichthys lucidus OX=240159 GN=D9C73_010043 PE=3 SV=1	PS50027/ProSiteProfiles/159/212/16.9/Laminin-type EGF-like (LE) domain profile./ProSiteProfiles/1522/1693/34.821/Laminin G domain profile./ProSitePatterns/278/309/-/Laminin-type EGF-like (LE) domain signature./ProSiteProfiles/260/306/15.548/Laminin-type EGF-like (LE) domain profile./Pfam/1139/1265/1.2E-16/Laminin G domain/Pfam/1730/1852/8.9E-20/Laminin G domain/Pfam/1552/1679/1.5E-27/Laminin G do…
cobia_male_GLEAN_11000066	1436072	1439364	P21329/1e-37/ 155/RTJK_DROFU RNA-directed DNA polymerase from mobile element jockey OS=Drosophila funebris OX=7221 GN=jockey\pol PE=1 SV=1	ncc:104945035/6e-110/ 383/pole; DNA polymerase epsilon catalytic subunit A; K02324 DNA polymerase epsilon subunit 1 [EC:2.7.7.7]	A0A669BLV6/0.0/1367/A0A669BLV6_ORENI Reverse transcriptase domain-containing protein OS=Oreochromis niloticus OX=8128 PE=4 SV=1	PF00078/Pfam/643/895/8.1E-46/Reverse transcriptase (RNA-dependent DNA polymerase)/ProSiteProfiles/621/885/19.822/Reverse transcriptase (RT) catalytic domain profile./PANTHER/189/931/7.9E-189/--/PANTHER/189/931/7.9E-189/--/Pfam/149/349/1.1E-8/Endonuclease/Exonuclease/phosphatase family
cobia_male_GLEAN_11000067	1490688	1490939	NA	NA	NA	NA
cobia_male_GLEAN_11000068	1554352	1556416	P21328/1e-18/90.9/RTJK_DROME RNA-directed DNA polymerase from mobile element jockey OS=Drosophila melanogaster OX=7227 GN=pol PE=1 SV=1	adf:107339007/5e-58/ 211/uncharacterized LOC107339007; K09637 transmembrane protease serine 6 [EC:3.4.21.-]	A0A6P7J7I3/5e-145/ 451/A0A6P7J7I3_9TELE uncharacterized protein LOC114443000 OS=Parambassis ranga OX=210632 GN=LOC114443000 PE=4 SV=1	PTHR19446:SF244/PANTHER/5/397/1.9E-98/--/Pfam/220/394/5.1E-33/Reverse transcriptase (RNA-dependent DNA polymerase)/ProSiteProfiles/198/444/13.918/Reverse transcriptase (RT) catalytic domain profile./PANTHER/5/397/1.9E-98/--
cobia_male_GLEAN_11000069	1584623	1585156	P10044/1e-92/ 268/CRGM2_CYPCA Gamma-crystallin M2 OS=Cyprinus carpio OX=7962 PE=2 SV=1	bacu:103015945/1e-47/ 169/TBCCD1; TBCC domain containing 1; K16810 TBCC domain-containing protein 1	A0A4W6FE34/6e-117/ 337/A0A4W6FE34_LATCA Uncharacterized protein OS=Lates calcarifer OX=8187 PE=3 SV=1	SM00247/SMART/91/172/1.3E-37/Beta/gamma crystallins/SMART/4/83/8.7E-41/Beta/gamma crystallins/ProSiteProfiles/3/41/9.752/Crystallins beta and gamma 'Greek key' motif profile./ProSiteProfiles/42/84/10.511/Crystallins beta and gamma 'Greek key' motif profile./PANTHER/1/177/4.8E-126/--/Pfam/4/83/3.3E-27/Beta/Gamma crystallin/Pfam/91/172/1.1E-27/Beta/Gamma crystallin/PANTHER/1/177/4.8E-126/--/ProSite…
cobia_male_GLEAN_11000070	1617728	1619548	P16527/1e-32/ 122/MARCS_CHICK Myristoylated alanine-rich C-kinase substrate OS=Gallus gallus OX=9031 GN=MARCKS PE=1 SV=2	tru:101079708/2e-75/ 235/marcks; myristoylated alanine rich protein kinase C substrate; K12561 myristoylated alanine-rich C-kinase substrate	A0A665W612/3e-88/ 271/A0A665W612_ECHNA Uncharacterized protein OS=Echeneis naucrates OX=173247 GN=marcks PE=3 SV=1	PS00826/ProSitePatterns/31/38/-/MARCKS family signature 1./PANTHER/2/272/5.6E-80/--/Pfam/2/270/7.5E-74/MARCKS family/PANTHER/2/272/5.6E-80/--
cobia_male_GLEAN_11000071	1624008	1632929	Q92769/0.0/ 891/HDAC2_HUMAN Histone deacetylase 2 OS=Homo sapiens OX=9606 GN=HDAC2 PE=1 SV=2	lcf:108899297/0.0/ 990/hdac2; histone deacetylase 2; K06067 histone deacetylase 1/2 [EC:3.5.1.98]	A0A3B4U5H5/0.0/ 993/A0A3B4U5H5_SERDU Histone deacetylase 2 OS=Seriola dumerili OX=41447 GN=HDAC2 PE=3 SV=1	PTHR10625/PANTHER/1/479/0.0/--/PIRSF/2/479/2.1E-232/--/Pfam/27/320/7.4E-84/Histone deacetylase domain/PANTHER/1/479/0.0/--
cobia_male_GLEAN_11000072	1635819	1638196	Q8IZT8/0.0/ 642/HS3S5_HUMAN Heparan sulfate glucosamine 3-O-sulfotransferase 5 OS=Homo sapiens OX=9606 GN=HS3ST5 PE=1 SV=1	lco:104932424/0.0/ 699/hs3st5; heparan sulfate-glucosamine 3-sulfotransferase 5; K08104 [heparan sulfate]-glucosamine 3-sulfotransferase 5 [EC:2.8.2.23]	A0A3B4XKY0/0.0/ 710/A0A3B4XKY0_SERLL Sulfotransferase OS=Seriola lalandi dorsalis OX=1841481 GN=HS3ST5 PE=3 SV=1	PF00685/Pfam/90/334/9.1E-36/Sulfotransferase domain/PANTHER/1/345/8.5E-295/--/PANTHER/1/345/8.5E-295/--
cobia_male_GLEAN_11000073	1814486	1824470	Q922K9/0.0/ 634/FRK_MOUSE Tyrosine-protein kinase FRK OS=Mus musculus OX=10090 GN=Frk PE=1 SV=3	lcf:108899285/0.0/ 973/frk; tyrosine-protein kinase FRK; K08892 fyn-related kinase [EC:2.7.10.2]	A0A4W6DMT1/0.0/ 973/A0A4W6DMT1_LATCA Tyrosine-protein kinase OS=Lates calcarifer OX=8187 GN=frk PE=3 SV=1	PS00107/ProSitePatterns/257/279/-/Protein kinases ATP-binding region signature./SMART/251/504/5.9E-138/Tyrosine kinase, catalytic domain/ProSiteProfiles/133/225/24.3/Src homology 2 (SH2) domain profile./SMART/66/126/2.8E-18/Src homology 3 domains/ProSitePatterns/367/379/-/Tyrosine protein kinases specific active-site signature./PANTHER/54/516/1.3E-249/--/ProSiteProfiles/63/127/18.592/Src homology…
cobia_male_GLEAN_11000074	1826725	1889076	Q5TFE4/0.0/ 564/NT5D1_HUMAN 5'-nucleotidase domain-containing protein 1 OS=Homo sapiens OX=9606 GN=NT5DC1 PE=1 SV=1	pss:102445811/2e-144/ 452/DSE; dermatan-sulfate epimerase; K01794 chondroitin-glucuronate 5-epimerase [EC:5.1.3.19]	A0A4W6DM25/0.0/ 925/A0A4W6DM25_LATCA Uncharacterized protein OS=Lates calcarifer OX=8187 GN=nt5dc1 PE=3 SV=1	PTHR12103/PANTHER/307/492/8.4E-216/--/PANTHER/3/277/8.4E-216/--/Pfam/5/377/8.8E-53/5' nucleotidase family/PANTHER/307/492/8.4E-216/--/PANTHER/3/277/8.4E-216/--
cobia_male_GLEAN_11000075	1832084	1836667	P08125/2e-105/ 336/COAA1_CHICK Collagen alpha-1(X) chain OS=Gallus gallus OX=9031 GN=COL10A1 PE=1 SV=4	lco:104932426/0.0/ 872/col10a1; collagen type X alpha 1 chain; K19479 collagen, type X, alpha	A0A3B4XKN4/0.0/ 926/A0A3B4XKN4_SERLL C1q domain-containing protein OS=Seriola lalandi dorsalis OX=1841481 PE=4 SV=1	PF00386/Pfam/531/655/9.2E-37/C1q domain/ProSiteProfiles/525/658/45.898/C1q domain profile./Pfam/283/338/2.4E-9/Collagen triple helix repeat (20 copies)/Pfam/442/502/5.8E-7/Collagen triple helix repeat (20 copies)/Pfam/403/461/1.5E-7/Collagen triple helix repeat (20 copies)/Pfam/89/135/5.8E-7/Collagen triple helix repeat (20 copies)/PANTHER/44/655/6.3E-200/--/SMART/523/658/1.3E-62/Complement compo…
cobia_male_GLEAN_11000076	1895833	1913972	Q8BLI4/0.0/1326/DSE_MOUSE Dermatan-sulfate epimerase OS=Mus musculus OX=10090 GN=Dse PE=2 SV=1	lcf:108899289/0.0/1828/dse; LOW QUALITY PROTEIN: dermatan-sulfate epimerase; K01794 chondroitin-glucuronate 5-epimerase [EC:5.1.3.19]	A0A3B4U451/0.0/1877/A0A3B4U451_SERDU Uncharacterized protein OS=Seriola dumerili OX=41447 PE=3 SV=1	PTHR15532:SF3/PANTHER/2/962/0.0/--/PANTHER/2/962/0.0/--
cobia_male_GLEAN_11000077	1918117	1919456	Q9D1H6/2e-40/ 136/NDUF4_MOUSE NADH dehydrogenase [ubiquinone] 1 alpha subcomplex assembly factor 4 OS=Mus musculus OX=10090 GN=Ndufaf4 PE=1 SV=1	lcf:108899292/1e-70/ 216/ndufaf4; NADH dehydrogenase [ubiquinone] 1 alpha subcomplex assembly factor 4; K18161 NADH dehydrogenase [ubiquinone] 1 alpha subcomplex assembly factor 4	A0A665W0F4/1e-80/ 245/A0A665W0F4_ECHNA NADH dehydrogenase [ubiquinone] 1 alpha subcomplex assembly factor 4 OS=Echeneis naucrates OX=173247 GN=ndufaf4 PE=3 SV=1	PF06784/Pfam/1/170/3.5E-53/Uncharacterised protein family (UPF0240)/ProDom/1/176/2.0E-31/UPF0240 C6ORF66 HOMOLOG CDNA SHORT FORM READING CG11722 HUMAN RIKEN/PANTHER/1/175/5.6E-44/--
cobia_male_GLEAN_11000078	1926194	1927426	Q9BZJ6/0.0/ 574/GPR63_HUMAN Probable G-protein coupled receptor 63 OS=Homo sapiens OX=9606 GN=GPR63 PE=2 SV=2	lco:104932431/0.0/ 790/gpr63; G protein-coupled receptor 63; K04321 G protein-coupled receptor 63	A0A3B4XM00/0.0/ 815/A0A3B4XM00_SERLL G_PROTEIN_RECEP_F1_2 domain-containing protein OS=Seriola lalandi dorsalis OX=1841481 PE=4 SV=1	PF00001/Pfam/89/362/2.6E-48/7 transmembrane receptor (rhodopsin family)/PANTHER/34/410/3.5E-277/--/PANTHER/34/410/3.5E-277/--/ProSiteProfiles/89/362/41.475/G-protein coupled receptors family 1 profile.
cobia_male_GLEAN_11000079	1940601	1949618	Q6PGY6/0.0/1074/UFL1_DANRE E3 UFM1-protein ligase 1 OS=Danio rerio OX=7955 GN=ufl1 PE=2 SV=1	lcf:108899290/0.0/1535/ufl1; LOW QUALITY PROTEIN: E3 UFM1-protein ligase 1; K22755 E3 UFM1-protein ligase 1 [EC:2.3.2.-]	A0A3B5A7G9/0.0/1504/A0A3B5A7G9_9TELE E3 UFM1-protein ligase 1 OS=Stegastes partitus OX=144197 PE=3 SV=1	PTHR31057/PANTHER/125/833/0.0/--/PANTHER/2/84/0.0/--/Pfam/7/86/7.9E-35/Uncharacterized conserved protein (DUF2042)/Pfam/124/324/1.2E-69/Uncharacterized conserved protein (DUF2042)
cobia_male_GLEAN_11000080	1940618	1940980	NA	NA	NA	NA
cobia_male_GLEAN_11000081	2162474	2256441	Q15375/0.0/1606/EPHA7_HUMAN Ephrin type-A receptor 7 OS=Homo sapiens OX=9606 GN=EPHA7 PE=1 SV=3	lcf:108899287/0.0/1853/epha7; ephrin type-A receptor 7 isoform X1; K05108 EphA7 [EC:2.7.10.1]	A0A6G0I6P0/0.0/1848/A0A6G0I6P0_LARCR Receptor protein-tyrosine kinase OS=Larimichthys crocea OX=215358 GN=D5F01_LYC15116 PE=4 SV=1	PTHR24416:SF377/PANTHER/509/605/0.0/--/PANTHER/657/829/0.0/--/PANTHER/657/829/0.0/--/PANTHER/9/481/0.0/--/SMART/669/948/1.6E-130/Tyrosine kinase, catalytic domain/PANTHER/852/1056/0.0/--/Pfam/982/1043/8.7E-22/SAM domain (Sterile alpha motif)/PANTHER/509/605/0.0/--/ProSitePatterns/790/802/-/Tyrosine protein kinases specific active-site signature./ProSitePatterns/185/205/-/Receptor tyrosine kinase …
cobia_male_GLEAN_11000082	2204564	2337589	NA	NA	A0A1Y3E1D6/3e-09/63.2/A0A1Y3E1D6_PLAKN SICAvar Type I OS=Plasmodium knowlesi OX=5850 GN=PKNOH_S010026909 PE=4 SV=1	NA
cobia_male_GLEAN_11000083	2561818	2654915	NA	tng:GSTEN00035904G001/5e-13/68.6/unnamed protein product; K16501 cadherin-related family member 1	A0A267ELZ5/3e-16/78.2/A0A267ELZ5_9PLAT Uncharacterized protein (Fragment) OS=Macrostomum lignano OX=282301 GN=BOX15_Mlig024533g1 PE=4 SV=1	NA
cobia_male_GLEAN_11000084	2680074	2700844	P0C8E4/0.0/ 937/M3K7_RAT Mitogen-activated protein kinase kinase kinase 7 OS=Rattus norvegicus OX=10116 GN=Map3k7 PE=1 SV=1	lco:104924081/0.0/1193/map3k7; mitogen-activated protein kinase kinase kinase 7; K04427 mitogen-activated protein kinase kinase kinase 7 [EC:2.7.11.25]	A0A3B4U3K9/0.0/1239/A0A3B4U3K9_SERDU Mitogen-activated protein kinase kinase kinase 7 OS=Seriola dumerili OX=41447 PE=3 SV=1	PTHR26392:SF74/PANTHER/7/320/3.3E-207/--/ProSitePatterns/33/54/-/Protein kinases ATP-binding region signature./Pfam/28/274/3.1E-60/Protein tyrosine kinase/PANTHER/7/320/3.3E-207/--/ProSiteProfiles/27/282/43.481/Protein kinase domain profile./PIRSF/3/602/0.0/--/SMART/27/280/1.6E-62/Serine/Threonine protein kinases, catalytic domain/ProSitePatterns/143/155/-/Serine/Threonine protein kinases active-…
cobia_male_GLEAN_11000085	2738107	2831456	Q9WUS4/4e-133/ 398/CXA10_MOUSE Gap junction alpha-10 protein OS=Mus musculus OX=10090 GN=Gja10 PE=1 SV=2	lcf:108899280/0.0/ 818/gja10; LOW QUALITY PROTEIN: gap junction alpha-10 protein; K07631 gap junction alpha-10 protein	A0A3B4U494/0.0/ 859/A0A3B4U494_SERDU Gap junction protein OS=Seriola dumerili OX=41447 PE=3 SV=1	SM00037/SMART/43/76/3.8E-18/Connexin homologues/Pfam/3/234/4.2E-89/Connexin/PANTHER/2/281/4.4E-210/--/SMART/167/233/2.0E-40/Gap junction channel protein cysteine-rich domain/PANTHER/2/281/4.4E-210/--/ProSitePatterns/54/67/-/Connexins signature 1./ProSitePatterns/189/205/-/Connexins signature 2.
cobia_male_GLEAN_11000086	2773582	2773743	NA	NA	NA	NA
cobia_male_GLEAN_11000087	2789363	2818960	Q9BYV9/0.0/ 871/BACH2_HUMAN Transcription regulator protein BACH2 OS=Homo sapiens OX=9606 GN=BACH2 PE=1 SV=1	lcf:108899279/0.0/1578/bach2; LOW QUALITY PROTEIN: transcription regulator protein BACH2; K09042 transcription regulator BACH	A0A3B4U2Z5/0.0/1615/A0A3B4U2Z5_SERDU Uncharacterized protein OS=Seriola dumerili OX=41447 PE=4 SV=1	SM00225/SMART/41/137/1.5E-27/Broad-Complex, Tramtrack and Bric a brac/Pfam/31/136/3.9E-26/BTB/POZ domain/ProSiteProfiles/628/673/9.565/Basic-leucine zipper (bZIP) domain profile./SMART/621/685/3.0E-13/basic region leucin zipper/Pfam/595/672/2.6E-13/bZIP Maf transcription factor/PANTHER/2/196/5.9E-88/--/PANTHER/2/196/5.9E-88/--/ProSitePatterns/628/643/-/Basic-leucine zipper (bZIP) domain signature…
cobia_male_GLEAN_11000088	2831172	2831426	NA	NA	A0A3B3CY14/2e-32/ 116/A0A3B3CY14_ORYME Uncharacterized protein OS=Oryzias melastigma OX=30732 PE=4 SV=1	NA
cobia_male_GLEAN_11000089	2835682	2845152	Q9WUF3/3e-88/ 319/C8AP2_MOUSE CASP8-associated protein 2 OS=Mus musculus OX=10090 GN=Casp8ap2 PE=1 SV=2	epa:110240817/4e-07/60.8/steroid 17-alpha-hydroxylase/17,20 lyase-like; K00512 steroid 17alpha-monooxygenase / 17alpha-hydroxyprogesterone deacetylase [EC:1.14.14.19 1.14.14.32]	A0A665VA51/0.0/1433/A0A665VA51_ECHNA Uncharacterized protein OS=Echeneis naucrates OX=173247 PE=4 SV=1	PTHR15489/PANTHER/383/1038/1.1E-128/--
cobia_male_GLEAN_11000090	2846928	2908571	Q9NU22/0.0/6001/MDN1_HUMAN Midasin OS=Homo sapiens OX=9606 GN=MDN1 PE=1 SV=2	lcf:108899283/0.0/1.013e+04/mdn1; LOW QUALITY PROTEIN: midasin; K14572 midasin	A0A665VA47/0.0/1.022e+04/A0A665VA47_ECHNA Midasin OS=Echeneis naucrates OX=173247 PE=3 SV=1	PS50234/ProSiteProfiles/5312/5512/12.172/VWFA domain profile./PANTHER/3126/4242/0.0/--/PANTHER/1/1589/0.0/--/PANTHER/3126/4242/0.0/--/PANTHER/1615/2969/0.0/--/Pfam/1368/1519/1.6E-26/AAA domain (dynein-related subfamily)/Pfam/656/782/2.4E-8/AAA domain (dynein-related subfamily)/Pfam/1736/1876/7.3E-16/AAA domain (dynein-related subfamily)/Pfam/2201/2291/3.3E-8/AAA domain (dynein-related subfamily)/…
cobia_male_GLEAN_11000091	2911079	2911627	B5XFA7/1e-41/ 133/LYRM2_SALSA LYR motif-containing protein 2 OS=Salmo salar OX=8030 GN=lyrm2 PE=3 SV=1	NA	A0A3B4Y8C1/8e-50/ 159/A0A3B4Y8C1_SERLL Uncharacterized protein OS=Seriola lalandi dorsalis OX=1841481 PE=4 SV=1	PF13232/Pfam/20/80/2.1E-17/Complex1_LYR-like/PANTHER/11/88/1.1E-31/--
cobia_male_GLEAN_11000092	2913691	2936098	Q9Y2G4/0.0/ 768/ANKR6_HUMAN Ankyrin repeat domain-containing protein 6 OS=Homo sapiens OX=9606 GN=ANKRD6 PE=2 SV=3	lco:104924075/0.0/1273/ankrd6; ankyrin repeat domain 6; K21435 ankyrin repeat domain-containing protein 6	A0A665V2N8/0.0/1365/A0A665V2N8_ECHNA ANK_REP_REGION domain-containing protein OS=Echeneis naucrates OX=173247 GN=ankrd6 PE=4 SV=1	PS50088/ProSiteProfiles/43/75/16.215/Ankyrin repeat profile./ProSiteProfiles/208/240/12.85/Ankyrin repeat profile./ProSiteProfiles/109/141/11.861/Ankyrin repeat profile./SMART/175/204/0.0022/ankyrin repeats/SMART/76/105/0.58/ankyrin repeats/SMART/43/72/5.6E-8/ankyrin repeats/SMART/208/237/0.0014/ankyrin repeats/SMART/109/138/0.0032/ankyrin repeats/SMART/142/171/0.26/ankyrin repeats/SMART/241/270/…
cobia_male_GLEAN_11000093	2962326	2970929	Q0II76/0.0/ 649/GBRR2_BOVIN Gamma-aminobutyric acid receptor subunit rho-2 OS=Bos taurus OX=9913 GN=GABRR2 PE=2 SV=4	lcf:108900688/0.0/ 756/gamma-aminobutyric acid receptor subunit rho-2-like; K05190 gamma-aminobutyric acid receptor subunit rho	A0A3B4Y0Q4/0.0/ 768/A0A3B4Y0Q4_SERLL GABA(C) receptor OS=Seriola lalandi dorsalis OX=1841481 PE=3 SV=1	PF02932/Pfam/169/289/1.5E-34/Neurotransmitter-gated ion-channel transmembrane region/PANTHER/1/371/3.7E-277/--/ProSitePatterns/79/93/-/Neurotransmitter-gated ion-channels signature./PANTHER/1/371/3.7E-277/--/Pfam/1/161/8.7E-40/Neurotransmitter-gated ion-channel ligand binding domain
cobia_male_GLEAN_11000094	2973420	2985211	Q0II76/6e-32/ 118/GBRR2_BOVIN Gamma-aminobutyric acid receptor subunit rho-2 OS=Bos taurus OX=9913 GN=GABRR2 PE=2 SV=4	lcf:108901781/3e-50/ 169/gamma-aminobutyric acid receptor subunit rho-2-like; K05190 gamma-aminobutyric acid receptor subunit rho	A0A3B4Y4U4/2e-54/ 183/A0A3B4Y4U4_SERLL GABA(C) receptor OS=Seriola lalandi dorsalis OX=1841481 PE=3 SV=1	PTHR18945/PANTHER/1/99/9.8E-37/--/PANTHER/1/99/9.8E-37/--
cobia_male_GLEAN_11000095	2990970	3015612	Q9Y385/4e-130/ 375/UB2J1_HUMAN Ubiquitin-conjugating enzyme E2 J1 OS=Homo sapiens OX=9606 GN=UBE2J1 PE=1 SV=2	lcf:108901782/0.0/ 573/ube2j1; ubiquitin-conjugating enzyme E2 J1 isoform X1; K10578 ubiquitin-conjugating enzyme E2 J1 [EC:2.3.2.23]	A0A3B4U1T5/0.0/ 590/A0A3B4U1T5_SERDU UBC core domain-containing protein OS=Seriola dumerili OX=41447 PE=4 SV=1	SM00212/SMART/1/145/1.9E-25/Ubiquitin-conjugating enzyme E2, catalytic domain homologues/PANTHER/1/311/7.3E-156/--/PANTHER/1/311/7.3E-156/--/Pfam/2/105/2.6E-16/Ubiquitin-conjugating enzyme/ProSiteProfiles/1/104/21.717/Ubiquitin-conjugating enzymes family profile.
cobia_male_GLEAN_11000096	3045711	3056256	Q3U9G9/0.0/ 640/LBR_MOUSE Delta(14)-sterol reductase LBR OS=Mus musculus OX=10090 GN=Lbr PE=1 SV=2	mze:101487127/0.0/ 988/lbr; lamin-B receptor isoform X1; K19532 lamin-B receptor	A0A665V2I3/0.0/1054/A0A665V2I3_ECHNA 3-beta-hydroxysterol Delta (14)-reductase OS=Echeneis naucrates OX=173247 GN=lbr PE=3 SV=1	PS01017/ProSitePatterns/402/417/-/Sterol reductase family signature 1./PANTHER/98/121/9.7E-293/--/Pfam/250/655/8.5E-152/Ergosterol biosynthesis ERG4/ERG24 family/Pfam/35/89/1.5E-31/Lamin-B receptor of TUDOR domain/PANTHER/98/121/9.7E-293/--/ProSitePatterns/619/642/-/Sterol reductase family signature 2./PANTHER/168/655/9.7E-293/--/PANTHER/168/655/9.7E-293/--/SMART/38/96/2.2E-6/Tudor domain
cobia_male_GLEAN_11000097	3064973	3132472	Q8N8S7/7e-87/ 288/ENAH_HUMAN Protein enabled homolog OS=Homo sapiens OX=9606 GN=ENAH PE=1 SV=2	lcf:108901778/0.0/ 681/LOW QUALITY PROTEIN: protein enabled homolog; K05746 enabled	A0A6J2S9X3/0.0/ 918/A0A6J2S9X3_COTGO protein enabled homolog isoform X1 OS=Cottoperca gobio OX=56716 GN=enah PE=3 SV=1	SM00461/SMART/30/137/9.0E-44/WASP homology region 1/PANTHER/445/789/3.1E-266/--/ProSiteProfiles/27/140/18.54/WH1 domain profile./PANTHER/19/213/3.1E-266/--/Pfam/751/785/1.6E-16/VASP tetramerisation domain/PANTHER/19/213/3.1E-266/--/PANTHER/445/789/3.1E-266/--/Pfam/29/136/1.2E-39/WH1 domain
cobia_male_GLEAN_11000098	3072766	3073119	NA	NA	NA	NA
cobia_male_GLEAN_11000099	3085661	3179360	P21262/6e-32/ 112/SRP09_CANLF Signal recognition particle 9 kDa protein OS=Canis lupus familiaris OX=9615 GN=SRP9 PE=1 SV=2	nfu:107396034/5e-43/ 144/srp9; signal recognition particle 9 kDa protein; K03109 signal recognition particle subunit SRP9	A0A1A8DU01/1e-41/ 144/A0A1A8DU01_9TELE Signal recognition particle 9 kDa protein OS=Nothobranchius kadleci OX=1051664 GN=SRP9 PE=3 SV=1	PTHR12834/PANTHER/137/198/3.1E-30/--/Pfam/98/185/1.4E-8/Signal recognition particle 9 kDa protein (SRP9)
cobia_male_GLEAN_11000100	3184084	3188235	P07099/3e-159/ 458/HYEP_HUMAN Epoxide hydrolase 1 OS=Homo sapiens OX=9606 GN=EPHX1 PE=1 SV=1	lcf:108901766/0.0/ 706/ephx1; LOW QUALITY PROTEIN: epoxide hydrolase 1; K01253 microsomal epoxide hydrolase [EC:3.3.2.9]	A0A3B4U0C8/0.0/ 732/A0A3B4U0C8_SERDU Epoxide hydrolase OS=Seriola dumerili OX=41447 PE=3 SV=1	PF06441/Pfam/51/158/5.8E-31/Epoxide hydrolase N terminus/PANTHER/11/413/9.2E-159/--/PANTHER/11/413/9.2E-159/--/PIRSF/1/348/7.3E-98/--
cobia_male_GLEAN_11000101	3190311	3193193	Q7RTU1/4e-35/ 125/TCF23_HUMAN Transcription factor 23 OS=Homo sapiens OX=9606 GN=TCF23 PE=1 SV=1	fpg:101912654/9e-14/70.9/MSC; musculin; K09072 musculin (activated B-cell factor-1)	A0A3B4U0X7/3e-118/ 343/A0A3B4U0X7_SERDU BHLH domain-containing protein OS=Seriola dumerili OX=41447 PE=4 SV=1	PTHR23349/PANTHER/90/188/2.8E-50/--/PANTHER/90/188/2.8E-50/--/ProSiteProfiles/95/147/13.414/Myc-type, basic helix-loop-helix (bHLH) domain profile./SMART/101/153/9.2E-13/helix loop helix domain/Pfam/101/147/6.9E-13/Helix-loop-helix DNA-binding domain
cobia_male_GLEAN_11000102	3202434	3209031	O70247/0.0/ 732/SC5A6_RAT Sodium-dependent multivitamin transporter OS=Rattus norvegicus OX=10116 GN=Slc5a6 PE=2 SV=1	lcf:108901769/0.0/1164/sodium-dependent multivitamin transporter-like; K14386 solute carrier family 5 (sodium-dependent multivitamin transporter), member 6	A0A3B4U1D8/0.0/1180/A0A3B4U1D8_SERDU Uncharacterized protein OS=Seriola dumerili OX=41447 PE=3 SV=1	PS50283/ProSiteProfiles/10/447/45.02/Sodium:solute symporter family profile./PANTHER/10/467/0.0/--/ProSitePatterns/143/168/-/Sodium:solute symporter family signature 1./PANTHER/484/598/0.0/--/Pfam/44/433/2.9E-30/Sodium:solute symporter family/PANTHER/484/598/0.0/--/PANTHER/10/467/0.0/--
cobia_male_GLEAN_11000103	3221860	3408052	Q6ZWS4/7e-88/ 264/CNIH3_MOUSE Protein cornichon homolog 3 OS=Mus musculus OX=10090 GN=Cnih3 PE=1 SV=1	tru:101076314/5e-107/ 315/cnih3; cornichon family AMPA receptor auxiliary protein 3; K20368 protein cornichon	A0A3B4U0F9/4e-137/ 399/A0A3B4U0F9_SERDU Uncharacterized protein OS=Seriola dumerili OX=41447 PE=3 SV=1	PTHR12290/PANTHER/1/150/6.8E-119/--/Pfam/6/150/2.6E-29/Cornichon protein/Pfam/219/268/1.0E-16/Ribosomal protein L30p/L7e/PANTHER/1/150/6.8E-119/--
cobia_male_GLEAN_11000104	3238086	3238355	NA	NA	NA	NA
cobia_male_GLEAN_11000105	3248722	3251545	Q8R5M3/9e-50/ 177/LRC15_RAT Leucine-rich repeat-containing protein 15 OS=Rattus norvegicus OX=10116 GN=Lrrc15 PE=2 SV=1	pret:103458026/0.0/ 563/leucine-rich repeat-containing protein 15-like; K07523 netrin-G1 ligand	A0A3Q3JX06/0.0/ 598/A0A3Q3JX06_MONAL Uncharacterized protein OS=Monopterus albus OX=43700 PE=4 SV=1	PS51450/ProSiteProfiles/223/244/6.226/Leucine-rich repeat profile./ProSiteProfiles/151/172/6.973/Leucine-rich repeat profile./SMART/149/172/0.28/Leucine-rich repeats, typical (most populated) subfamily/SMART/102/124/5.4/Leucine-rich repeats, typical (most populated) subfamily/SMART/77/100/38.0/Leucine-rich repeats, typical (most populated) subfamily/SMART/269/292/0.31/Leucine-rich repeats, typica…
cobia_male_GLEAN_11000106	3554088	3587352	Q5RIV7/0.0/1654/PTHD1_DANRE Patched domain-containing protein 1 OS=Danio rerio OX=7955 GN=ptchd1 PE=3 SV=1	pvt:110074931/6e-22/ 108/NPC1; Niemann-Pick C1 protein; K12385 Niemann-Pick C1 protein	A0A3B4TZX9/0.0/1899/A0A3B4TZX9_SERDU SSD domain-containing protein OS=Seriola dumerili OX=41447 PE=4 SV=1	PF02460/Pfam/114/875/3.1E-93/Patched family/ProSiteProfiles/304/455/23.946/Sterol-sensing domain (SSD) profile./PANTHER/502/925/0.0/--/PANTHER/8/480/0.0/--/PANTHER/502/925/0.0/--/PANTHER/8/480/0.0/--
cobia_male_GLEAN_11000107	3621975	3654118	Q6U736/5e-175/ 491/OPN5_HUMAN Opsin-5 OS=Homo sapiens OX=9606 GN=OPN5 PE=1 SV=3	lcf:108894509/0.0/ 659/opsin-5-like; K08385 G0-opsin	A0A3B4U1U5/0.0/ 671/A0A3B4U1U5_SERDU G_PROTEIN_RECEP_F1_2 domain-containing protein OS=Seriola dumerili OX=41447 PE=3 SV=1	PS00238/ProSitePatterns/291/307/-/Visual pigments (opsins) retinal binding site./Pfam/51/307/1.1E-42/7 transmembrane receptor (rhodopsin family)/ProSitePatterns/120/136/-/G-protein coupled receptors family 1 signature./ProSiteProfiles/51/307/32.849/G-protein coupled receptors family 1 profile./PANTHER/1/327/1.9E-230/--/PANTHER/1/327/1.9E-230/--
cobia_male_GLEAN_11000108	3697298	3734776	Q9Y5K6/2e-137/ 416/CD2AP_HUMAN CD2-associated protein OS=Homo sapiens OX=9606 GN=CD2AP PE=1 SV=1	lcf:108901780/0.0/ 903/cd2ap; CD2-associated protein isoform X1; K13738 CD2-associated protein	A0A3B5BCM7/0.0/ 920/A0A3B5BCM7_9TELE Uncharacterized protein OS=Stegastes partitus OX=144197 PE=4 SV=1	PF14604/Pfam/86/134/4.4E-16/Variant SH3 domain/ProSiteProfiles/245/306/15.824/Src homology 3 (SH3) domain profile./Pfam/249/301/6.0E-14/Variant SH3 domain/SMART/248/305/2.5E-21/Src homology 3 domains/SMART/82/137/9.5E-22/Src homology 3 domains/PANTHER/1/590/1.5E-244/--/ProSiteProfiles/79/138/17.2/Src homology 3 (SH3) domain profile./PANTHER/1/590/1.5E-244/--
cobia_male_GLEAN_11000109	3766850	3798531	O75509/0.0/ 606/TNR21_HUMAN Tumor necrosis factor receptor superfamily member 21 OS=Homo sapiens OX=9606 GN=TNFRSF21 PE=1 SV=1	lcf:108901792/0.0/1080/tnfrsf21; tumor necrosis factor receptor superfamily member 21; K05157 tumor necrosis factor receptor superfamily member 21	A0A665V0I9/0.0/1110/A0A665V0I9_ECHNA Uncharacterized protein OS=Echeneis naucrates OX=173247 GN=tnfrsf21 PE=4 SV=1	PS50050/ProSiteProfiles/81/122/13.19/TNFR/NGFR family cysteine-rich region domain profile./Pfam/124/162/2.2E-5/TNFR/NGFR cysteine-rich region/Pfam/82/122/3.1E-10/TNFR/NGFR cysteine-rich region/SMART/425/530/8.3E-12/DEATH domain, found in proteins involved in cell death (apoptosis)./SMART/82/122/3.6E-8/Tumor necrosis factor receptor / nerve growth factor receptor repeats./SMART/165/205/0.021/Tumor…
cobia_male_GLEAN_11000110	3813380	3850786	Q8IZF2/2e-123/ 426/AGRF5_HUMAN Adhesion G protein-coupled receptor F5 OS=Homo sapiens OX=9606 GN=ADGRF5 PE=1 SV=3	sasa:106571458/0.0/1521/probable G-protein coupled receptor 116; K08458 G protein-coupled receptor 116	A0A3B4TZB3/0.0/1986/A0A3B4TZB3_SERDU Uncharacterized protein OS=Seriola dumerili OX=41447 PE=4 SV=1	PS50261/ProSiteProfiles/1608/1874/24.415/G-protein coupled receptors family 2 profile 2./Pfam/1551/1595/4.7E-15/GPCR proteolysis site, GPS, motif/ProSiteProfiles/1550/1601/15.782/GPS domain profile./Pfam/1607/1866/8.9E-37/7 transmembrane receptor (Secretin family)/ProSiteProfiles/952/1078/8.698/SEA domain profile./Pfam/1122/1167/2.7E-5/Immunoglobulin I-set domain/PANTHER/1291/1876/6.4E-236/--/PAN…
cobia_male_GLEAN_11000111	3840203	3841174	Q5QD15/2e-38/ 138/TAAR4_MOUSE Trace amine-associated receptor 4 OS=Mus musculus OX=10090 GN=Taar4 PE=2 SV=1	lcf:108901808/2e-85/ 261/trace amine-associated receptor 1-like; K05051 trace amine associated receptor	A0A4W6BM10/4e-84/ 261/A0A4W6BM10_LATCA G_PROTEIN_RECEP_F1_2 domain-containing protein OS=Lates calcarifer OX=8187 GN=LOC108901808 PE=3 SV=1	PTHR24249/PANTHER/1/224/8.2E-80/--/ProSiteProfiles/47/224/27.894/G-protein coupled receptors family 1 profile./PANTHER/1/224/8.2E-80/--/ProSitePatterns/116/132/-/G-protein coupled receptors family 1 signature./Pfam/47/166/3.7E-34/7 transmembrane receptor (rhodopsin family)
cobia_male_GLEAN_11000112	3841694	3845855	NA	lcf:108901809/4e-16/76.3/trace amine-associated receptor 1-like; K05051 trace amine associated receptor	A0A4W6BU52/6e-15/76.3/A0A4W6BU52_LATCA G_PROTEIN_RECEP_F1_2 domain-containing protein OS=Lates calcarifer OX=8187 PE=3 SV=1	NA
cobia_male_GLEAN_11000113	3850018	3851004	Q923Y9/1e-80/ 250/TAAR1_RAT Trace amine-associated receptor 1 OS=Rattus norvegicus OX=10116 GN=Taar1 PE=2 SV=1	lcf:108895853/0.0/ 590/trace amine-associated receptor 1-like; K05051 trace amine associated receptor	A0A3B4TZV5/0.0/ 611/A0A3B4TZV5_SERDU G_PROTEIN_RECEP_F1_2 domain-containing protein OS=Seriola dumerili OX=41447 PE=3 SV=1	PS00237/ProSitePatterns/123/139/-/G-protein coupled receptors family 1 signature./Pfam/54/298/1.3E-56/7 transmembrane receptor (rhodopsin family)/PANTHER/1/328/2.3E-154/--/ProSiteProfiles/54/298/40.753/G-protein coupled receptors family 1 profile./PANTHER/1/328/2.3E-154/--
cobia_male_GLEAN_11000114	3857165	3858163	Q923Y9/5e-92/ 279/TAAR1_RAT Trace amine-associated receptor 1 OS=Rattus norvegicus OX=10116 GN=Taar1 PE=2 SV=1	lcf:108895861/0.0/ 580/trace amine-associated receptor 1-like; K05051 trace amine associated receptor	A0A3B4TZ62/0.0/ 588/A0A3B4TZ62_SERDU G_PROTEIN_RECEP_F1_2 domain-containing protein OS=Seriola dumerili OX=41447 PE=3 SV=1	PS00237/ProSitePatterns/123/139/-/G-protein coupled receptors family 1 signature./PANTHER/1/332/6.6E-170/--/PANTHER/1/332/6.6E-170/--/ProSiteProfiles/54/302/44.765/G-protein coupled receptors family 1 profile./Pfam/54/302/8.9E-59/7 transmembrane receptor (rhodopsin family)
cobia_male_GLEAN_11000115	3860743	3861522	Q8HZ64/8e-64/ 204/TAAR1_MACMU Trace amine-associated receptor 1 OS=Macaca mulatta OX=9544 GN=TAAR1 PE=3 SV=1	lco:109140425/1e-145/ 414/trace amine-associated receptor 1-like; K05051 trace amine associated receptor	A0A4V6AQ49/2e-143/ 412/A0A4V6AQ49_COLLU Trace amine-associated receptor 1 OS=Collichthys lucidus OX=240159 GN=D9C73_005956 PE=3 SV=1	PTHR24249:SF220/PANTHER/1/252/5.6E-109/--/Pfam/1/229/1.5E-48/7 transmembrane receptor (rhodopsin family)/ProSiteProfiles/1/229/36.42/G-protein coupled receptors family 1 profile./ProSitePatterns/48/64/-/G-protein coupled receptors family 1 signature./PANTHER/1/252/5.6E-109/--
cobia_male_GLEAN_11000116	3865000	3865989	Q8HZ64/9e-82/ 253/TAAR1_MACMU Trace amine-associated receptor 1 OS=Macaca mulatta OX=9544 GN=TAAR1 PE=3 SV=1	lco:109140425/0.0/ 516/trace amine-associated receptor 1-like; K05051 trace amine associated receptor	A0A4V6AQ49/0.0/ 540/A0A4V6AQ49_COLLU Trace amine-associated receptor 1 OS=Collichthys lucidus OX=240159 GN=D9C73_005956 PE=3 SV=1	PS50262/ProSiteProfiles/51/299/44.003/G-protein coupled receptors family 1 profile./PANTHER/1/322/1.5E-142/--/Pfam/51/299/2.8E-57/7 transmembrane receptor (rhodopsin family)/ProSitePatterns/120/136/-/G-protein coupled receptors family 1 signature./PANTHER/1/322/1.5E-142/--
cobia_male_GLEAN_11000117	3875745	3876731	Q8HZ64/5e-82/ 254/TAAR1_MACMU Trace amine-associated receptor 1 OS=Macaca mulatta OX=9544 GN=TAAR1 PE=3 SV=1	lcf:108895776/0.0/ 517/trace amine-associated receptor 1-like; K05051 trace amine associated receptor	A0A3Q1IVQ5/7e-177/ 501/A0A3Q1IVQ5_ANATE G_PROTEIN_RECEP_F1_2 domain-containing protein OS=Anabas testudineus OX=64144 PE=3 SV=1	PS50262/ProSiteProfiles/51/298/43.762/G-protein coupled receptors family 1 profile./Pfam/51/298/3.4E-58/7 transmembrane receptor (rhodopsin family)/PANTHER/1/328/6.2E-146/--/ProSitePatterns/120/136/-/G-protein coupled receptors family 1 signature./PANTHER/1/328/6.2E-146/--
cobia_male_GLEAN_11000118	3878692	3879690	Q8HZ64/1e-84/ 260/TAAR1_MACMU Trace amine-associated receptor 1 OS=Macaca mulatta OX=9544 GN=TAAR1 PE=3 SV=1	lcf:108897221/0.0/ 613/trace amine-associated receptor 1-like; K05051 trace amine associated receptor	A0A6G1QJK6/0.0/ 557/A0A6G1QJK6_9TELE Trace amine-associated receptor 1 OS=Channa argus OX=215402 GN=EXN66_Car018257 PE=3 SV=1	PS50262/ProSiteProfiles/54/302/42.017/G-protein coupled receptors family 1 profile./ProSitePatterns/123/139/-/G-protein coupled receptors family 1 signature./PANTHER/1/325/8.5E-157/--/PANTHER/1/325/8.5E-157/--/Pfam/54/302/1.1E-54/7 transmembrane receptor (rhodopsin family)
cobia_male_GLEAN_11000119	3890887	3903827	Q8IZF2/2e-108/ 377/AGRF5_HUMAN Adhesion G protein-coupled receptor F5 OS=Homo sapiens OX=9606 GN=ADGRF5 PE=1 SV=3	lcf:108895775/0.0/1113/adhesion G protein-coupled receptor F5-like; K08458 G protein-coupled receptor 116	A0A6A4RUR0/0.0/1083/A0A6A4RUR0_SCOMX Uncharacterized protein OS=Scophthalmus maximus OX=52904 GN=F2P81_023740 PE=4 SV=1	PF00002/Pfam/1153/1405/2.6E-37/7 transmembrane receptor (Secretin family)/ProSiteProfiles/661/741/9.083/Ig-like domain profile./PANTHER/54/158/6.4E-209/--/PANTHER/54/158/6.4E-209/--/ProSiteProfiles/1153/1413/25.831/G-protein coupled receptors family 2 profile 2./SMART/1096/1148/3.1E-17/G-protein-coupled receptor proteolytic site domain/ProSiteProfiles/1097/1148/16.49/GPS domain profile./PANTHER/8…
cobia_male_GLEAN_11000120	3913722	3926692	Q58Y75/5e-55/ 209/AGRF3_MOUSE Adhesion G-protein coupled receptor F3 OS=Mus musculus OX=10090 GN=ADGRF3 PE=2 SV=2	lcf:108895820/0.0/1249/LOW QUALITY PROTEIN: adhesion G-protein coupled receptor F3-like; K08456 G protein-coupled receptor 113	A0A6G0I6Z6/0.0/1153/A0A6G0I6Z6_LARCR Adhesion G-protein coupled receptor F3 OS=Larimichthys crocea OX=215358 GN=D5F01_LYC15056 PE=4 SV=1	PF00002/Pfam/709/957/3.1E-23/7 transmembrane receptor (Secretin family)/PANTHER/412/957/1.1E-148/--/PANTHER/1/81/1.1E-148/--/Pfam/658/698/9.8E-14/GPCR proteolysis site, GPS, motif/SMART/396/457/6.4E-4/Domain present in hormone receptors/ProSiteProfiles/709/959/20.079/G-protein coupled receptors family 2 profile 2./ProSiteProfiles/657/704/16.167/GPS domain profile./SMART/656/704/8.4E-17/G-protein-…
cobia_male_GLEAN_11000121	3928755	3943604	Q16819/0.0/ 772/MEP1A_HUMAN Meprin A subunit alpha OS=Homo sapiens OX=9606 GN=MEP1A PE=1 SV=2	lcf:108895821/0.0/1219/meprin A subunit alpha-like; K01395 meprin A [EC:3.4.24.18]	A0A5C6NM16/0.0/2045/A0A5C6NM16_9TELE Metalloendopeptidase OS=Takifugu flavidus OX=433684 GN=D4764_19G0000910 PE=4 SV=1	PS00740/ProSitePatterns/868/908/-/MAM domain signature./Pfam/264/426/7.8E-35/MAM domain, meprin/A5/mu/Pfam/826/987/4.0E-36/MAM domain, meprin/A5/mu/ProSitePatterns/306/346/-/MAM domain signature./SMART/821/988/1.0E-44/Domain in meprin, A5, receptor protein tyrosine phosphatase mu (and others)/SMART/259/427/2.6E-45/Domain in meprin, A5, receptor protein tyrosine phosphatase mu (and others)/SMART/6…
cobia_male_GLEAN_11000122	3945523	3946631	A6QLZ5/1e-13/68.2/F177A_BOVIN Protein FAM177A1 OS=Bos taurus OX=9913 GN=FAM177A1 PE=2 SV=1	NA	A0A3B4Y6W5/1e-87/ 263/A0A3B4Y6W5_SERLL Uncharacterized protein OS=Seriola lalandi dorsalis OX=1841481 PE=4 SV=1	PF14774/Pfam/11/114/5.1E-22/FAM177 family/PANTHER/23/103/1.6E-20/--
cobia_male_GLEAN_11000123	3949640	3957165	A3KQV2/0.0/ 757/BROX_DANRE BRO1 domain-containing protein BROX OS=Danio rerio OX=7955 GN=brox PE=2 SV=1	hst:105189163/4e-14/80.5/tyrosine-protein phosphatase non-receptor type 23; K18040 tyrosine-protein phosphatase non-receptor type 23 [EC:3.1.3.48]	A0A3B4TY97/0.0/ 850/A0A3B4TY97_SERDU BRO1 domain- and CAAX motif-containing protein OS=Seriola dumerili OX=41447 PE=3 SV=1	SM01041/SMART/4/391/9.7E-95/BRO1-like domain/Pfam/33/358/1.2E-42/BRO1-like domain/PANTHER/1/410/2.7E-203/--/ProSiteProfiles/85/410/19.783/BRO1 domain profile./PANTHER/1/410/2.7E-203/--
cobia_male_GLEAN_11000124	3959891	3961135	O19071/3e-144/ 418/MGAT2_PIG Alpha-1,6-mannosyl-glycoprotein 2-beta-N-acetylglucosaminyltransferase OS=Sus scrofa OX=9823 GN=MGAT2 PE=3 SV=1	lcf:108895810/0.0/ 684/LOW QUALITY PROTEIN: alpha-1,6-mannosyl-glycoprotein 2-beta-N-acetylglucosaminyltransferase-like; K00736 alpha-1,6-mannosyl-glycoprotein beta-1,2-N-acetylglucosaminyltransferase [EC:2.4.1.143]	A0A3B4TZ54/0.0/ 714/A0A3B4TZ54_SERDU Alpha-1,6-mannosyl-glycoprotein 2-beta-N-acetylglucosaminyltransferase OS=Seriola dumerili OX=41447 PE=3 SV=1	PTHR12871:SF3/PANTHER/28/369/1.5E-246/--/PANTHER/28/369/1.5E-246/--/Pfam/27/364/1.5E-148/N-acetylglucosaminyltransferase II (MGAT2)
cobia_male_GLEAN_11000125	4006816	4008351	Q5W7P8/1e-79/ 261/TRBM_CANLF Thrombomodulin OS=Canis lupus familiaris OX=9615 GN=THBD PE=2 SV=1	lcf:108895806/0.0/ 720/thrombomodulin-like; K03907 thrombomodulin	A0A6I9NVD1/0.0/ 712/A0A6I9NVD1_9TELE Thrombomodulin OS=Notothenia coriiceps OX=8208 GN=LOC104954605 PE=4 SV=1	SM00179/SMART/260/296/0.052/Calcium-binding EGF-like domain/SMART/416/453/1.0E-7/Calcium-binding EGF-like domain/SMART/297/337/7.7E-6/Calcium-binding EGF-like domain/SMART/338/377/4.3E-9/Calcium-binding EGF-like domain/ProSiteProfiles/297/337/9.21/EGF-like domain profile./SMART/24/154/8.2E-18/C-type lectin (CTL) or carbohydrate-recognition domain (CRD)/ProSitePatterns/416/438/-/Calcium-binding EG…
cobia_male_GLEAN_11000126	4013757	4017565	Q9JLF7/9e-53/ 186/TLR5_MOUSE Toll-like receptor 5 OS=Mus musculus OX=10090 GN=Tlr5 PE=1 SV=1	lcf:108895804/2e-93/ 299/toll-like receptor 5; K10168 toll-like receptor 5	A0A6G0I6N7/1e-133/ 390/A0A6G0I6N7_LARCR Toll-like receptor 5 Toll/interleukin-1 receptor-like protein 3 OS=Larimichthys crocea OX=215358 GN=D5F01_LYC15063 PE=3 SV=1	PF01582/Pfam/103/259/2.6E-18/TIR domain/SMART/102/249/4.4E-15/Toll - interleukin 1 - resistance/ProSiteProfiles/101/237/18.836/TIR domain profile./PANTHER/101/246/9.2E-70/--/PANTHER/101/246/9.2E-70/--
cobia_male_GLEAN_11000127	4022860	4048812	Q6R5J2/0.0/1918/DISP1_DANRE Protein dispatched homolog 1 OS=Danio rerio OX=7955 GN=disp1 PE=2 SV=1	tsp:Tsp_06730/2e-116/ 412/tripartite motif protein-containing protein 67; K10649 tripartite motif-containing protein 9/67	A0A665WHI2/0.0/2726/A0A665WHI2_ECHNA SSD domain-containing protein OS=Echeneis naucrates OX=173247 GN=disp1 PE=4 SV=1	PS50156/ProSiteProfiles/580/714/19.351/Sterol-sensing domain (SSD) profile./Pfam/512/801/4.3E-18/Patched family/Pfam/1023/1157/6.3E-8/Patched family/PANTHER/199/1230/0.0/--/PANTHER/199/1230/0.0/--
cobia_male_GLEAN_11000128	4055630	4056301	NA	fch:102058409/1e-14/78.2/arf-GAP with GTPase, ANK repeat and PH domain-containing protein 2-like; K17848 Arf-GAP with GTPase, ANK repeat and PH domain-containing protein 2	A0A6G0I4T9/2e-21/96.7/A0A6G0I4T9_LARCR Uncharacterized protein OS=Larimichthys crocea OX=215358 GN=D5F01_LYC16056 PE=4 SV=1	PTHR23304/PANTHER/2/155/1.5E-18/--
cobia_male_GLEAN_11000129	4061734	4075482	NA	NA	NA	NA
cobia_male_GLEAN_11000130	4111406	4125937	Q6NT76/0.0/ 625/HMBX1_HUMAN Homeobox-containing protein 1 OS=Homo sapiens OX=9606 GN=HMBOX1 PE=1 SV=1	ncc:104943172/2e-36/ 149/pappa2; pappalysin-2; K08647 pappalysin-2 [EC:3.4.24.-]	A0A4W6CLJ8/0.0/ 875/A0A4W6CLJ8_LATCA Homeobox domain-containing protein OS=Lates calcarifer OX=8187 GN=HMBOX1 PE=4 SV=1	SM00389/SMART/278/355/1.0E-8/Homeodomain/PANTHER/414/461/0.0/--/PANTHER/414/461/0.0/--/PANTHER/2/398/0.0/--/ProSiteProfiles/276/351/13.524/'Homeobox' domain profile./Pfam/13/237/4.9E-65/Hepatocyte nuclear factor 1 (HNF-1), N terminus/PANTHER/2/398/0.0/--/Pfam/280/350/2.9E-10/Homeobox domain
cobia_male_GLEAN_11000131	4131689	4165893	Q9NQT8/0.0/2159/KI13B_HUMAN Kinesin-like protein KIF13B OS=Homo sapiens OX=9606 GN=KIF13B PE=1 SV=2	lcf:108895795/0.0/3021/LOW QUALITY PROTEIN: kinesin-like protein KIF13B; K17914 kinesin family member 13	A0A3S2LXS6/0.0/2957/A0A3S2LXS6_ORYJA Uncharacterized protein OS=Oryzias javanicus OX=123683 GN=OJAV_G00231620 PE=3 SV=1	PTHR24115:SF338/PANTHER/1/1098/0.0/--/Pfam/768/813/1.2E-15/Kinesin protein 1B/ProSitePatterns/1779/1810/-/CAP-Gly domain signature./ProSitePatterns/252/263/-/Kinesin motor domain signature./PANTHER/1158/1215/0.0/--/PANTHER/1158/1215/0.0/--/Pfam/1764/1825/9.9E-20/CAP-Gly domain/Pfam/1015/1289/7.3E-38/Kinesin protein/Pfam/16/358/3.6E-115/Kinesin motor domain/SMART/1761/1826/1.7E-31/--/Pfam/477/540/…
cobia_male_GLEAN_11000132	4167378	4188415	Q5RIC0/0.0/1061/ELP3_DANRE Elongator complex protein 3 OS=Danio rerio OX=7955 GN=elp3 PE=2 SV=3	lcf:108895792/0.0/1077/elp3; elongator complex protein 3; K07739 elongator complex protein 3 [EC:2.3.1.48]	A0A4W6CII8/0.0/1077/A0A4W6CII8_LATCA Elongator complex protein 3 OS=Lates calcarifer OX=8187 GN=elp3 PE=3 SV=1	PF16199/Pfam/287/367/1.6E-34/Radical_SAM C-terminal domain/PIRSF/1/522/6.6E-242/--/Pfam/93/281/6.6E-22/Radical SAM superfamily/Pfam/420/511/1.2E-5/Acetyltransferase (GNAT) family/ProSiteProfiles/371/527/11.538/Gcn5-related N-acetyltransferase (GNAT) domain profile./PANTHER/1/523/0.0/--/SMART/75/326/1.4E-32/Elongator protein 3, MiaB family, Radical SAM
cobia_male_GLEAN_11000133	4193194	4198459	Q80ZW0/2e-89/ 281/STK35_MOUSE Serine/threonine-protein kinase 35 OS=Mus musculus OX=10090 GN=Stk35 PE=1 SV=3	lcf:108895848/0.0/ 656/serine/threonine-protein kinase pdik1l-A-like; K08859 serine/threonine kinase 35 [EC:2.7.11.1]	A0A665WDD5/0.0/ 677/A0A665WDD5_ECHNA Protein kinase domain-containing protein OS=Echeneis naucrates OX=173247 GN=LOC115037775 PE=3 SV=1	PTHR11042:SF74/PANTHER/308/352/4.8E-194/--/Pfam/137/347/3.8E-33/Protein kinase domain/Pfam/5/71/1.3E-6/Protein kinase domain/PANTHER/308/352/4.8E-194/--/ProSitePatterns/182/194/-/Serine/Threonine protein kinases active-site signature./PANTHER/134/279/4.8E-194/--/PANTHER/1/106/4.8E-194/--/SMART/5/355/5.0E-41/Serine/Threonine protein kinases, catalytic domain/PANTHER/134/279/4.8E-194/--/PANTHER/1/1…
cobia_male_GLEAN_11000134	4216675	4223752	P47969/2e-14/73.6/PENK_CAVPO Proenkephalin-A OS=Cavia porcellus OX=10141 GN=PENK PE=1 SV=1	lco:104927229/3e-164/ 460/proenkephalin-A-like; K18832 proenkephalin A	A0A3B4Y824/1e-171/ 482/A0A3B4Y824_SERLL Uncharacterized protein OS=Seriola lalandi dorsalis OX=1841481 PE=4 SV=1	PTHR11438:SF2/PANTHER/2/259/2.9E-78/--/Pfam/22/70/2.0E-16/Vertebrate endogenous opioids neuropeptide/PANTHER/2/259/2.9E-78/--
cobia_male_GLEAN_11000135	4226892	4236389	Q6DFC8/6e-71/ 234/ZN395_XENLA Zinc finger protein 395 OS=Xenopus laevis OX=8355 GN=znf395 PE=2 SV=1	NA	A0A3B4Y441/0.0/ 791/A0A3B4Y441_SERLL C2H2-type domain-containing protein OS=Seriola lalandi dorsalis OX=1841481 PE=4 SV=1	PTHR13006/PANTHER/89/438/2.3E-180/--/ProSiteProfiles/209/239/10.616/Zinc finger C2H2 type domain profile./PANTHER/89/438/2.3E-180/--/ProSitePatterns/211/234/-/Zinc finger C2H2 type domain signature.
cobia_male_GLEAN_11000136	4251996	4253072	Q865K9/2e-119/ 351/MPRB_PIG Membrane progestin receptor beta OS=Sus scrofa OX=9823 GN=PAQR8 PE=2 SV=1	gfr:102034408/5e-17/88.2/KIF23; kinesin family member 23; K17387 kinesin family member 23	A0A665WCH3/0.0/ 656/A0A665WCH3_ECHNA Uncharacterized protein OS=Echeneis naucrates OX=173247 GN=LOC115037667 PE=3 SV=1	PF03006/Pfam/73/297/3.3E-49/Haemolysin-III related/PANTHER/1/321/9.1E-171/--/PANTHER/1/321/9.1E-171/--
cobia_male_GLEAN_11000137	4256187	4261602	Q5ZMN2/0.0/1260/MCM3_CHICK DNA replication licensing factor MCM3 OS=Gallus gallus OX=9031 GN=MCM3 PE=2 SV=1	lcf:108895828/0.0/1590/mcm3; DNA replication licensing factor MCM3; K02541 DNA replication licensing factor MCM3 [EC:3.6.4.12]	A0A4W6CJI0/0.0/1590/A0A4W6CJI0_LATCA DNA helicase OS=Lates calcarifer OX=8187 GN=mcm3 PE=3 SV=1	PS50051/ProSiteProfiles/294/500/96.781/MCM family domain profile./PANTHER/1/515/0.0/--/PANTHER/547/678/0.0/--/Pfam/282/649/1.2E-127/MCM2/3/5 family/PANTHER/748/816/0.0/--/PANTHER/748/816/0.0/--/PANTHER/1/515/0.0/--/PANTHER/547/678/0.0/--/Pfam/16/128/2.9E-14/MCM N-terminal domain/SMART/336/489/4.7E-4/ATPases associated with a variety of cellular activities/SMART/108/653/0.0/minichromosome maintena…
cobia_male_GLEAN_11000138	4266277	4267434	A6N6I9/3e-13/65.9/IL17F_CALJA Interleukin-17F OS=Callithrix jacchus OX=9483 GN=IL17F PE=2 SV=1	lcf:108895830/7e-65/ 200/interleukin-17F-like; K05494 interleukin 17F	A0A3B4TYN0/4e-74/ 226/A0A3B4TYN0_SERDU Interleukin 17a/f3 OS=Seriola dumerili OX=41447 PE=3 SV=1	PF06083/Pfam/62/151/4.4E-23/Interleukin-17/PANTHER/50/159/1.7E-23/--
cobia_male_GLEAN_11000139	4269397	4292363	P63043/2e-103/ 298/STMN4_RAT Stathmin-4 OS=Rattus norvegicus OX=10116 GN=Stmn4 PE=1 SV=1	egz:104132026/2e-72/ 232/tripartite motif-containing protein 35-like; K12012 tripartite motif-containing protein 35	A0A3B4TWV3/2e-127/ 365/A0A3B4TWV3_SERDU Stathmin OS=Seriola dumerili OX=41447 GN=STMN4 PE=3 SV=1	PTHR10104/PANTHER/19/205/3.0E-115/--/PIRSF/18/205/5.6E-90/--/ProSitePatterns/133/142/-/Stathmin family signature 2./Pfam/67/199/2.2E-55/Stathmin family/ProSitePatterns/100/109/-/Stathmin family signature 1./PANTHER/19/205/3.0E-115/--/ProSiteProfiles/64/205/74.124/Stathmin-like (SLD) domain profile.
cobia_male_GLEAN_11000140	4311203	4333392	Q99K41/0.0/ 565/EMIL1_MOUSE EMILIN-1 OS=Mus musculus OX=10090 GN=Emilin1 PE=1 SV=1	cge:100766409/4e-18/90.9/C1qa; complement C1q A chain; K03986 complement C1q subcomponent subunit A	A0A4W6CJ96/0.0/1883/A0A4W6CJ96_LATCA Uncharacterized protein OS=Lates calcarifer OX=8187 GN=LOC108895796 PE=4 SV=1	PF00386/Pfam/887/1020/4.0E-13/C1q domain/ProSiteProfiles/36/110/24.059/EMI domain profile./SMART/878/1023/5.8E-8/Complement component C1q domain./Pfam/37/105/2.8E-16/EMI domain/ProSiteProfiles/880/1024/29.116/C1q domain profile./PANTHER/459/519/0.0/--/PANTHER/567/1024/0.0/--/PANTHER/27/390/0.0/--/PANTHER/459/519/0.0/--/PANTHER/567/1024/0.0/--/PANTHER/27/390/0.0/--/Pfam/832/878/8.7E-9/Collagen tri…
cobia_male_GLEAN_11000141	4339307	4348974	Q9D2J7/0.0/ 754/ANKE1_MOUSE Ankyrin repeat and EF-hand domain-containing protein 1 OS=Mus musculus OX=10090 GN=Ankef1 PE=2 SV=1	bom:102275647/4e-25/ 118/ANK2, Ankyrin-2; ankyrin 2; K10380 ankyrin	A0A3B4TP96/0.0/1404/A0A3B4TP96_SERDU Uncharacterized protein OS=Seriola dumerili OX=41447 PE=4 SV=1	PS50088/ProSiteProfiles/593/625/11.487/Ankyrin repeat profile./ProSiteProfiles/49/646/61.438/Ankyrin repeat region circular profile./ProSiteProfiles/82/114/10.366/Ankyrin repeat profile./ProSiteProfiles/186/218/10.9/Ankyrin repeat profile./Pfam/532/624/5.8E-17/Ankyrin repeats (3 copies)/Pfam/31/113/5.0E-10/Ankyrin repeats (3 copies)/Pfam/191/283/2.9E-12/Ankyrin repeats (3 copies)/ProSiteProfiles/…
cobia_male_GLEAN_11000142	4383677	4400743	P36977/2e-132/ 372/SN25A_CARAU Synaptosomal-associated protein 25-A OS=Carassius auratus OX=7957 GN=snap25a PE=2 SV=1	srx:107719097/3e-142/ 400/synaptosomal-associated protein 25-A-like; K18211 synaptosomal-associated protein 25	A0A3P8P525/3e-141/ 401/A0A3P8P525_ASTCA Synaptosomal-associated protein OS=Astatotilapia calliptera OX=8154 PE=3 SV=1	PTHR19305:SF5/PANTHER/1/218/6.8E-156/--/ProSiteProfiles/19/81/15.633/t-SNARE coiled-coil homology domain profile./SMART/14/81/5.6E-12/Helical region found in SNAREs/SMART/148/215/3.5E-18/Helical region found in SNAREs/PANTHER/1/218/6.8E-156/--/Pfam/115/154/2.4E-15/SNAP-25 family/ProSiteProfiles/153/215/20.431/t-SNARE coiled-coil homology domain profile.
cobia_male_GLEAN_11000143	4412735	4419943	Q8NBX0/0.0/ 533/SCPDL_HUMAN Saccharopine dehydrogenase-like oxidoreductase OS=Homo sapiens OX=9606 GN=SCCPDH PE=1 SV=1	sgh:107599111/4e-16/84.7/consortin-like; K17581 consortin	A0A3B4WQR6/0.0/ 830/A0A3B4WQR6_SERLL Sacchrp_dh_NADP domain-containing protein OS=Seriola lalandi dorsalis OX=1841481 PE=4 SV=1	PTHR12286:SF5/PANTHER/3/429/2.3E-211/--/PANTHER/3/429/2.3E-211/--/Pfam/12/151/4.1E-25/Saccharopine dehydrogenase NADP binding domain
cobia_male_GLEAN_11000144	4422506	4435345	Q8CBC4/1e-29/ 121/CNST_MOUSE Consortin OS=Mus musculus OX=10090 GN=Cnst PE=1 SV=1	lcf:108895843/4e-130/ 380/consortin-like isoform X1; K17581 consortin	A0A3B4WND4/2e-133/ 392/A0A3B4WND4_SERLL Consortin_C domain-containing protein OS=Seriola lalandi dorsalis OX=1841481 PE=4 SV=1	PF15281/Pfam/206/316/2.7E-46/Consortin C-terminus/PANTHER/146/319/7.1E-51/--
cobia_male_GLEAN_11000145	4442390	4466502	Q2KJY2/7e-121/ 425/KI26B_HUMAN Kinesin-like protein KIF26B OS=Homo sapiens OX=9606 GN=KIF26B PE=1 SV=1	lcf:108895840/0.0/1669/kinesin-like protein KIF26B isoform X1; K10404 kinesin family member 26	A0A3B4WNA3/0.0/1736/A0A3B4WNA3_SERLL Kinesin motor domain-containing protein OS=Seriola lalandi dorsalis OX=1841481 PE=3 SV=1	PTHR24115:SF551/PANTHER/1571/1705/8.4E-179/--/PANTHER/1571/1705/8.4E-179/--/SMART/392/747/2.4E-11/Kinesin motor, catalytic domain. ATPase./PANTHER/778/791/8.4E-179/--/PANTHER/308/756/8.4E-179/--/PANTHER/778/791/8.4E-179/--/PANTHER/308/756/8.4E-179/--/ProSiteProfiles/394/741/45.325/Kinesin motor domain profile./Pfam/446/740/2.2E-23/Kinesin motor domain
cobia_male_GLEAN_11000146	4468370	4468777	NA	NA	NA	NA
cobia_male_GLEAN_11000147	4468383	4476402	Q00839/0.0/ 690/HNRPU_HUMAN Heterogeneous nuclear ribonucleoprotein U OS=Homo sapiens OX=9606 GN=HNRNPU PE=1 SV=6	ola:101165119/0.0/1299/hnrnpu; heterogeneous nuclear ribonucleoprotein U isoform X1; K12888 heterogeneous nuclear ribonucleoprotein U	A0A6G1QJF7/0.0/1366/A0A6G1QJF7_9TELE Heterogeneous nuclear ribonucleoprotein U OS=Channa argus OX=215402 GN=EXN66_Car018282 PE=4 SV=1	SM00449/SMART/252/384/5.8E-24/Domain in SPla and the RYanodine Receptor./ProSiteProfiles/189/385/11.773/B30.2/SPRY domain profile./Pfam/276/382/1.9E-13/SPRY domain/PANTHER/1/805/0.0/--/Pfam/7/40/3.3E-11/SAP domain/Pfam/420/563/1.6E-28/AAA domain/PANTHER/1/805/0.0/--/SMART/6/40/6.7E-12/Putative DNA-binding (bihelical) motif predicted to be involved in chromosomal organisation/ProSiteProfiles/6/40/…
cobia_male_GLEAN_11000148	4480668	4482585	O00292/2e-82/ 258/LFTY2_HUMAN Left-right determination factor 2 OS=Homo sapiens OX=9606 GN=LEFTY2 PE=1 SV=2	lcf:108895789/0.0/ 721/left-right determination factor 2-like; K04668 left-right determination factor	A0A3B4WNY1/0.0/ 739/A0A3B4WNY1_SERLL Left-right determination factor OS=Seriola lalandi dorsalis OX=1841481 PE=3 SV=1	PTHR11848/PANTHER/34/388/1.8E-162/--/PANTHER/34/388/1.8E-162/--/Pfam/301/387/6.7E-11/Transforming growth factor beta like domain/ProSiteProfiles/287/388/20.36/TGF-beta family profile./Pfam/59/243/7.9E-19/TGF-beta propeptide/PIRSF/37/395/1.0E-169/--/SMART/302/388/5.0E-7/Transforming growth factor-beta (TGF-beta) family/ProSitePatterns/321/336/-/TGF-beta family signature.
cobia_male_GLEAN_11000149	4490333	4557736	O54874/0.0/2766/MRCKA_RAT Serine/threonine-protein kinase MRCK alpha OS=Rattus norvegicus OX=10116 GN=Cdc42bpa PE=1 SV=1	lcf:108895788/0.0/3467/LOW QUALITY PROTEIN: serine/threonine-protein kinase MRCK alpha-like; K16307 serine/threonine-protein kinase MRCK [EC:2.7.11.1]	A0A3B4TQ89/0.0/3521/A0A3B4TQ89_SERDU Non-specific serine/threonine protein kinase OS=Seriola dumerili OX=41447 PE=3 SV=1	PS00479/ProSitePatterns/1057/1106/-/Zinc finger phorbol-ester/DAG-type signature./PANTHER/997/1690/0.0/--/ProSiteProfiles/1272/1544/22.478/Citron homology (CNH) domain profile./ProDom/871/972/1.0E-46/KINASE BETA MYOTONIC DYSTROPHY CDC42-BINDING MRCK SERINE/THREONINE-PROTEIN ALPHA ATP-BINDING NUCLEOTIDE-BINDING/Pfam/885/945/1.3E-26/DMPK coiled coil domain like/ProSiteProfiles/1126/1246/8.784/PH do…
cobia_male_GLEAN_11000150	4562024	4580849	Q61086/0.0/1058/FZD3_MOUSE Frizzled-3 OS=Mus musculus OX=10090 GN=Fzd3 PE=1 SV=1	lcf:108895787/0.0/1371/fzd3; LOW QUALITY PROTEIN: frizzled-3; K02329 frizzled 3	A0A3B4WYK0/0.0/1379/A0A3B4WYK0_SERLL Uncharacterized protein OS=Seriola lalandi dorsalis OX=1841481 PE=3 SV=1	SM00063/SMART/31/143/3.1E-56/Frizzled/PANTHER/1/628/0.0/--/ProSiteProfiles/203/523/34.645/G-protein coupled receptors family 2 profile 2./Pfam/32/135/2.7E-27/Fz domain/PANTHER/1/628/0.0/--/Pfam/197/529/3.5E-113/Frizzled/Smoothened family membrane region/ProSiteProfiles/27/141/24.908/Frizzled (fz) domain profile.
cobia_male_GLEAN_11000151	4584702	4588249	Q9QZM9/2e-85/ 264/FBX16_MOUSE F-box only protein 16 OS=Mus musculus OX=10090 GN=Fbxo16 PE=2 SV=1	lcf:108895824/0.0/ 543/fbxo16; LOW QUALITY PROTEIN: F-box only protein 16; K10299 F-box protein 16	A0A3B4TRW1/0.0/ 572/A0A3B4TRW1_SERDU F-box domain-containing protein OS=Seriola dumerili OX=41447 PE=4 SV=1	PF12937/Pfam/76/120/1.2E-7/F-box-like/PANTHER/1/235/2.4E-70/--/ProSiteProfiles/72/118/8.729/F-box domain profile./PANTHER/1/235/2.4E-70/--
cobia_male_GLEAN_11000152	4591689	4597164	Q5ZI04/0.0/ 592/CYRIA_CHICK CYFIP-related Rac1 interactor A OS=Gallus gallus OX=9031 GN=CYRIA PE=2 SV=1	NA	A0A665W5F6/0.0/ 664/A0A665W5F6_ECHNA DUF1394 domain-containing protein OS=Echeneis naucrates OX=173247 GN=LOC115037406 PE=3 SV=1	PTHR12422/PANTHER/2/324/5.7E-278/--/PANTHER/2/324/5.7E-278/--/Pfam/18/320/6.2E-147/Protein of unknown function (DUF1394)
cobia_male_GLEAN_11000153	4637302	4637634	NA	NA	NA	NA
cobia_male_GLEAN_11000154	4706290	4712845	Q09MP3/3e-07/57.4/R51A2_HUMAN RAD51-associated protein 2 OS=Homo sapiens OX=9606 GN=RAD51AP2 PE=1 SV=1	NA	A0A484CEE1/0.0/1048/A0A484CEE1_PERFV RAD51_interact domain-containing protein OS=Perca flavescens OX=8167 GN=EPR50_G00183960 PE=4 SV=1	PF15696/Pfam/1088/1114/4.7E-6/RAD51 interacting motif
cobia_male_GLEAN_11000155	4723015	4744980	P62762/2e-139/ 388/VISL1_RAT Visinin-like protein 1 OS=Rattus norvegicus OX=10116 GN=Vsnl1 PE=1 SV=2	lcf:108895823/1e-141/ 397/visinin-like protein 1; K19936 visinin-like protein 1	A0A668V5Y1/2e-140/ 397/A0A668V5Y1_OREAU Visinin-like protein 1 OS=Oreochromis aureus OX=47969 PE=4 SV=1	PS50222/ProSiteProfiles/60/95/14.067/EF-hand calcium-binding domain profile./ProSiteProfiles/96/131/13.23/EF-hand calcium-binding domain profile./ProSitePatterns/159/171/-/EF-hand calcium-binding domain./SMART/150/178/9.8E-5/EF-hand, calcium binding motif/SMART/100/128/6.9E-5/EF-hand, calcium binding motif/SMART/64/92/2.8E-5/EF-hand, calcium binding motif/ProSiteProfiles/146/181/13.174/EF-hand ca…
cobia_male_GLEAN_11000156	4748450	4752035	P59708/4e-83/ 243/SF3B6_MOUSE Splicing factor 3B subunit 6 OS=Mus musculus OX=10090 GN=Sf3b6 PE=1 SV=1	lcf:108895851/3e-83/ 247/sf3b6; splicing factor 3B subunit 6; K12833 pre-mRNA branch site protein p14	A0A665W1X1/1e-83/ 253/A0A665W1X1_ECHNA Splicing factor 3b, subunit 6 OS=Echeneis naucrates OX=173247 PE=4 SV=1	PS50102/ProSiteProfiles/90/165/14.488/Eukaryotic RNA Recognition Motif (RRM) profile./SMART/91/161/1.3E-15/RNA recognition motif/Pfam/92/158/6.5E-15/RNA recognition motif. (a.k.a. RRM, RBD, or RNP domain)/PANTHER/83/196/3.0E-106/--
cobia_male_GLEAN_11000157	4757943	4763474	F1R237/0.0/1533/TDRD6_DANRE Tudor domain-containing 6 OS=Danio rerio OX=7955 GN=tdrd6 PE=1 SV=2	lcf:108895774/0.0/2892/LOW QUALITY PROTEIN: tudor domain-containing protein 6-like; K18405 tudor domain-containing protein 1/4/6/7	A0A3B4WXT7/0.0/3001/A0A3B4WXT7_SERLL Tudor domain containing 6 OS=Seriola lalandi dorsalis OX=1841481 PE=4 SV=1	PS50304/ProSiteProfiles/771/830/14.452/Tudor domain profile./ProSiteProfiles/530/587/15.298/Tudor domain profile./ProSiteProfiles/1325/1384/13.505/Tudor domain profile./ProSiteProfiles/62/118/9.193/Tudor domain profile./PANTHER/2/1177/0.0/--/ProSiteProfiles/294/353/12.981/Tudor domain profile./ProSiteProfiles/985/1041/13.424/Tudor domain profile./PANTHER/1242/1682/0.0/--/Pfam/33/128/1.8E-8/Tudor …
cobia_male_GLEAN_11000158	4770162	4775068	Q90678/1e-162/ 465/PAFA_CHICK Platelet-activating factor acetylhydrolase OS=Gallus gallus OX=9031 GN=PLA2G7 PE=2 SV=1	lco:104932757/0.0/ 769/pla2g7; phospholipase A2 group VII; K01062 platelet-activating factor acetylhydrolase [EC:3.1.1.47]	A0A3B4TSP0/0.0/ 790/A0A3B4TSP0_SERDU Platelet-activating factor acetylhydrolase OS=Seriola dumerili OX=41447 PE=4 SV=1	PTHR10272:SF12/PANTHER/1/398/9.2E-207/--/PIRSF/2/397/3.8E-127/--/PANTHER/1/398/9.2E-207/--/Pfam/5/385/2.8E-151/Platelet-activating factor acetylhydrolase, isoform II
cobia_male_GLEAN_11000159	4776629	4784631	Q9NV88/0.0/1129/INT9_HUMAN Integrator complex subunit 9 OS=Homo sapiens OX=9606 GN=INTS9 PE=1 SV=2	lcf:108895800/0.0/1341/ints9; integrator complex subunit 9; K13146 integrator complex subunit 9	A0A4W6CCT5/0.0/1341/A0A4W6CCT5_LATCA Integrator complex subunit 9 OS=Lates calcarifer OX=8187 GN=ints9 PE=3 SV=1	PTHR11203:SF2/PANTHER/39/77/0.0/--/PANTHER/123/204/0.0/--/SMART/352/480/3.2E-16/Beta-Casp domain/PANTHER/226/705/0.0/--/Pfam/140/284/9.2E-14/Metallo-beta-lactamase superfamily domain/PANTHER/39/77/0.0/--/PANTHER/226/705/0.0/--/Pfam/355/471/3.0E-6/Beta-Casp domain/PANTHER/123/204/0.0/--
cobia_male_GLEAN_11000160	4788223	4790025	Q6PBM1/1e-85/ 249/GLRX5_DANRE Glutaredoxin-related protein 5, mitochondrial OS=Danio rerio OX=7955 GN=glrx5 PE=2 SV=1	nfu:107378181/2e-102/ 295/glrx5; glutaredoxin-related protein 5, mitochondrial; K07390 monothiol glutaredoxin	A0A665W223/2e-105/ 306/A0A665W223_ECHNA Glutaredoxin domain-containing protein OS=Echeneis naucrates OX=173247 GN=glrx5 PE=4 SV=1	PF00462/Pfam/55/120/1.6E-19/Glutaredoxin/PANTHER/41/154/2.5E-78/--/ProSiteProfiles/43/146/26.913/Glutaredoxin domain profile.
cobia_male_GLEAN_11000161	4790446	4791021	Q568A0/1e-68/ 209/PKRI1_DANRE PRKR-interacting protein 1 homolog OS=Danio rerio OX=7955 GN=prkrip1 PE=2 SV=1	ecb:100059630/1e-46/ 168/SH2B adapter protein 2 isoform X1; K07193 SH2B adapter protein 2	G3NMF4/1e-94/ 281/G3NMF4_GASAC Uncharacterized protein OS=Gasterosteus aculeatus OX=69293 PE=3 SV=1	PF06658/Pfam/43/173/3.6E-48/Protein of unknown function (DUF1168)/PANTHER/2/188/2.0E-67/--
cobia_male_GLEAN_11000162	4794034	4799916	Q8C5W0/2e-86/ 297/CLMN_MOUSE Calmin OS=Mus musculus OX=10090 GN=Clmn PE=1 SV=2	mze:101470650/5e-62/ 233/nesprin-1 isoform X1; K19326 nesprin-1	A0A4W6C660/0.0/ 991/A0A4W6C660_LATCA Uncharacterized protein OS=Lates calcarifer OX=8187 PE=4 SV=1	PS00019/ProSitePatterns/19/28/-/Actinin-type actin-binding domain signature 1./PANTHER/21/295/1.8E-101/--/Pfam/18/119/3.1E-8/Calponin homology (CH) domain/Pfam/184/279/1.5E-14/Calponin homology (CH) domain/ProSiteProfiles/182/283/11.062/Calponin homology domain profile./SMART/19/122/7.7E-7/Calponin homology domain/SMART/184/281/3.8E-13/Calponin homology domain/PANTHER/21/295/1.8E-101/--/ProSitePr…
cobia_male_GLEAN_11000163	4801079	4804088	P38029/5e-38/ 145/A1AT2_HORSE Alpha-1-antiproteinase 2 OS=Equus caballus OX=9796 PE=1 SV=2	ncc:104968112/0.0/ 562/alpha-1-antiproteinase F-like; K04525 serpin peptidase inhibitor, clade A	A0A3B4WX31/0.0/ 726/A0A3B4WX31_SERLL SERPIN domain-containing protein OS=Seriola lalandi dorsalis OX=1841481 PE=3 SV=1	PF00079/Pfam/224/444/6.5E-42/Serpin (serine protease inhibitor)/Pfam/61/143/6.9E-10/Serpin (serine protease inhibitor)/PANTHER/185/447/4.5E-98/--/SMART/66/444/5.3E-27/SERine Proteinase INhibitors/PANTHER/58/143/4.5E-98/--/PANTHER/58/143/4.5E-98/--/PANTHER/185/447/4.5E-98/--/ProSitePatterns/417/427/-/Serpins signature.
cobia_male_GLEAN_11000164	4811213	4813097	P32759/6e-159/ 454/A1AT_CYPCA Alpha-1-antitrypsin homolog OS=Cyprinus carpio OX=7962 PE=2 SV=1	lcf:108895834/0.0/ 632/alpha-1-antitrypsin homolog; K04525 serpin peptidase inhibitor, clade A	A0A3B4WRG1/0.0/ 696/A0A3B4WRG1_SERLL SERPIN domain-containing protein OS=Seriola lalandi dorsalis OX=1841481 PE=3 SV=1	SM00093/SMART/46/401/1.1E-158/SERine Proteinase INhibitors/ProSitePatterns/374/384/-/Serpins signature./PANTHER/1/404/3.0E-233/--/PANTHER/1/404/3.0E-233/--/Pfam/41/401/7.9E-119/Serpin (serine protease inhibitor)
cobia_male_GLEAN_11000165	4816272	4818579	P32759/4e-128/ 376/A1AT_CYPCA Alpha-1-antitrypsin homolog OS=Cyprinus carpio OX=7962 PE=2 SV=1	lcf:108895847/0.0/ 585/alpha-1-antitrypsin homolog; K04525 serpin peptidase inhibitor, clade A	A0A4W6CEC1/0.0/ 601/A0A4W6CEC1_LATCA SERPIN domain-containing protein OS=Lates calcarifer OX=8187 GN=LOC108895847 PE=3 SV=1	PF00079/Pfam/62/423/7.2E-111/Serpin (serine protease inhibitor)/PANTHER/15/426/6.2E-197/--/SMART/68/423/6.8E-140/SERine Proteinase INhibitors/ProSitePatterns/396/406/-/Serpins signature./PANTHER/15/426/6.2E-197/--
cobia_male_GLEAN_11000166	4928302	4959954	NA	NA	NA	NA
cobia_male_GLEAN_11000167	5106060	5107961	O43155/0.0/ 796/FLRT2_HUMAN Leucine-rich repeat transmembrane protein FLRT2 OS=Homo sapiens OX=9606 GN=FLRT2 PE=1 SV=1	lcf:108895826/0.0/1165/leucine-rich repeat transmembrane protein FLRT2-like; K16362 leucine-rich repeat transmembrane protein FLRT	A0A4W6CCH0/0.0/1165/A0A4W6CCH0_LATCA Fibronectin type-III domain-containing protein OS=Lates calcarifer OX=8187 GN=LOC108895826 PE=4 SV=1	PF00041/Pfam/358/432/7.5E-8/Fibronectin type III domain/PANTHER/1/543/0.0/--/SMART/60/83/31.0/Leucine-rich repeats, typical (most populated) subfamily/SMART/105/130/0.72/Leucine-rich repeats, typical (most populated) subfamily/SMART/132/154/100.0/Leucine-rich repeats, typical (most populated) subfamily/SMART/248/271/0.0068/Leucine-rich repeats, typical (most populated) subfamily/SMART/226/247/12.…
cobia_male_GLEAN_11000168	5126174	5270174	NA	amj:102576556/2e-14/75.1/GTPBP3; GTP binding protein 3 (mitochondrial); K03650 tRNA modification GTPase [EC:3.6.-.-]	A0A4W3GG87/1e-10/68.2/A0A4W3GG87_CALMI Uncharacterized protein OS=Callorhinchus milii OX=7868 PE=4 SV=1	NA
cobia_male_GLEAN_11000169	5246143	5336218	Q9Z1E3/3e-92/ 282/IKBA_MOUSE NF-kappa-B inhibitor alpha OS=Mus musculus OX=10090 GN=Nfkbia PE=1 SV=2	lcf:108895835/0.0/ 567/NF-kappa-B inhibitor alpha-like; K04734 NF-kappa-B inhibitor alpha	A0A4W6C539/0.0/ 567/A0A4W6C539_LATCA ANK_REP_REGION domain-containing protein OS=Lates calcarifer OX=8187 GN=LOC108895835 PE=4 SV=1	PTHR24139:SF26/PANTHER/1/287/4.9E-129/--/ProSiteProfiles/170/202/12.903/Ankyrin repeat profile./SMART/132/162/11.0/ankyrin repeats/SMART/99/128/0.096/ankyrin repeats/SMART/63/92/79.0/ankyrin repeats/SMART/204/233/4.3E-5/ankyrin repeats/SMART/170/199/3.9E-5/ankyrin repeats/Pfam/205/232/5.1E-5/Ankyrin repeat/ProSiteProfiles/204/236/12.449/Ankyrin repeat profile./PANTHER/1/287/4.9E-129/--/ProSitePro…
cobia_male_GLEAN_11000170	5306398	5310602	A6QLZ5/6e-59/ 186/F177A_BOVIN Protein FAM177A1 OS=Bos taurus OX=9913 GN=FAM177A1 PE=2 SV=1	hgl:106007798/6e-10/63.9/AP-4 complex subunit epsilon-1-like; K12400 AP-4 complex subunit epsilon-1	A0A3B4TSM3/9e-127/ 365/A0A3B4TSM3_SERDU Uncharacterized protein OS=Seriola dumerili OX=41447 PE=4 SV=1	PF14774/Pfam/40/156/3.6E-49/FAM177 family/PANTHER/31/217/5.9E-95/--/PANTHER/31/217/5.9E-95/--
cobia_male_GLEAN_11000171	5328492	5332307	P60901/1e-176/ 487/PSA6_RAT Proteasome subunit alpha type-6 OS=Rattus norvegicus OX=10116 GN=Psma6 PE=1 SV=1	xma:102217550/0.0/ 510/proteasome subunit alpha type-6; K02730 20S proteasome subunit alpha 1 [EC:3.4.25.1]	A0A146P5E6/0.0/ 511/A0A146P5E6_FUNHE Proteasome subunit alpha type OS=Fundulus heteroclitus OX=8078 PE=3 SV=1	PTHR11599/PANTHER/1/246/4.1E-216/--/ProSitePatterns/9/31/-/Proteasome alpha-type subunits signature./Pfam/34/220/3.1E-55/Proteasome subunit/PANTHER/1/246/4.1E-216/--/ProSiteProfiles/24/239/81.857/Proteasome alpha-type subunit profile./Pfam/9/31/6.8E-15/Proteasome subunit A N-terminal signature/SMART/9/31/6.6E-11/Proteasome subunit A N-terminal signature Add an annotation
cobia_male_GLEAN_11000172	5340356	5340550	Q04202/2e-14/66.6/TCB2_CAEBR Transposable element Tcb2 transposase OS=Caenorhabditis briggsae OX=6238 PE=3 SV=1	ccar:109098342/2e-17/79.3/pre-rRNA-processing protein TSR1 homolog; K14799 pre-rRNA-processing protein TSR1	A0A3B4TRY4/1e-31/ 120/A0A3B4TRY4_SERDU Uncharacterized protein OS=Seriola dumerili OX=41447 PE=4 SV=1	PTHR23022:SF86/PANTHER/1/64/3.3E-22/--/PANTHER/1/64/3.3E-22/--
cobia_male_GLEAN_11000173	5345102	5349577	Q4V8V1/0.0/ 556/BM1LA_DANRE Breast cancer metastasis-suppressor 1-like protein-A OS=Danio rerio OX=7955 GN=brms1la PE=2 SV=1	lco:104931203/0.0/ 635/breast cancer metastasis-suppressor 1-like protein-A; K19196 breast cancer metastasis-suppressor 1 and related proteins	A0A671VFL1/0.0/ 659/A0A671VFL1_SPAAU BRMS1 like transcriptional repressor b OS=Sparus aurata OX=8175 PE=4 SV=1	PTHR21964:SF16/PANTHER/1/336/2.7E-230/--/Pfam/60/188/2.6E-26/Sds3-like/PANTHER/1/336/2.7E-230/--
cobia_male_GLEAN_11000174	5377907	5384601	P21251/2e-97/ 280/CALM_STIJA Calmodulin OS=Stichopus japonicus OX=307972 PE=1 SV=2	lco:104931207/7e-98/ 283/calmodulin-alpha-like; K02183 calmodulin	A0A671W827/2e-99/ 291/A0A671W827_SPAAU Calmodulin OS=Sparus aurata OX=8175 GN=calm3 PE=3 SV=1	PS00018/ProSitePatterns/41/53/-/EF-hand calcium-binding domain./ProSiteProfiles/137/163/8.321/EF-hand calcium-binding domain profile./PANTHER/21/160/2.8E-115/--/SMART/141/163/5.6/EF-hand, calcium binding motif/SMART/32/60/8.5E-9/EF-hand, calcium binding motif/SMART/68/96/7.2E-9/EF-hand, calcium binding motif/SMART/105/133/5.0E-9/EF-hand, calcium binding motif/Pfam/34/93/7.1E-15/EF-hand domain pai…
cobia_male_GLEAN_11000175	5392360	5400380	P62193/0.0/ 882/PRS4_RAT 26S proteasome regulatory subunit 4 OS=Rattus norvegicus OX=10116 GN=Psmc1 PE=1 SV=1	bpec:110162850/0.0/ 889/psmc1; 26S protease regulatory subunit 4; K03062 26S proteasome regulatory subunit T2	A0A1A8MPL2/0.0/ 890/A0A1A8MPL2_9TELE Proteasome (Prosome, macropain) 26S subunit, ATPase, 1 OS=Nothobranchius pienaari OX=704102 GN=PSMC1 PE=3 SV=1	SM00382/SMART/218/357/2.3E-20/ATPases associated with a variety of cellular activities/Pfam/222/355/8.1E-42/ATPase family associated with various cellular activities (AAA)/PANTHER/1/440/0.0/--/ProSitePatterns/325/343/-/AAA-protein family signature.
cobia_male_GLEAN_11000176	5405455	5413734	Q9HB14/0.0/ 528/KCNKD_HUMAN Potassium channel subfamily K member 13 OS=Homo sapiens OX=9606 GN=KCNK13 PE=2 SV=2	csem:103380715/0.0/ 812/kcnk13; potassium channel subfamily K member 13; K04922 potassium channel subfamily K member 13	A0A3B4TT93/0.0/ 870/A0A3B4TT93_SERDU Uncharacterized protein OS=Seriola dumerili OX=41447 PE=3 SV=1	PF07885/Pfam/93/150/1.4E-14/Ion channel/Pfam/216/296/7.8E-14/Ion channel/PANTHER/4/426/0.0/--/PANTHER/4/426/0.0/--
cobia_male_GLEAN_11000177	5446970	5504169	O96185/1e-06/50.4/YPF08_PLAF7 Uncharacterized protein PFB0460c OS=Plasmodium falciparum (isolate 3D7) OX=36329 GN=PFB0460c PE=1 SV=1	sasa:106570639/2e-13/73.2/AT-hook DNA-binding motif-containing protein 1-like; K22592 AT-hook DNA-binding motif-containing protein 1	A0A3P8P1D4/5e-12/72.8/A0A3P8P1D4_ASTCA Zinc finger, MIZ-type containing 2 OS=Astatotilapia calliptera OX=8154 PE=4 SV=1	NA
cobia_male_GLEAN_11000178	5523264	5551840	Q28G71/3e-155/ 451/FOXN3_XENTR Forkhead box protein N3 OS=Xenopus tropicalis OX=8364 GN=foxn3 PE=2 SV=1	lcf:108895817/0.0/ 966/foxn3; forkhead box protein N3; K09407 forkhead box protein N	A0A665W170/0.0/ 971/A0A665W170_ECHNA Fork-head domain-containing protein OS=Echeneis naucrates OX=173247 GN=foxn3 PE=4 SV=1	PTHR13962/PANTHER/1/485/0.0/--/PANTHER/1/485/0.0/--/Pfam/127/213/2.6E-33/Forkhead domain/ProSiteProfiles/127/214/32.028/Fork head domain profile./ProSitePatterns/171/177/-/Fork head domain signature 2./ProSitePatterns/127/140/-/Fork head domain signature 1./SMART/125/217/2.1E-49/FORKHEAD
cobia_male_GLEAN_11000179	5560787	5566214	P52655/9e-129/ 377/TF2AA_HUMAN Transcription initiation factor IIA subunit 1 OS=Homo sapiens OX=9606 GN=GTF2A1 PE=1 SV=1	hcq:109508165/1e-149/ 433/gtf2a1; transcription initiation factor IIA subunit 1; K03122 transcription initiation factor TFIIA large subunit	A0A3B4TTE3/2e-164/ 474/A0A3B4TTE3_SERDU Uncharacterized protein OS=Seriola dumerili OX=41447 PE=3 SV=1	PF03153/Pfam/3/385/1.1E-102/Transcription factor IIA, alpha/beta subunit/PANTHER/1/237/3.0E-214/--/PANTHER/258/385/3.0E-214/--/PANTHER/258/385/3.0E-214/--/PANTHER/1/237/3.0E-214/--
cobia_male_GLEAN_11000180	5573497	5590257	Q6QMG1/0.0/1036/TSHR_ICTPU Thyrotropin receptor OS=Ictalurus punctatus OX=7998 GN=tshr PE=1 SV=1	lcf:108895785/0.0/1531/LOW QUALITY PROTEIN: thyrotropin receptor-like; K04249 thyroid stimulating hormone receptor	A0A3B4TV31/0.0/1559/A0A3B4TV31_SERDU Thyrotropin receptor OS=Seriola dumerili OX=41447 GN=TSHR PE=3 SV=1	PS50262/ProSiteProfiles/439/686/29.278/G-protein coupled receptors family 1 profile./Pfam/164/223/0.0049/Leucine rich repeats (6 copies)/ProSitePatterns/515/531/-/G-protein coupled receptors family 1 signature./Pfam/439/686/2.7E-28/7 transmembrane receptor (rhodopsin family)/PANTHER/8/748/0.0/--/PANTHER/8/748/0.0/--/Pfam/88/137/2.0E-6/Leucine rich repeat
cobia_male_GLEAN_11000181	5579324	5624259	Q6ZU80/2e-166/ 521/CE128_HUMAN Centrosomal protein of 128 kDa OS=Homo sapiens OX=9606 GN=CEP128 PE=1 SV=2	lcf:108895838/0.0/1519/cep128; centrosomal protein of 128 kDa isoform X1; K16460 centrosomal protein CEP128	A0A4W6C3Z7/0.0/1519/A0A4W6C3Z7_LATCA Uncharacterized protein OS=Lates calcarifer OX=8187 GN=CEP128 PE=4 SV=1	PTHR18937:SF205/PANTHER/847/1023/7.0E-124/--/PANTHER/321/632/7.0E-124/--/PANTHER/649/825/7.0E-124/--/PANTHER/847/1023/7.0E-124/--/PANTHER/649/825/7.0E-124/--/PANTHER/3/302/7.0E-124/--/PANTHER/321/632/7.0E-124/--/PANTHER/3/302/7.0E-124/--
cobia_male_GLEAN_11000182	5638030	5855005	A1XQY1/0.0/2096/NR3BA_DANRE Neurexin-3b OS=Danio rerio OX=7955 GN=nrxn3b PE=2 SV=1	mze:101486071/0.0/2276/neurexin-3b isoform X1; K07377 neurexin	A0A3Q3IHV4/0.0/2506/A0A3Q3IHV4_MONAL Uncharacterized protein OS=Monopterus albus OX=43700 PE=3 SV=1	PS50026/ProSiteProfiles/408/445/15.58/EGF-like domain profile./SMART/656/792/2.4E-38/Laminin G domain/SMART/232/384/5.9E-41/Laminin G domain/SMART/888/1099/7.8E-8/Laminin G domain/SMART/470/608/1.3E-22/Laminin G domain/SMART/36/178/4.6E-34/Laminin G domain/ProSiteProfiles/636/811/41.174/Laminin G domain profile./Pfam/412/439/3.2E-5/EGF-like domain/ProSiteProfiles/212/404/44.789/Laminin G domain p…
cobia_male_GLEAN_11000183	5827234	5827662	NA	NA	A0A3B4WKE9/3e-63/ 198/A0A3B4WKE9_SERLL Uncharacterized protein OS=Seriola lalandi dorsalis OX=1841481 PE=4 SV=1	NA
cobia_male_GLEAN_11000184	5857943	5906292	A1XQY1/1e-119/ 382/NR3BA_DANRE Neurexin-3b OS=Danio rerio OX=7955 GN=nrxn3b PE=2 SV=1	ncc:104967841/2e-164/ 464/neurexin-3b-like; K07377 neurexin	A0A3Q1ANQ8/6e-168/ 476/A0A3Q1ANQ8_AMPOC Uncharacterized protein OS=Amphiprion ocellaris OX=80972 PE=4 SV=1	PS50025/ProSiteProfiles/23/203/29.7/Laminin G domain profile./SMART/43/180/6.1E-26/Laminin G domain/ProSiteProfiles/194/231/14.323/EGF-like domain profile./Pfam/51/179/1.9E-21/Laminin G domain/PANTHER/21/163/3.5E-19/--
cobia_male_GLEAN_11000185	5931573	5931779	NA	NA	NA	NA
cobia_male_GLEAN_11000186	5951834	5962940	A0A2R8QPS5/6e-07/53.1/RIC1_DANRE Guanine nucleotide exchange factor subunit RIC1 OS=Danio rerio OX=7955 GN=ric1 PE=3 SV=1	nfu:107396480/4e-12/70.5/transcription factor 7-like 1-A; K04491 transcription factor 7-like 2	G5BKL7/6e-40/ 149/G5BKL7_HETGA Enterin neuropeptide (Fragment) OS=Heterocephalus glaber OX=10181 GN=GW7_18022 PE=4 SV=1	PTHR23304/PANTHER/31/247/7.9E-24/--
cobia_male_GLEAN_11000187	5951901	6022417	A0A2R8QPS5/4e-19/91.7/RIC1_DANRE Guanine nucleotide exchange factor subunit RIC1 OS=Danio rerio OX=7955 GN=ric1 PE=3 SV=1	npr:108787703/6e-22/ 103/uncharacterized protein LOC108787703; K20880 NIMA (never in mitosis gene a)-related kinase 11 [EC:2.7.11.1]	A0A267E1C9/1e-66/ 230/A0A267E1C9_9PLAT Uncharacterized protein OS=Macrostomum lignano OX=282301 GN=BOX15_Mlig032641g2 PE=4 SV=1	PTHR23304/PANTHER/13/358/1.1E-34/--
cobia_male_GLEAN_11000188	6042552	6049223	Q1JQE0/0.0/ 862/SNW1_BOVIN SNW domain-containing protein 1 OS=Bos taurus OX=9913 GN=SNW1 PE=2 SV=1	mze:101485782/0.0/ 964/snw1; SNW domain-containing protein 1; K06063 SNW domain-containing protein 1	A0A665W025/0.0/1045/A0A665W025_ECHNA SNW domain containing 1 OS=Echeneis naucrates OX=173247 PE=3 SV=1	PTHR12096/PANTHER/1/518/0.0/--/Pfam/157/317/3.2E-75/SKIP/SNW domain
cobia_male_GLEAN_11000189	6058924	6073642	Q3B7D2/0.0/ 891/SPTC2_RAT Serine palmitoyltransferase 2 OS=Rattus norvegicus OX=10116 GN=Sptlc2 PE=1 SV=1	lcf:108898070/0.0/1141/LOW QUALITY PROTEIN: serine palmitoyltransferase 2-like; K00654 serine palmitoyltransferase [EC:2.3.1.50]	A0A3B4TUI0/0.0/1152/A0A3B4TUI0_SERDU Aminotran_1_2 domain-containing protein OS=Seriola dumerili OX=41447 PE=3 SV=1	PS00599/ProSitePatterns/379/388/-/Aminotransferases class-II pyridoxal-phosphate attachment site./Pfam/171/531/3.5E-57/Aminotransferase class I and II/PANTHER/40/555/0.0/--/PANTHER/40/555/0.0/--
cobia_male_GLEAN_11000190	6077159	6085996	Q58T08/0.0/ 570/ISM2_DANRE Isthmin-2 OS=Danio rerio OX=7955 GN=ism2 PE=2 SV=1	NA	A0A6J2P852/0.0/ 887/A0A6J2P852_COTGO isthmin-2-like OS=Cottoperca gobio OX=56716 GN=LOC115003688 PE=3 SV=1	PS50092/ProSiteProfiles/233/278/10.496/Thrombospondin type-1 (TSP1) repeat profile./SMART/236/278/1.8E-8/Thrombospondin type 1 repeats/Pfam/238/277/3.9E-8/Thrombospondin type 1 domain/Pfam/303/462/9.4E-31/AMOP domain/PANTHER/48/473/2.7E-242/--/ProSiteProfiles/298/461/28.165/AMOP domain profile./PANTHER/48/473/2.7E-242/--/SMART/298/461/2.2E-71/Adhesion-associated domain present in MUC4 and other p…
cobia_male_GLEAN_11000191	6095030	6099473	Q9WVK8/9e-165/ 478/CP46A_MOUSE Cholesterol 24-hydroxylase OS=Mus musculus OX=10090 GN=Cyp46a1 PE=1 SV=1	lcf:108898059/0.0/ 902/cholesterol 24-hydroxylase; K07440 cholesterol 24-hydroxylase [EC:1.14.14.25]	A0A3B4WIA3/0.0/ 915/A0A3B4WIA3_SERLL Uncharacterized protein OS=Seriola lalandi dorsalis OX=1841481 PE=3 SV=1	PF00067/Pfam/64/488/2.3E-92/Cytochrome P450/PANTHER/5/507/0.0/--/PANTHER/5/507/0.0/--
cobia_male_GLEAN_11000192	6101199	6101972	Q6DHL7/2e-113/ 333/C85CB_DANRE Coiled-coil domain-containing protein 85C-B OS=Danio rerio OX=7955 GN=ccdc85cb PE=2 SV=1	nfu:107375510/8e-57/ 199/cationic amino acid transporter 2-like isoform X1; K13864 solute carrier family 7 (cationic amino acid transporter), member 2	A0A3B4TUW5/1e-146/ 424/A0A3B4TUW5_SERDU Uncharacterized protein OS=Seriola dumerili OX=41447 PE=3 SV=1	PTHR13546/PANTHER/1/235/1.8E-166/--/Pfam/11/198/6.8E-92/Uncharacterized conserved proteins (DUF2216)/PANTHER/1/235/1.8E-166/--
cobia_male_GLEAN_11000193	6134747	6143170	Q6DHL7/9e-71/ 219/C85CB_DANRE Coiled-coil domain-containing protein 85C-B OS=Danio rerio OX=7955 GN=ccdc85cb PE=2 SV=1	NA	A0A0S7LKP9/2e-90/ 266/A0A0S7LKP9_9TELE C85CB OS=Poeciliopsis prolifica OX=188132 GN=C85CB PE=3 SV=1	PTHR13546:SF14/PANTHER/7/137/7.0E-82/--/PANTHER/7/137/7.0E-82/--
cobia_male_GLEAN_11000194	6147375	6150998	F1QMB9/0.0/ 587/CCNK_DANRE Cyclin-K OS=Danio rerio OX=7955 GN=ccnk PE=2 SV=3	sasa:106586308/7e-42/ 164/cyclin-T2-like; K15188 cyclin T	A0A665VVA8/0.0/ 761/A0A665VVA8_ECHNA Uncharacterized protein OS=Echeneis naucrates OX=173247 GN=CCNK PE=3 SV=1	PTHR10026/PANTHER/5/382/5.1E-264/--/PANTHER/402/531/5.1E-264/--/SMART/161/255/0.11/domain present in cyclins, TFIIB and Retinoblastoma/SMART/54/148/1.7E-15/domain present in cyclins, TFIIB and Retinoblastoma/Pfam/159/259/4.1E-5/Cyclin, C-terminal domain/PANTHER/402/531/5.1E-264/--/Pfam/40/154/2.4E-16/Cyclin, N-terminal domain/PANTHER/5/382/5.1E-264/--
cobia_male_GLEAN_11000195	6156316	6156597	NA	NA	NA	NA
cobia_male_GLEAN_11000196	6163657	6183573	Q99PV8/0.0/ 672/BC11B_MOUSE B-cell lymphoma/leukemia 11B OS=Mus musculus OX=10090 GN=Bcl11b PE=1 SV=1	xma:102225842/0.0/1097/B-cell lymphoma/leukemia 11B-like; K22046 B-cell lymphoma/leukemia 11B	A0A3Q3LM56/0.0/1276/A0A3Q3LM56_9TELE Uncharacterized protein OS=Mastacembelus armatus OX=205130 PE=4 SV=1	PTHR23233/PANTHER/121/255/0.0/--/PANTHER/337/989/0.0/--/ProSitePatterns/356/377/-/Zinc finger C2H2 type domain signature./ProSiteProfiles/354/377/9.12/Zinc finger C2H2 type domain profile./ProSitePatterns/896/916/-/Zinc finger C2H2 type domain signature./ProSiteProfiles/952/975/9.515/Zinc finger C2H2 type domain profile./ProSitePatterns/578/598/-/Zinc finger C2H2 type domain signature./PANTHER/12…
cobia_male_GLEAN_11000197	6163706	6170727	NA	tgu:100219567/5e-07/55.8/CPXM2; carboxypeptidase X, M14 family member 2; K08639 carboxypeptidase X2	A0A267G9M1/2e-13/76.3/A0A267G9M1_9PLAT Uncharacterized protein OS=Macrostomum lignano OX=282301 GN=BOX15_Mlig015966g1 PE=4 SV=1	PTHR23304/PANTHER/37/224/1.5E-15/--
cobia_male_GLEAN_11000198	6195427	6259939	NA	NA	NA	NA
cobia_male_GLEAN_11000199	6305068	6315751	Q68EI3/0.0/ 951/CBPC5_DANRE Cytosolic carboxypeptidase-like protein 5 OS=Danio rerio OX=7955 GN=agbl5 PE=2 SV=1	myb:102243447/3e-12/76.6/DRD5; dopamine receptor D5; K05840 dopamine receptor D5	A0A3B4TX34/0.0/1658/A0A3B4TX34_SERDU Uncharacterized protein OS=Seriola dumerili OX=41447 PE=3 SV=1	PF00246/Pfam/199/328/1.3E-12/Zinc carboxypeptidase/PANTHER/445/896/0.0/--/PANTHER/49/338/0.0/--/PANTHER/1/26/0.0/--/PANTHER/445/896/0.0/--/PANTHER/49/338/0.0/--/PANTHER/1/26/0.0/--
cobia_male_GLEAN_11000200	6319254	6326224	Q9C0D9/0.0/ 554/EPT1_HUMAN Ethanolaminephosphotransferase 1 OS=Homo sapiens OX=9606 GN=SELENOI PE=1 SV=3	lcf:108898073/0.0/ 764/selenoi; ethanolaminephosphotransferase 1; K00993 ethanolaminephosphotransferase [EC:2.7.8.1]	A0A4W6DA17/0.0/ 763/A0A4W6DA17_LATCA Selenoprotein I OS=Lates calcarifer OX=8187 PE=3 SV=1	PF01066/Pfam/49/129/1.5E-14/CDP-alcohol phosphatidyltransferase/PIRSF/4/385/1.7E-108/--/ProSitePatterns/107/129/-/CDP-alcohol phosphatidyltransferases signature./PANTHER/1/385/5.6E-261/--/PANTHER/1/385/5.6E-261/--
cobia_male_GLEAN_11000201	6339407	6349811	O88866/4e-150/ 457/HUNK_MOUSE Hormonally up-regulated neu tumor-associated kinase OS=Mus musculus OX=10090 GN=Hunk PE=2 SV=1	ncc:104963358/0.0/1280/hormonally up-regulated neu tumor-associated kinase homolog; K08797 hormonally upregulated Neu-associated kinase [EC:2.7.11.1]	A0A671UXR8/0.0/1367/A0A671UXR8_SPAAU Protein kinase domain-containing protein OS=Sparus aurata OX=8175 GN=LOC115574662 PE=4 SV=1	SM00220/SMART/59/318/4.2E-96/Serine/Threonine protein kinases, catalytic domain/ProSitePatterns/179/191/-/Serine/Threonine protein kinases active-site signature./ProSiteProfiles/59/318/49.474/Protein kinase domain profile./PANTHER/618/625/3.2E-184/--/PANTHER/6/389/3.2E-184/--/Pfam/62/318/5.8E-72/Protein kinase domain/PANTHER/6/389/3.2E-184/--/PANTHER/618/625/3.2E-184/--
cobia_male_GLEAN_11000202	6381215	6389271	Q9EPZ6/0.0/ 582/TBX18_MOUSE T-box transcription factor TBX18 OS=Mus musculus OX=10090 GN=Tbx18 PE=1 SV=1	lcf:108898050/0.0/1009/LOW QUALITY PROTEIN: T-box transcription factor TBX18-like; K10183 T-box protein 18	A0A3B4TXJ2/0.0/1040/A0A3B4TXJ2_SERDU Uncharacterized protein OS=Seriola dumerili OX=41447 PE=4 SV=1	PS01283/ProSitePatterns/115/134/-/T-box domain signature 1./PANTHER/1/512/1.9E-285/--/ProSitePatterns/191/209/-/T-box domain signature 2./SMART/105/302/1.3E-124/Domain first found in the mice T locus (Brachyury) protein/ProSiteProfiles/110/297/76.588/T-box domain profile./PANTHER/1/512/1.9E-285/--/Pfam/108/297/4.4E-76/T-box
cobia_male_GLEAN_11000203	6453643	6455208	A0P9L2/3e-81/ 245/IKBP1_ONCMY Interleukin-1 receptor-associated kinase 1-binding protein 1 homolog OS=Oncorhynchus mykiss OX=8022 GN=irak1bp1 PE=3 SV=1	NA	A0A3B4WIG5/2e-145/ 414/A0A3B4WIG5_SERLL Uncharacterized protein OS=Seriola lalandi dorsalis OX=1841481 PE=3 SV=1	PF04402/Pfam/46/241/2.6E-22/Protein of unknown function (DUF541)/PANTHER/1/250/9.4E-96/--
cobia_male_GLEAN_11000204	6455724	6457541	NA	NA	A0A665VTK9/2e-149/ 426/A0A665VTK9_ECHNA YccV-like domain-containing protein OS=Echeneis naucrates OX=173247 GN=LOC115037681 PE=4 SV=1	PTHR31350/PANTHER/91/228/5.0E-31/--/Pfam/119/212/1.9E-18/Hemimethylated DNA-binding protein YccV like/SMART/115/217/9.9E-26/Hemimethylated DNA-binding protein YccV like
cobia_male_GLEAN_11000205	6462125	6491709	Q8VDD9/0.0/2316/PHIP_MOUSE PH-interacting protein OS=Mus musculus OX=10090 GN=Phip PE=1 SV=2	lcf:108898064/0.0/3430/phip; LOW QUALITY PROTEIN: PH-interacting protein; K11797 PH-interacting protein	A0A3B4TVZ4/0.0/3435/A0A3B4TVZ4_SERDU Uncharacterized protein OS=Seriola dumerili OX=41447 PE=4 SV=1	PTHR16266:SF4/PANTHER/1737/1836/0.0/--/PANTHER/1/1433/0.0/--/ProSiteProfiles/221/252/12.58/Trp-Asp (WD) repeats profile./ProSiteProfiles/179/220/13.449/Trp-Asp (WD) repeats profile./ProSiteProfiles/263/299/10.174/Trp-Asp (WD) repeats profile./PANTHER/1450/1714/0.0/--/SMART/256/299/2.3E-5/WD40 repeats/SMART/214/253/1.1E-7/WD40 repeats/SMART/354/393/8.2E-8/WD40 repeats/SMART/172/211/4.9E-6/WD40 rep…
cobia_male_GLEAN_11000206	6498281	6508139	Q9DCB1/6e-06/45.4/HMGN3_MOUSE High mobility group nucleosome-binding domain-containing protein 3 OS=Mus musculus OX=10090 GN=Hmgn3 PE=1 SV=1	ncc:104958971/4e-39/ 135/high mobility group nucleosome-binding domain-containing protein 3-like isoform X1; K11301 high-mobility group nucleosome-binding domain-containing protein 3	A0A6J2P8D7/7e-42/ 145/A0A6J2P8D7_COTGO High mobility group nucleosome-binding domain-containing protein 3 OS=Cottoperca gobio OX=56716 GN=hmgn3 PE=3 SV=1	PTHR23087/PANTHER/80/154/2.2E-14/--/Pfam/86/157/2.5E-9/HMG14 and HMG17/SMART/81/160/8.2E-4/domain in high mobilty group proteins HMG14 and HMG 17
cobia_male_GLEAN_11000207	6509833	6513333	Q9EQG7/0.0/ 533/ENPP5_MOUSE Ectonucleotide pyrophosphatase/phosphodiesterase family member 5 OS=Mus musculus OX=10090 GN=Enpp5 PE=1 SV=3	lcf:108898078/0.0/ 924/enpp5; ectonucleotide pyrophosphatase/phosphodiesterase family member 5; K18398 ectonucleotide pyrophosphatase/phosphodiesterase family member 5 [EC:3.1.-.-]	A0A3B4TWZ4/0.0/ 936/A0A3B4TWZ4_SERDU Uncharacterized protein OS=Seriola dumerili OX=41447 PE=4 SV=1	PTHR10151/PANTHER/14/452/5.1E-215/--/Pfam/46/360/5.3E-84/Type I phosphodiesterase / nucleotide pyrophosphatase
cobia_male_GLEAN_11000208	6516413	6528394	Q8BXK9/4e-151/ 430/CLIC5_MOUSE Chloride intracellular channel protein 5 OS=Mus musculus OX=10090 GN=Clic5 PE=1 SV=1	lcf:108898079/0.0/ 726/chloride intracellular channel protein 5 isoform X1; K05025 chloride intracellular channel protein 5	A0A3B4TWW1/0.0/ 731/A0A3B4TWW1_SERDU Chloride intracellular channel protein OS=Seriola dumerili OX=41447 PE=3 SV=1	PTHR11260/PANTHER/351/428/1.0E-166/--/PANTHER/178/332/1.0E-166/--/PANTHER/351/428/1.0E-166/--/ProSiteProfiles/281/421/10.719/Soluble glutathione S-transferase C-terminal domain profile./PANTHER/178/332/1.0E-166/--/Pfam/212/274/4.7E-7/Glutathione S-transferase, N-terminal domain/Pfam/324/399/6.3E-8/Glutathione S-transferase, C-terminal domain
cobia_male_GLEAN_11000209	6538726	6558862	Q08775/0.0/ 665/RUNX2_MOUSE Runt-related transcription factor 2 OS=Mus musculus OX=10090 GN=Runx2 PE=1 SV=2	lcf:108898077/0.0/ 877/runt-related transcription factor 2-like isoform X1; K09278 runt-related transcription factor 2	A0A6G1QK04/0.0/ 884/A0A6G1QK04_9TELE Runt-related transcription factor OS=Channa argus OX=215402 GN=EXN66_Car018331 PE=4 SV=1	PIRSF009374/PIRSF/1/475/2.1E-189/--/Pfam/383/475/1.1E-37/Runx inhibition domain/Pfam/55/183/1.5E-71/Runt domain/PANTHER/1/475/0.0/--/PANTHER/1/475/0.0/--/ProSiteProfiles/53/181/71.629/Runt domain profile.
cobia_male_GLEAN_11000210	6646562	6659140	Q6U736/3e-58/ 194/OPN5_HUMAN Opsin-5 OS=Homo sapiens OX=9606 GN=OPN5 PE=1 SV=3	lco:109141012/2e-82/ 259/Opsin-5; opsin-5-like; K08385 G0-opsin	A0A665VL45/0.0/ 640/A0A665VL45_ECHNA G_PROTEIN_RECEP_F1_2 domain-containing protein OS=Echeneis naucrates OX=173247 GN=LOC115038245 PE=4 SV=1	PF00001/Pfam/31/288/2.4E-34/7 transmembrane receptor (rhodopsin family)/ProSitePatterns/272/288/-/Visual pigments (opsins) retinal binding site./ProSiteProfiles/31/288/32.689/G-protein coupled receptors family 1 profile./PANTHER/1/310/1.9E-189/--/PANTHER/1/310/1.9E-189/--
cobia_male_GLEAN_11000211	6672917	6681231	Q6VZZ7/1e-60/ 201/OPN5_MOUSE Opsin-5 OS=Mus musculus OX=10090 GN=Opn5 PE=1 SV=1	lco:109141012/0.0/ 521/Opsin-5; opsin-5-like; K08385 G0-opsin	A0A3B4WQH0/0.0/ 644/A0A3B4WQH0_SERLL G_PROTEIN_RECEP_F1_2 domain-containing protein OS=Seriola lalandi dorsalis OX=1841481 PE=4 SV=1	PS00238/ProSitePatterns/269/285/-/Visual pigments (opsins) retinal binding site./PANTHER/1/330/2.5E-197/--/Pfam/30/285/1.3E-33/7 transmembrane receptor (rhodopsin family)/PANTHER/1/330/2.5E-197/--/ProSiteProfiles/30/285/30.342/G-protein coupled receptors family 1 profile.
cobia_male_GLEAN_11000212	6687385	6701567	P16332/0.0/1270/MUTA_MOUSE Methylmalonyl-CoA mutase, mitochondrial OS=Mus musculus OX=10090 GN=Mmut PE=1 SV=2	lcf:108898075/0.0/1478/LOW QUALITY PROTEIN: methylmalonyl-CoA mutase, mitochondrial-like; K01847 methylmalonyl-CoA mutase [EC:5.4.99.2]	A0A3Q3KBU5/0.0/1497/A0A3Q3KBU5_MONAL Methylmalonyl-CoA isomerase OS=Monopterus albus OX=43700 PE=3 SV=1	PS00544/ProSitePatterns/407/432/-/Methylmalonyl-CoA mutase signature./PANTHER/1/724/0.0/--/Pfam/620/731/1.2E-16/B12 binding domain/ProSiteProfiles/618/750/35.309/B12-binding domain profile./PANTHER/1/724/0.0/--/Pfam/67/578/7.1E-239/Methylmalonyl-CoA mutase
cobia_male_GLEAN_11000213	6703667	6711359	P68106/3e-71/ 209/FKB1B_HUMAN Peptidyl-prolyl cis-trans isomerase FKBP1B OS=Homo sapiens OX=9606 GN=FKBP1B PE=1 SV=2	pret:103457851/1e-75/ 223/fkbp1b; peptidyl-prolyl cis-trans isomerase FKBP1B; K09568 FK506-binding protein 1 [EC:5.2.1.8]	A0A6P7HZE4/9e-75/ 224/A0A6P7HZE4_9TELE peptidyl-prolyl cis-trans isomerase FKBP1B OS=Parambassis ranga OX=210632 GN=fkbp1b PE=4 SV=1	PF00254/Pfam/13/105/2.9E-34/FKBP-type peptidyl-prolyl cis-trans isomerase/ProSiteProfiles/20/108/31.352/FKBP-type peptidyl-prolyl cis-trans isomerase domain profile./PANTHER/1/108/6.9E-88/--/PANTHER/1/108/6.9E-88/--
cobia_male_GLEAN_11000214	6712642	6715931	Q5RFV8/0.0/1115/WDCP_DANRE WD repeat and coiled-coil-containing protein OS=Danio rerio OX=7955 GN=wdcp PE=2 SV=2	sko:102801971/5e-23/ 111/uncharacterized LOC102801971; K01262 Xaa-Pro aminopeptidase [EC:3.4.11.9]	A0A3B4TXC3/0.0/1467/A0A3B4TXC3_SERDU WD repeat and coiled-coil-containing protein OS=Seriola dumerili OX=41447 PE=4 SV=1	PF15390/Pfam/2/707/0.0/Domain of unknown function (DUF4613)/PANTHER/1/740/0.0/--/PANTHER/1/740/0.0/--
cobia_male_GLEAN_11000215	6717800	6734625	A4IH46/0.0/ 623/MFS2B_XENTR Major facilitator superfamily domain-containing protein 2B OS=Xenopus tropicalis OX=8364 GN=mfsd2b PE=2 SV=1	bfo:BRAFLDRAFT_90694/9e-16/87.4/hypothetical protein; K08824 cyclin-dependent kinase-like [EC:2.7.11.22]	A0A3B4WLE2/0.0/1181/A0A3B4WLE2_SERLL Uncharacterized protein OS=Seriola lalandi dorsalis OX=1841481 PE=4 SV=1	PF13347/Pfam/126/583/3.8E-84/MFS/sugar transport protein/PANTHER/75/299/0.0/--/PANTHER/75/299/0.0/--/PANTHER/316/598/0.0/--/PANTHER/316/598/0.0/--
cobia_male_GLEAN_11000216	6738340	6742115	Q99KJ0/1e-61/ 196/UBX2A_MOUSE UBX domain-containing protein 2A OS=Mus musculus OX=10090 GN=Ubxn2a PE=1 SV=1	xtr:448090/2e-54/ 181/ubxn2a, ubxd4, ubxn2a-a, ubxn2a-b; UBX domain protein 2A; K14012 UBX domain-containing protein 1	A0A3B4WPW3/2e-168/ 473/A0A3B4WPW3_SERLL Uncharacterized protein OS=Seriola lalandi dorsalis OX=1841481 PE=4 SV=1	PF00789/Pfam/166/238/8.0E-13/UBX domain/ProSiteProfiles/163/238/16.985/UBX domain profile./PANTHER/1/240/1.1E-112/--/SMART/49/143/2.8E-21/Domain present in Saccharomyces cerevisiae Shp1, Drosophila melanogaster eyes closed gene (eyc), and vertebrate p47./Pfam/58/130/2.4E-23/SEP domain/ProSiteProfiles/52/117/27.744/SEP domain profile./PANTHER/1/240/1.1E-112/--/SMART/159/239/1.4E-5/Domain present i…
cobia_male_GLEAN_11000217	6743856	6881922	Q9ULI0/0.0/1491/ATD2B_HUMAN ATPase family AAA domain-containing protein 2B OS=Homo sapiens OX=9606 GN=ATAD2B PE=1 SV=3	lcf:108896899/0.0/2546/LOW QUALITY PROTEIN: ATPase family AAA domain-containing protein 2-like; K22531 ATPase family AAA domain-containing protein 2 [EC:3.6.1.-]	A0A665VGX2/0.0/2550/A0A665VGX2_ECHNA Bromo domain-containing protein OS=Echeneis naucrates OX=173247 GN=atad2b PE=4 SV=1	PF00004/Pfam/413/546/1.4E-40/ATPase family associated with various cellular activities (AAA)/Pfam/749/862/7.6E-5/ATPase family associated with various cellular activities (AAA)/PANTHER/1358/1475/0.0/--/PANTHER/15/1237/0.0/--/PANTHER/1358/1475/0.0/--/SMART/935/1047/1.7E-18/bromo domain/ProSitePatterns/959/1016/-/Bromodomain signature./ProSitePatterns/517/535/-/AAA-protein family signature./Pfam/95…
cobia_male_GLEAN_11000218	6814019	6944277	Q96CT2/0.0/1295/KLH29_HUMAN Kelch-like protein 29 OS=Homo sapiens OX=9606 GN=KLHL29 PE=1 SV=3	lcf:108896900/0.0/1766/klhl29; kelch-like protein 29; K10465 kelch-like protein 29	A0A4W6DZN0/0.0/1766/A0A4W6DZN0_LATCA BTB domain-containing protein OS=Lates calcarifer OX=8187 GN=klhl29 PE=4 SV=1	PS50097/ProSiteProfiles/335/405/18.513/BTB domain profile./SMART/440/542/1.7E-37/BTB And C-terminal Kelch/Pfam/325/434/2.4E-24/BTB/POZ domain/SMART/783/825/0.31/--/SMART/641/687/0.04/--/SMART/688/734/3.7E-6/--/SMART/735/782/1.1/--/SMART/826/874/1.9E-5/--/SMART/589/640/1.9/--/Pfam/815/861/1.5E-8/Kelch motif/Pfam/726/768/5.3E-7/Kelch motif/Pfam/676/721/8.4E-12/Kelch motif/PANTHER/300/876/0.0/--/PAN…
cobia_male_GLEAN_11000219	7024492	7029265	Q5GLH2/0.0/ 563/TRIB2_BOVIN Tribbles homolog 2 OS=Bos taurus OX=9913 GN=TRIB2 PE=2 SV=1	lcf:108896935/0.0/ 706/trib2; tribbles homolog 2; K08814 tribbles homolog 1/2	A0A3B4TY12/0.0/ 709/A0A3B4TY12_SERDU Protein kinase domain-containing protein OS=Seriola dumerili OX=41447 PE=4 SV=1	PTHR22961/PANTHER/2/344/5.0E-265/--/Pfam/75/308/5.1E-33/Protein kinase domain/PANTHER/2/344/5.0E-265/--/ProSiteProfiles/61/308/28.556/Protein kinase domain profile.
cobia_male_GLEAN_11000220	7068522	7072611	Q9H116/1e-178/ 533/GZF1_HUMAN GDNF-inducible zinc finger protein 1 OS=Homo sapiens OX=9606 GN=GZF1 PE=1 SV=1	lcf:108896927/0.0/1343/LOW QUALITY PROTEIN: GDNF-inducible zinc finger protein 1-like; K22402 GDNF-inducible zinc finger protein 1	A0A3B4TZ01/0.0/1518/A0A3B4TZ01_SERDU Uncharacterized protein OS=Seriola dumerili OX=41447 GN=GZF1 PE=4 SV=1	PS00028/ProSitePatterns/466/486/-/Zinc finger C2H2 type domain signature./ProSiteProfiles/548/575/17.205/Zinc finger C2H2 type domain profile./ProSitePatterns/380/401/-/Zinc finger C2H2 type domain signature./PANTHER/224/613/6.7E-192/--/ProSitePatterns/578/598/-/Zinc finger C2H2 type domain signature./SMART/436/458/0.0017/zinc finger/SMART/520/542/3.2E-4/zinc finger/SMART/378/401/0.017/zinc finge…
cobia_male_GLEAN_11000221	7075400	7080907	P28663/0.0/ 527/SNAB_MOUSE Beta-soluble NSF attachment protein OS=Mus musculus OX=10090 GN=Napb PE=1 SV=2	lcm:102352803/0.0/ 505/NAPA; alpha-soluble NSF attachment protein; K15296 alpha-soluble NSF attachment protein	A0A6P7LPR8/0.0/ 602/A0A6P7LPR8_BETSP beta-soluble NSF attachment protein-like OS=Betta splendens OX=158456 GN=LOC114849197 PE=4 SV=1	PTHR13768/PANTHER/1/293/2.4E-246/--/Pfam/9/293/7.4E-110/Soluble NSF attachment protein, SNAP/PANTHER/1/293/2.4E-246/--
cobia_male_GLEAN_11000222	7084634	7095656	Q9NPB8/0.0/ 892/GPCP1_HUMAN Glycerophosphocholine phosphodiesterase GPCPD1 OS=Homo sapiens OX=9606 GN=GPCPD1 PE=1 SV=2	lcf:108896917/0.0/1293/gpcpd1; glycerophosphocholine phosphodiesterase GPCPD1 isoform X1; K18695 glycerophosphocholine phosphodiesterase GPCPD1 [EC:3.1.4.2]	A0A3B4WEJ6/0.0/1306/A0A3B4WEJ6_SERLL Uncharacterized protein OS=Seriola lalandi dorsalis OX=1841481 PE=3 SV=1	PF03009/Pfam/325/611/7.1E-62/Glycerophosphoryl diester phosphodiesterase family/Pfam/4/92/1.6E-12/Starch binding domain/SMART/3/108/4.1E-28/Starch binding domain/ProSiteProfiles/320/618/53.582/GP-PDE domain profile./PANTHER/1/631/6.3E-235/--/ProSiteProfiles/321/377/9.072/Phosphatidylinositol-specific phospholipase X-box domain profile./ProSiteProfiles/1/113/13.223/CBM20 (carbohydrate binding type…
cobia_male_GLEAN_11000223	7100424	7102666	P07722/8e-16/81.3/MAG_RAT Myelin-associated glycoprotein OS=Rattus norvegicus OX=10116 GN=Mag PE=1 SV=1	lco:104927518/5e-138/ 416/B-cell receptor CD22-like; K06467 CD22 antigen	A0A6G1QMY8/3e-151/ 442/A0A6G1QMY8_9TELE Sialoadhesin Sialic acid-binding Ig-like lectin 1 OS=Channa argus OX=215402 GN=EXN66_Car019603 PE=4 SV=1	PS50835/ProSiteProfiles/217/295/10.172/Ig-like domain profile./Pfam/118/193/3.8E-5/Immunoglobulin domain/SMART/121/214/8.5/Immunoglobulin/SMART/225/299/0.12/Immunoglobulin/SMART/2/113/100.0/Immunoglobulin/PANTHER/1/303/4.0E-50/--/Pfam/226/297/1.1E-6/Immunoglobulin domain/ProSiteProfiles/118/210/9.482/Ig-like domain profile./PANTHER/1/303/4.0E-50/--
cobia_male_GLEAN_11000224	7107485	7112471	B0JZG0/0.0/ 578/S23A2_XENTR Solute carrier family 23 member 2 OS=Xenopus tropicalis OX=8364 GN=slc23a2 PE=2 SV=1	lcf:108896941/0.0/1021/solute carrier family 23 member 1-like; K14611 solute carrier family 23 (nucleobase transporter), member 1/2	A0A3B4TYH2/0.0/1071/A0A3B4TYH2_SERDU Uncharacterized protein OS=Seriola dumerili OX=41447 PE=3 SV=1	PTHR11119/PANTHER/8/600/0.0/--/PANTHER/8/600/0.0/--/ProSitePatterns/435/455/-/Xanthine/uracil permeases family signature./Pfam/56/487/3.6E-93/Permease family
cobia_male_GLEAN_11000225	7123905	7128458	Q8T5T1/7e-06/52.0/MDN1_GIAIN Midasin OS=Giardia intestinalis OX=5741 GN=MDN1 PE=3 SV=1	lcf:108896933/0.0/ 751/chgb; LOW QUALITY PROTEIN: secretogranin-1; K19991 chromogranin-B	A0A2U9CSW2/0.0/ 723/A0A2U9CSW2_SCOMX Uncharacterized protein OS=Scophthalmus maximus OX=52904 GN=SMAX5B_008202 PE=4 SV=1	PTHR10583:SF4/PANTHER/4/551/2.1E-12/--/PANTHER/4/551/2.1E-12/--/ProSitePatterns/532/541/-/Granins signature 1.
cobia_male_GLEAN_11000226	7129373	7134296	Q9UJA5/0.0/ 528/TRM6_HUMAN tRNA (adenine(58)-N(1))-methyltransferase non-catalytic subunit TRM6 OS=Homo sapiens OX=9606 GN=TRMT6 PE=1 SV=1	lco:104920854/0.0/ 808/trmt6; tRNA methyltransferase 6; K03256 tRNA (adenine-N(1)-)-methyltransferase non-catalytic subunit	A0A4U5UNK5/0.0/ 805/A0A4U5UNK5_COLLU tRNA (adenine(58)-N(1))-methyltransferase non-catalytic subunit TRM6 OS=Collichthys lucidus OX=240159 GN=D9C73_009919 PE=3 SV=1	PTHR12945/PANTHER/1/444/6.6E-196/--/PIRSF/2/465/2.5E-149/--/Pfam/12/280/2.6E-74/Gcd10p family
cobia_male_GLEAN_11000227	7136446	7143407	Q9BQL6/0.0/ 940/FERM1_HUMAN Fermitin family homolog 1 OS=Homo sapiens OX=9606 GN=FERMT1 PE=1 SV=1	lcf:108896936/0.0/1265/fermt1; fermitin family homolog 1; K17082 kindlin 1	A0A3Q1C1J1/0.0/1313/A0A3Q1C1J1_AMPOC PH domain-containing protein OS=Amphiprion ocellaris OX=80972 PE=3 SV=1	PTHR16160:SF12/PANTHER/1/668/0.0/--/ProSiteProfiles/361/463/7.649/PH domain profile./PANTHER/1/668/0.0/--/Pfam/269/561/3.1E-40/FERM central domain/SMART/94/561/3.8E-37/Band 4.1 homologues/SMART/360/465/2.1E-8/Pleckstrin homology domain./Pfam/377/461/7.6E-10/PH domain
cobia_male_GLEAN_11000228	7167054	7171450	Q804S2/0.0/ 787/BMP2_TETNG Bone morphogenetic protein 2 OS=Tetraodon nigroviridis OX=99883 GN=bmp2 PE=3 SV=2	lcf:108896937/0.0/ 834/bmp2; bone morphogenetic protein 2; K21283 bone morphogenetic protein 2	A0A3B4WJF3/0.0/ 875/A0A3B4WJF3_SERLL TGF_BETA_2 domain-containing protein OS=Seriola lalandi dorsalis OX=1841481 PE=3 SV=1	PS51362/ProSiteProfiles/302/422/45.185/TGF-beta family profile./ProSitePatterns/340/355/-/TGF-beta family signature./Pfam/35/289/2.1E-54/TGF-beta propeptide/Pfam/321/421/6.3E-32/Transforming growth factor beta like domain/PANTHER/1/422/6.8E-262/--/SMART/322/422/2.0E-64/Transforming growth factor-beta (TGF-beta) family/PANTHER/1/422/6.8E-262/--
cobia_male_GLEAN_11000230	7199349	7302288	Q9NQ66/0.0/1750/PLCB1_HUMAN 1-phosphatidylinositol 4,5-bisphosphate phosphodiesterase beta-1 OS=Homo sapiens OX=9606 GN=PLCB1 PE=1 SV=1	lcf:108896922/0.0/2349/plcb1; 1-phosphatidylinositol 4,5-bisphosphate phosphodiesterase beta-1 isoform X1; K05858 phosphatidylinositol phospholipase C, beta [EC:3.1.4.11]	A0A4W6DWM2/0.0/2349/A0A4W6DWM2_LATCA 1-phosphatidylinositol 4,5-bisphosphate phosphodiesterase OS=Lates calcarifer OX=8187 GN=PLCB1 PE=4 SV=1	PTHR10336:SF12/PANTHER/736/1215/0.0/--/PANTHER/1/504/0.0/--/Pfam/735/825/9.6E-6/C2 domain/SMART/317/468/6.1E-74/Phospholipase C, catalytic domain (part); domain X/ProSiteProfiles/693/815/18.463/C2 domain profile./Pfam/225/313/1.1E-20/Phosphoinositide-specific phospholipase C, efhand-like/PANTHER/534/711/0.0/--/PANTHER/1/504/0.0/--/SMART/733/830/8.0E-9/Protein kinase C conserved region 2 (CalB)/Pr…
cobia_male_GLEAN_11000231	7336392	7364263	Q15147/0.0/1916/PLCB4_HUMAN 1-phosphatidylinositol 4,5-bisphosphate phosphodiesterase beta-4 OS=Homo sapiens OX=9606 GN=PLCB4 PE=1 SV=3	lco:104919801/0.0/2415/plcb4; phospholipase C beta 4; K05858 phosphatidylinositol phospholipase C, beta [EC:3.1.4.11]	A0A3B4U021/0.0/2427/A0A3B4U021_SERDU 1-phosphatidylinositol 4,5-bisphosphate phosphodiesterase OS=Seriola dumerili OX=41447 GN=PLCB4 PE=4 SV=1	PS50007/ProSiteProfiles/313/463/62.295/Phosphatidylinositol-specific phospholipase X-box domain profile./Pfam/315/464/2.2E-64/Phosphatidylinositol-specific phospholipase C, X domain/SMART/718/818/2.0E-11/Protein kinase C conserved region 2 (CalB)/PANTHER/1/1014/0.0/--/ProSiteProfiles/581/697/56.261/Phosphatidylinositol-specific phospholipase Y-box domain profile./ProSiteProfiles/704/803/20.639/C2…
cobia_male_GLEAN_11000232	7367783	7369288	C9JTQ0/4e-56/ 194/ANR63_HUMAN Ankyrin repeat domain-containing protein 63 OS=Homo sapiens OX=9606 GN=ANKRD63 PE=3 SV=1	sko:100375011/4e-15/82.8/ankyrin repeat domain-containing protein 24-like; K21440 ankyrin repeat domain-containing protein 50	A0A3B4WLH5/0.0/ 860/A0A3B4WLH5_SERLL ANK_REP_REGION domain-containing protein OS=Seriola lalandi dorsalis OX=1841481 PE=4 SV=1	PTHR24166/PANTHER/10/175/1.0E-49/--/Pfam/108/162/2.3E-8/Ankyrin repeats (many copies)/Pfam/61/105/7.0E-9/Ankyrin repeats (many copies)/ProSiteProfiles/84/116/10.846/Ankyrin repeat profile./SMART/47/80/430.0/ankyrin repeats/SMART/84/113/7.4E-5/ankyrin repeats/SMART/117/146/2.1/ankyrin repeats/ProSiteProfiles/47/174/25.78/Ankyrin repeat region circular profile.
cobia_male_GLEAN_11000233	7370876	7375191	A8WFR0/1e-137/ 391/LAMP5_DANRE Lysosome-associated membrane glycoprotein 5 OS=Danio rerio OX=7955 GN=lamp5 PE=2 SV=1	pbar:105429573/9e-10/64.7/lysosome-associated membrane glycoprotein 1 isoform X1; K06528 lysosomal-associated membrane protein 1/2	A0A6P7HRB2/0.0/ 542/A0A6P7HRB2_9TELE lysosome-associated membrane glycoprotein 5 OS=Parambassis ranga OX=210632 GN=lamp5 PE=4 SV=1	PTHR11506/PANTHER/24/275/2.6E-74/--/Pfam/40/257/1.6E-20/Lysosome-associated membrane glycoprotein (Lamp)
cobia_male_GLEAN_11000234	7380521	7393742	D4A280/0.0/ 808/PAK5_RAT Serine/threonine-protein kinase PAK 5 OS=Rattus norvegicus OX=10116 GN=Pak5 PE=1 SV=1	ola:101159788/0.0/ 991/pak5; serine/threonine-protein kinase PAK 5 isoform X3; K05736 p21-activated kinase 5 [EC:2.7.11.1]	A0A3P8Y7J6/0.0/1015/A0A3P8Y7J6_ESOLU Non-specific serine/threonine protein kinase OS=Esox lucius OX=8010 PE=4 SV=2	PS50011/ProSiteProfiles/394/645/49.757/Protein kinase domain profile./ProSitePatterns/400/424/-/Protein kinases ATP-binding region signature./PANTHER/185/218/0.0/--/PANTHER/265/664/0.0/--/Pfam/399/645/5.6E-68/Protein kinase domain/PANTHER/185/218/0.0/--/PANTHER/265/664/0.0/--
cobia_male_GLEAN_11000235	7395233	7411549	D4A280/8e-39/ 144/PAK5_RAT Serine/threonine-protein kinase PAK 5 OS=Rattus norvegicus OX=10116 GN=Pak5 PE=1 SV=1	lcf:108896930/4e-53/ 187/pak5; LOW QUALITY PROTEIN: serine/threonine-protein kinase PAK 7; K05736 p21-activated kinase 5 [EC:2.7.11.1]	A0A4U5UN81/1e-57/ 184/A0A4U5UN81_COLLU Non-specific serine/threonine protein kinase OS=Collichthys lucidus OX=240159 GN=D9C73_009911 PE=4 SV=1	PF00786/Pfam/10/62/1.8E-16/P21-Rho-binding domain/SMART/11/46/9.4E-14/P21-Rho-binding domain/ProSiteProfiles/11/24/9.155/CRIB domain profile./PANTHER/1/63/2.0E-45/--/PANTHER/1/63/2.0E-45/--
cobia_male_GLEAN_11000236	7445477	7446059	P35072/5e-19/82.0/TCB1_CAEBR Transposable element Tcb1 transposase OS=Caenorhabditis briggsae OX=6238 PE=3 SV=1	ccar:109098342/1e-49/ 174/pre-rRNA-processing protein TSR1 homolog; K14799 pre-rRNA-processing protein TSR1	A0A6I8SFB0/4e-58/ 191/A0A6I8SFB0_XENTR Uncharacterized protein OS=Xenopus tropicalis OX=8364 PE=4 SV=1	PTHR23022:SF86/PANTHER/11/105/4.1E-59/--/PANTHER/11/105/4.1E-59/--
cobia_male_GLEAN_11000237	7452907	7455033	P08699/2e-40/ 143/LEG3_RAT Galectin-3 OS=Rattus norvegicus OX=10116 GN=Lgals3 PE=1 SV=4	ola:101159552/6e-127/ 368/galectin-3; K06831 galectin-3	A0A3B4U1Z2/5e-164/ 466/A0A3B4U1Z2_SERDU Galectin OS=Seriola dumerili OX=41447 PE=4 SV=1	SM00908/SMART/156/283/9.9E-54/Galactoside-binding lectin/PANTHER/76/284/1.5E-94/--/ProSiteProfiles/152/284/41.397/Galactoside-binding lectin (galectin) domain profile./Pfam/151/282/4.6E-30/Galactoside-binding lectin/SMART/150/284/1.4E-42/Galectin/PANTHER/76/284/1.5E-94/--
cobia_male_GLEAN_11000238	7456428	7476742	Q6DFF9/0.0/1200/MABP1_XENLA Mitogen-activated protein kinase-binding protein 1 OS=Xenopus laevis OX=8355 GN=mapkbp1 PE=2 SV=1	lcf:108896925/0.0/2622/mitogen-activated protein kinase-binding protein 1-like; K21763 mitogen-activated protein kinase binding protein 1	A0A3B4U1A6/0.0/2716/A0A3B4U1A6_SERDU Uncharacterized protein OS=Seriola dumerili OX=41447 PE=4 SV=1	PTHR22847/PANTHER/459/857/0.0/--/PANTHER/8/421/0.0/--/ProSiteProfiles/82/169/10.496/Trp-Asp (WD) repeats circular profile./ProSiteProfiles/466/731/24.679/Trp-Asp (WD) repeats circular profile./SMART/259/296/89.0/WD40 repeats/SMART/317/360/19.0/WD40 repeats/SMART/683/722/3.5E-7/WD40 repeats/SMART/367/415/0.067/WD40 repeats/SMART/163/200/1.8/WD40 repeats/SMART/465/498/0.055/WD40 repeats/SMART/547/5…
cobia_male_GLEAN_11000239	7479776	7491887	A2AWL7/9e-82/ 303/MGAP_MOUSE MAX gene-associated protein OS=Mus musculus OX=10090 GN=Mga PE=2 SV=1	tru:101077064/4e-52/ 196/T-box-containing protein TBX6L-like; K10180 T-box protein 6	A0A3B4U2I5/0.0/2986/A0A3B4U2I5_SERDU BHLH domain-containing protein OS=Seriola dumerili OX=41447 PE=4 SV=1	PTHR11267/PANTHER/1/736/1.7E-173/--/Pfam/672/712/4.2E-11/Domain of unknown function (DUF4801)/Pfam/1/172/4.9E-57/T-box/SMART/1/177/6.9E-64/Domain first found in the mice T locus (Brachyury) protein/ProSiteProfiles/1382/1431/10.874/Myc-type, basic helix-loop-helix (bHLH) domain profile./ProSiteProfiles/1/172/57.943/T-box domain profile./PANTHER/1/736/1.7E-173/--
cobia_male_GLEAN_11000240	7498445	7499011	NA	hcq:109523171/5e-75/ 232/uncharacterized protein LOC109523171; K04231 galanin receptor 2	A0A6J2P8N5/5e-92/ 279/A0A6J2P8N5_COTGO uncharacterized protein LOC115003925 OS=Cottoperca gobio OX=56716 GN=LOC115003925 PE=4 SV=1	PS50262/ProSiteProfiles/1/173/9.92/G-protein coupled receptors family 1 profile./Pfam/5/145/1.2E-7/7 transmembrane receptor (rhodopsin family)
cobia_male_GLEAN_11000241	7516187	7521966	Q497V6/3e-95/ 318/BAHD1_MOUSE Bromo adjacent homology domain-containing 1 protein OS=Mus musculus OX=10090 GN=Bahd1 PE=1 SV=1	adf:107333034/5e-38/ 160/huntingtin-like; K04533 huntingtin	A0A3B4WDZ5/0.0/1674/A0A3B4WDZ5_SERLL BAH domain-containing protein OS=Seriola lalandi dorsalis OX=1841481 PE=4 SV=1	PF01426/Pfam/732/825/8.3E-13/BAH domain/PANTHER/464/525/2.1E-189/--/PANTHER/841/882/2.1E-189/--/PANTHER/61/136/2.1E-189/--/PANTHER/841/882/2.1E-189/--/PANTHER/61/136/2.1E-189/--/PANTHER/541/822/2.1E-189/--/PANTHER/166/437/2.1E-189/--/PANTHER/166/437/2.1E-189/--/PANTHER/464/525/2.1E-189/--/ProSiteProfiles/730/883/16.714/BAH domain profile./PANTHER/541/822/2.1E-189/--/SMART/730/859/6.5E-10/Bromo ad…
cobia_male_GLEAN_11000242	7516192	7516362	NA	NA	A0A674N643/9e-10/57.4/A0A674N643_TAKRU Uncharacterized protein OS=Takifugu rubripes OX=31033 PE=4 SV=1	NA
cobia_male_GLEAN_11000243	7529317	7537521	Q05BC3/2e-21/99.0/EMAL1_MOUSE Echinoderm microtubule-associated protein-like 1 OS=Mus musculus OX=10090 GN=Eml1 PE=1 SV=1	sasa:106608073/3e-80/ 254/echinoderm microtubule-associated protein-like 1; K18595 echinoderm microtubule-associated protein-like 1/2	A0A484C9Q4/1e-157/ 454/A0A484C9Q4_PERFV Uncharacterized protein OS=Perca flavescens OX=8167 GN=EPR50_G00186270 PE=4 SV=1	PTHR13720/PANTHER/109/226/5.0E-29/--/PANTHER/109/226/5.0E-29/--
cobia_male_GLEAN_11000244	7552396	7579334	Q5R896/5e-146/ 423/EVL_PONAB Ena/VASP-like protein OS=Pongo abelii OX=9601 GN=EVL PE=2 SV=1	els:105016018/8e-92/ 295/ena/VASP-like protein isoform X1; K05746 enabled	A0A3B4U0X8/0.0/ 762/A0A3B4U0X8_SERDU Ena/VASP-like protein OS=Seriola dumerili OX=41447 PE=3 SV=1	PIRSF038010/PIRSF/31/409/2.3E-169/--/PANTHER/20/409/1.1E-236/--/ProSiteProfiles/28/142/19.045/WH1 domain profile./Pfam/371/405/1.0E-18/VASP tetramerisation domain/SMART/31/139/3.4E-52/WASP homology region 1/Pfam/32/135/1.2E-35/WH1 domain/PANTHER/20/409/1.1E-236/--
cobia_male_GLEAN_11000245	7582120	7587026	P25490/0.0/ 598/TYY1_HUMAN Transcriptional repressor protein YY1 OS=Homo sapiens OX=9606 GN=YY1 PE=1 SV=2	lcf:108896921/0.0/ 761/transcriptional repressor protein YY1-like isoform X1; K09201 transcription factor YY	A0A0F8CS73/0.0/ 757/A0A0F8CS73_LARCR Transcriptional repressor protein YY1 OS=Larimichthys crocea OX=215358 GN=EH28_02066 PE=3 SV=1	PS00028/ProSitePatterns/309/331/-/Zinc finger C2H2 type domain signature./PANTHER/1/368/1.9E-252/--/ProSiteProfiles/337/366/11.635/Zinc finger C2H2 type domain profile./PANTHER/1/368/1.9E-252/--/ProSitePatterns/281/301/-/Zinc finger C2H2 type domain signature./ProSitePatterns/252/274/-/Zinc finger C2H2 type domain signature./SMART/279/301/0.026/zinc finger/SMART/250/274/0.012/zinc finger/SMART/33…
cobia_male_GLEAN_11000246	7597453	7602934	Q8BXA0/0.0/ 910/LRFN5_MOUSE Leucine-rich repeat and fibronectin type-III domain-containing protein 5 OS=Mus musculus OX=10090 GN=Lrfn5 PE=1 SV=1	lcf:108896920/0.0/1564/leucine-rich repeat and fibronectin type-III domain-containing protein 5-like; K16358 leucine-rich repeat and fibronectin type-III domain-containing protein 5	A0A3B4U2B1/0.0/1573/A0A3B4U2B1_SERDU Ig-like domain-containing protein OS=Seriola dumerili OX=41447 PE=4 SV=1	PS51450/ProSiteProfiles/127/148/6.572/Leucine-rich repeat profile./ProSiteProfiles/103/124/7.581/Leucine-rich repeat profile./SMART/296/378/5.5E-10/Immunoglobulin/SMART/302/367/1.0E-13/Immunoglobulin C-2 Type/ProSiteProfiles/290/374/12.713/Ig-like domain profile./PANTHER/4/757/0.0/--/Pfam/291/377/5.0E-16/Immunoglobulin I-set domain/SMART/173/196/1.3E-4/Leucine-rich repeats, typical (most populate…
cobia_male_GLEAN_11000247	7609946	7611215	F6XZJ7/1e-34/ 128/SAM15_MOUSE Sterile alpha motif domain-containing protein 15 OS=Mus musculus OX=10090 GN=Samd15 PE=4 SV=2	NA	A0A4W6DP24/5e-72/ 219/A0A4W6DP24_LATCA SAM domain-containing protein OS=Lates calcarifer OX=8187 GN=LOC108896912 PE=4 SV=1	PTHR22908/PANTHER/15/121/9.2E-41/--/Pfam/25/79/4.6E-6/SAM domain (Sterile alpha motif)/ProSiteProfiles/25/82/10.734/SAM domain profile./PANTHER/15/121/9.2E-41/--
cobia_male_GLEAN_11000248	7612040	7618044	Q9EQ20/0.0/ 907/MMSA_MOUSE Methylmalonate-semialdehyde dehydrogenase [acylating], mitochondrial OS=Mus musculus OX=10090 GN=Aldh6a1 PE=1 SV=1	lcf:108896909/0.0/1043/methylmalonate-semialdehyde dehydrogenase [acylating], mitochondrial-like; K00140 malonate-semialdehyde dehydrogenase (acetylating) / methylmalonate-semialdehyde dehydrogenase [EC:1.2.1.18 1.2.1.27]	A0A3B4YXD5/0.0/1048/A0A3B4YXD5_9TELE Aldedh domain-containing protein OS=Stegastes partitus OX=144197 PE=4 SV=1	PS00070/ProSitePatterns/299/310/-/Aldehyde dehydrogenases cysteine active site./PANTHER/9/522/0.0/--/Pfam/37/501/6.4E-137/Aldehyde dehydrogenase family/PANTHER/9/522/0.0/--
cobia_male_GLEAN_11000249	7620924	7626251	E1C1L6/2e-160/ 461/ENTP5_CHICK Ectonucleoside triphosphate diphosphohydrolase 5 OS=Gallus gallus OX=9031 GN=ENTPD5 PE=3 SV=1	lcf:108896911/0.0/ 765/ectonucleoside triphosphate diphosphohydrolase 5-like isoform X1; K01511 ectonucleoside triphosphate diphosphohydrolase 5/6 [EC:3.6.1.6]	A0A665WTL2/0.0/ 793/A0A665WTL2_ECHNA Uncharacterized protein OS=Echeneis naucrates OX=173247 GN=LOC115037554 PE=3 SV=1	PTHR11782:SF46/PANTHER/1/440/1.1E-224/--/Pfam/49/445/3.1E-62/GDA1/CD39 (nucleoside phosphatase) family/PANTHER/1/440/1.1E-224/--
cobia_male_GLEAN_11000250	7627127	7635928	Q5EAC5/2e-147/ 430/ZN410_BOVIN Zinc finger protein 410 OS=Bos taurus OX=9913 GN=ZNF410 PE=2 SV=1	adf:107350150/2e-67/ 228/zinc finger protein 143-like; K20828 zinc finger protein 143/76	A0A665WTC3/0.0/ 901/A0A665WTC3_ECHNA Uncharacterized protein OS=Echeneis naucrates OX=173247 GN=znf410 PE=4 SV=1	PTHR24409/PANTHER/227/367/1.0E-59/--/SMART/310/334/0.0026/zinc finger/SMART/340/363/0.0064/zinc finger/SMART/250/274/0.0034/zinc finger/SMART/220/244/0.17/zinc finger/SMART/280/304/2.9E-4/zinc finger/ProSitePatterns/252/274/-/Zinc finger C2H2 type domain signature./ProSiteProfiles/220/249/10.097/Zinc finger C2H2 type domain profile./ProSiteProfiles/250/279/14.981/Zinc finger C2H2 type domain prof…
cobia_male_GLEAN_11000251	7642683	7645191	Q8R0W1/6e-31/ 124/CIPC_MOUSE CLOCK-interacting pacemaker OS=Mus musculus OX=10090 GN=Cipc PE=1 SV=4	sasa:106611026/4e-11/70.5/calcium permeable stress-gated cation channel 1-like; K21989 calcium permeable stress-gated cation channel	A0A3B4U1Q4/0.0/ 525/A0A3B4U1Q4_SERDU Uncharacterized protein OS=Seriola dumerili OX=41447 PE=4 SV=1	PTHR34648/PANTHER/2/349/6.9E-78/--/Pfam/29/275/2.2E-67/Clock interacting protein circadian/Pfam/264/344/4.4E-37/Clock interacting protein circadian
cobia_male_GLEAN_11000252	7651503	7651887	P50412/2e-28/ 102/VEGFA_SHEEP Vascular endothelial growth factor A OS=Ovis aries OX=9940 GN=VEGFA PE=2 SV=1	lcf:108896919/3e-46/ 150/vascular endothelial growth factor A-like; K16859 placenta growth factor	A0A665WTE8/2e-48/ 159/A0A665WTE8_ECHNA PDGF_2 domain-containing protein OS=Echeneis naucrates OX=173247 GN=LOC115038033 PE=3 SV=1	SM00141/SMART/10/90/6.8E-29/Platelet-derived and vascular endothelial growth factors (PDGF, VEGF) family/PANTHER/1/90/1.7E-38/--/Pfam/12/89/1.5E-23/PDGF/VEGF domain/ProSiteProfiles/1/90/25.642/Platelet-derived growth factor (PDGF) family profile.
cobia_male_GLEAN_11000253	7658748	7665270	Q3ZBD2/0.0/ 682/ARP10_BOVIN Actin-related protein 10 OS=Bos taurus OX=9913 GN=ACTR10 PE=2 SV=1	lcf:108896940/0.0/ 839/actr10; actin-related protein 10; K16576 actin-related protein 10	A0A3Q1B9V2/0.0/ 840/A0A3Q1B9V2_AMPOC Uncharacterized protein OS=Amphiprion ocellaris OX=80972 PE=3 SV=1	SM00268/SMART/13/393/1.1E-15/Actin/Pfam/12/381/2.4E-46/Actin/PANTHER/1/394/3.0E-160/--/PANTHER/1/394/3.0E-160/--
cobia_male_GLEAN_11000254	7668561	7673618	Q86TY3/2e-30/ 129/ARMD4_HUMAN Armadillo-like helical domain-containing protein 4 OS=Homo sapiens OX=9606 GN=ARMH4 PE=1 SV=1	mcc:713250/2e-29/ 125/high mobility group protein B1-like; K10802 high mobility group protein B1	A0A3B4U220/0.0/ 890/A0A3B4U220_SERDU Uncharacterized protein OS=Seriola dumerili OX=41447 PE=4 SV=1	PTHR21585/PANTHER/437/582/3.4E-37/--
cobia_male_GLEAN_11000255	7679436	7682759	Q8CES0/3e-104/ 312/NAA30_MOUSE N-alpha-acetyltransferase 30 OS=Mus musculus OX=10090 GN=Naa30 PE=1 SV=2	lcf:108896902/0.0/ 656/naa30; N-alpha-acetyltransferase 30; K00670 N-alpha-acetyltransferase 30 [EC:2.3.1.256]	A0A665WT93/0.0/ 638/A0A665WT93_ECHNA N-acetyltransferase domain-containing protein OS=Echeneis naucrates OX=173247 GN=naa30 PE=4 SV=1	PTHR23091/PANTHER/169/347/6.1E-130/--/ProSiteProfiles/199/347/23.563/Gcn5-related N-acetyltransferase (GNAT) domain profile./Pfam/246/323/9.2E-15/Acetyltransferase (GNAT) family/PANTHER/169/347/6.1E-130/--
cobia_male_GLEAN_11000256	7700445	7702014	Q91981/2e-167/ 468/OTX2_DANRE Homeobox protein OTX2 OS=Danio rerio OX=7955 GN=otx2 PE=2 SV=1	lcf:108896903/0.0/ 592/homeobox protein OTX2-like isoform X1; K18490 homeobox protein OTX2	A0A3B4U2S8/0.0/ 592/A0A3B4U2S8_SERDU Homeobox domain-containing protein OS=Seriola dumerili OX=41447 GN=OTX2 PE=4 SV=1	PTHR24329/PANTHER/1/291/2.6E-181/--/ProSitePatterns/71/94/-/'Homeobox' domain signature./Pfam/155/235/7.0E-32/Otx1 transcription factor/Pfam/39/95/6.8E-22/Homeobox domain/PANTHER/1/291/2.6E-181/--/ProSiteProfiles/36/96/19.759/'Homeobox' domain profile./SMART/38/100/7.9E-24/Homeodomain
cobia_male_GLEAN_11000257	7723731	7730623	Q9HAT8/0.0/ 642/PELI2_HUMAN E3 ubiquitin-protein ligase pellino homolog 2 OS=Homo sapiens OX=9606 GN=PELI2 PE=1 SV=1	lcf:108896901/0.0/ 882/E3 ubiquitin-protein ligase pellino homolog 2-like; K11964 pellino [EC:2.3.2.27]	A0A4W6DNE6/0.0/ 882/A0A4W6DNE6_LATCA Uncharacterized protein OS=Lates calcarifer OX=8187 GN=LOC108896901 PE=3 SV=1	PIRSF038886/PIRSF/1/428/1.9E-204/--/Pfam/15/428/1.4E-205/Pellino/PANTHER/2/428/0.0/--/PANTHER/2/428/0.0/--
cobia_male_GLEAN_11000258	7740806	7741333	P26990/6e-130/ 363/ARF6_CHICK ADP-ribosylation factor 6 OS=Gallus gallus OX=9031 GN=ARF6 PE=2 SV=3	sasa:106611014/2e-129/ 365/ARF6; ADP-ribosylation factor 6-like; K07941 ADP-ribosylation factor 6	A0A147A565/1e-128/ 366/A0A147A565_FUNHE ADP-ribosylation factor 6 OS=Fundulus heteroclitus OX=8078 PE=3 SV=1	PF00025/Pfam/2/172/1.0E-78/ADP-ribosylation factor family/SMART/1/174/9.7E-25/Sar1p-like members of the Ras-family of small GTPases/PANTHER/1/175/9.0E-158/--/SMART/1/175/9.5E-134/ARF-like small GTPases; ARF, ADP-ribosylation factor/PANTHER/1/175/9.0E-158/--/SMART/14/147/4.9E-4/Rab subfamily of small GTPases/ProSiteProfiles/7/173/25.156/small GTPase Arf family profile.
cobia_male_GLEAN_11000259	7745833	7751350	Q1JPZ7/0.0/ 980/PRP39_DANRE Pre-mRNA-processing factor 39 OS=Danio rerio OX=7955 GN=prpf39 PE=2 SV=2	lcf:108896926/0.0/1419/pre-mRNA-processing factor 39-like isoform X1; K13217 pre-mRNA-processing factor 39	A0A665WUD6/0.0/1476/A0A665WUD6_ECHNA Uncharacterized protein OS=Echeneis naucrates OX=173247 GN=prpf39 PE=4 SV=1	PTHR17204:SF21/PANTHER/103/771/0.0/--/SMART/599/631/5.2/HAT (Half-A-TPR) repeats/SMART/459/491/4.3E-5/HAT (Half-A-TPR) repeats/SMART/492/525/32.0/HAT (Half-A-TPR) repeats/SMART/197/229/0.13/HAT (Half-A-TPR) repeats/SMART/231/263/5.2E-4/HAT (Half-A-TPR) repeats/SMART/308/341/300.0/HAT (Half-A-TPR) repeats/SMART/271/306/2.7/HAT (Half-A-TPR) repeats/PANTHER/103/771/0.0/--
cobia_male_GLEAN_11000260	7753009	7753959	P62865/3e-31/ 108/UBIM_BOVIN Ubiquitin-like protein FUBI OS=Bos taurus OX=9913 GN=FAU PE=3 SV=1	lcf:108879171/4e-92/ 267/LOW QUALITY PROTEIN: ubiquitin-like protein FUBI; K02983 small subunit ribosomal protein S30e	A0A4W6FF42/2e-90/ 266/A0A4W6FF42_LATCA 40S ribosomal protein S30 OS=Lates calcarifer OX=8187 GN=LOC108888746 PE=3 SV=1	PS50053/ProSiteProfiles/1/74/18.236/Ubiquitin domain profile./PANTHER/1/133/3.6E-92/--/PANTHER/1/133/3.6E-92/--/SMART/1/70/4.0E-16/Ubiquitin homologues/Pfam/75/132/6.2E-31/Ribosomal protein S30/Pfam/8/71/1.8E-14/Ubiquitin family
cobia_male_GLEAN_11000261	7754619	7756319	P26884/2e-120/ 343/FKBP3_BOVIN Peptidyl-prolyl cis-trans isomerase FKBP3 OS=Bos taurus OX=9913 GN=FKBP3 PE=1 SV=2	lcf:108888745/2e-151/ 425/peptidyl-prolyl cis-trans isomerase FKBP3-like; K09570 FK506-binding protein 3 [EC:5.2.1.8]	A0A4W6FPE8/3e-150/ 425/A0A4W6FPE8_LATCA Peptidylprolyl isomerase OS=Lates calcarifer OX=8187 GN=LOC108879170 PE=4 SV=1	PTHR10516/PANTHER/169/234/4.6E-70/--/PANTHER/90/147/4.6E-70/--/Pfam/119/232/4.8E-32/FKBP-type peptidyl-prolyl cis-trans isomerase/PANTHER/90/147/4.6E-70/--/PANTHER/169/234/4.6E-70/--/ProSiteProfiles/125/235/28.445/FKBP-type peptidyl-prolyl cis-trans isomerase domain profile.
cobia_male_GLEAN_11000262	7820219	7973107	P60755/0.0/1547/MDGA2_MOUSE MAM domain-containing glycosylphosphatidylinositol anchor protein 2 OS=Mus musculus OX=10090 GN=Mdga2 PE=1 SV=1	sasa:106579900/3e-36/ 155/hemicentin-1-like; K17341 hemicentin	A0A671YV11/0.0/1922/A0A671YV11_SPAAU Uncharacterized protein OS=Sparus aurata OX=8175 GN=mdga2 PE=4 SV=1	PS50835/ProSiteProfiles/540/628/9.156/Ig-like domain profile./ProSiteProfiles/27/127/12.35/Ig-like domain profile./PANTHER/1/933/0.0/--/ProSiteProfiles/340/436/11.66/Ig-like domain profile./SMART/450/537/4.4E-11/Immunoglobulin/SMART/47/129/7.6E-10/Immunoglobulin/SMART/344/436/8.2E-5/Immunoglobulin/SMART/544/630/13.0/Immunoglobulin/SMART/249/329/1.1E-10/Immunoglobulin/SMART/144/238/1.7/Immunoglobu…
cobia_male_GLEAN_11000263	7938924	7941145	P31579/3e-102/ 299/LCE_ORYLA Low choriolytic enzyme OS=Oryzias latipes OX=8090 GN=lce PE=1 SV=1	mze:101476186/6e-106/ 311/low choriolytic enzyme-like; K18542 choriolysin L [EC:3.4.24.66]	A0A3B4U4P9/3e-140/ 401/A0A3B4U4P9_SERDU Metalloendopeptidase OS=Seriola dumerili OX=41447 PE=4 SV=1	PTHR10127/PANTHER/15/226/9.6E-87/--/SMART/36/179/1.8E-40/Zinc-dependent metalloprotease/Pfam/49/226/1.3E-59/Astacin (Peptidase family M12A)
cobia_male_GLEAN_11000264	8086718	8087462	Q90YP2/8e-36/ 117/RS29_ICTPU 40S ribosomal protein S29 OS=Ictalurus punctatus OX=7998 GN=rps29 PE=3 SV=3	phd:102333253/2e-35/ 119/RPS29; ribosomal protein S29; K02980 small subunit ribosomal protein S29e	G3PHB9/5e-37/ 126/G3PHB9_GASAC 40S ribosomal protein S29 OS=Gasterosteus aculeatus OX=69293 PE=3 SV=1	PTHR12010:SF7/PANTHER/1/57/1.8E-44/--/ProSitePatterns/22/44/-/Ribosomal protein S14 signature./PANTHER/1/57/1.8E-44/--/Pfam/9/56/8.9E-17/Ribosomal protein S14p/S29e
cobia_male_GLEAN_11000265	8090593	8092008	Q09326/0.0/ 597/MGAT2_RAT Alpha-1,6-mannosyl-glycoprotein 2-beta-N-acetylglucosaminyltransferase OS=Rattus norvegicus OX=10116 GN=Mgat2 PE=1 SV=1	lcf:108896893/0.0/ 843/mgat2; alpha-1,6-mannosyl-glycoprotein 2-beta-N-acetylglucosaminyltransferase; K00736 alpha-1,6-mannosyl-glycoprotein beta-1,2-N-acetylglucosaminyltransferase [EC:2.4.1.143]	A0A3B4WB88/0.0/ 858/A0A3B4WB88_SERLL Alpha-1,6-mannosyl-glycoprotein 2-beta-N-acetylglucosaminyltransferase OS=Seriola lalandi dorsalis OX=1841481 PE=3 SV=1	PTHR12871:SF2/PANTHER/1/433/0.0/--/PANTHER/1/433/0.0/--/Pfam/76/426/1.0E-156/N-acetylglucosaminyltransferase II (MGAT2)
cobia_male_GLEAN_11000266	8098207	8102497	Q8TBZ3/0.0/1001/WDR20_HUMAN WD repeat-containing protein 20 OS=Homo sapiens OX=9606 GN=WDR20 PE=1 SV=2	aam:106490508/3e-116/ 382/SYMPK; symplekin; K06100 symplekin	A0A673AGW6/0.0/1211/A0A673AGW6_9TELE WD_REPEATS_REGION domain-containing protein OS=Sphaeramia orbicularis OX=375764 GN=LOC115414950 PE=4 SV=1	SM00320/SMART/293/385/2.9/WD40 repeats/SMART/251/290/3.0E-5/WD40 repeats/SMART/209/248/0.026/WD40 repeats/SMART/569/604/470.0/WD40 repeats/SMART/140/178/3.4/WD40 repeats/ProSiteProfiles/216/313/15.557/Trp-Asp (WD) repeats circular profile./PANTHER/1/419/0.0/--/PANTHER/1/419/0.0/--/PANTHER/448/610/0.0/--/ProSiteProfiles/258/299/11.411/Trp-Asp (WD) repeats profile./PANTHER/448/610/0.0/--/Pfam/265/2…
cobia_male_GLEAN_11000267	8106015	8109332	Q90474/0.0/1347/H90A1_DANRE Heat shock protein HSP 90-alpha 1 OS=Danio rerio OX=7955 GN=hsp90a.1 PE=1 SV=3	xma:102218377/0.0/1400/heat shock protein HSP 90-alpha 1; K04079 molecular chaperone HtpG	A0A665WS86/0.0/1465/A0A665WS86_ECHNA HATPase_c domain-containing protein OS=Echeneis naucrates OX=173247 GN=LOC115038316 PE=3 SV=1	PIRSF002583/PIRSF/2/724/9.0E-254/--/ProSitePatterns/34/43/-/Heat shock hsp90 proteins family signature./Pfam/36/188/4.9E-18/Histidine kinase-, DNA gyrase B-, and HSP90-like ATPase/SMART/36/190/7.2E-10/Histidine kinase-like ATPases/PANTHER/8/724/0.0/--/Pfam/192/705/1.4E-239/Hsp90 protein/PANTHER/8/724/0.0/--
cobia_male_GLEAN_11000268	8111997	8115925	P30946/0.0/1275/HS90A_RABIT Heat shock protein HSP 90-alpha OS=Oryctolagus cuniculus OX=9986 GN=HSP90AA1 PE=1 SV=2	lcf:108896796/0.0/1352/heat shock protein HSP 90-alpha; K04079 molecular chaperone HtpG	A0A3Q3M475/0.0/1486/A0A3Q3M475_9TELE HATPase_c domain-containing protein OS=Mastacembelus armatus OX=205130 PE=3 SV=1	PS00298/ProSitePatterns/34/43/-/Heat shock hsp90 proteins family signature./PANTHER/1/730/0.0/--/Pfam/192/710/2.1E-242/Hsp90 protein/Pfam/36/188/1.2E-18/Histidine kinase-, DNA gyrase B-, and HSP90-like ATPase/PIRSF/2/730/2.4E-258/--/PANTHER/1/730/0.0/--/SMART/36/190/8.3E-10/Histidine kinase-like ATPases
cobia_male_GLEAN_11000269	8118133	8139631	Q28653/0.0/ 905/2A5D_RABIT Serine/threonine-protein phosphatase 2A 56 kDa regulatory subunit delta isoform OS=Oryctolagus cuniculus OX=9986 GN=PPP2R5D PE=2 SV=1	lcf:108896798/0.0/1165/LOW QUALITY PROTEIN: serine/threonine-protein phosphatase 2A 56 kDa regulatory subunit gamma isoform-like; K11584 serine/threonine-protein phosphatase 2A regulatory subunit B'	A0A665WJK4/0.0/1164/A0A665WJK4_ECHNA Serine/threonine protein phosphatase 2A regulatory subunit OS=Echeneis naucrates OX=173247 GN=LOC115037492 PE=3 SV=1	PTHR10257/PANTHER/1/498/0.0/--/Pfam/84/494/3.1E-198/Protein phosphatase 2A regulatory B subunit (B56 family)/PIRSF/11/581/4.1E-276/--/PANTHER/537/573/0.0/--/PANTHER/1/498/0.0/--/PANTHER/537/573/0.0/--
cobia_male_GLEAN_11000270	8158901	8159302	A7YD35/5e-92/ 268/IOD3_SPAAU Thyroxine 5-deiodinase OS=Sparus aurata OX=8175 GN=dio3 PE=2 SV=2	lcf:108896892/1e-90/ 268/thyroxine 5-deiodinase-like; K07754 thyroxine 5-deiodinase [EC:1.21.99.3]	A0A3B4U4M9/2e-93/ 273/A0A3B4U4M9_SERDU Iodothyronine deiodinase OS=Seriola dumerili OX=41447 PE=3 SV=1	PF00837/Pfam/1/119/2.1E-52/Iodothyronine deiodinase/PANTHER/1/133/2.2E-86/--/PANTHER/1/133/2.2E-86/--
cobia_male_GLEAN_11000271	8208645	8210758	Q1ECW7/1e-148/ 421/S247A_DANRE Solute carrier family 25 member 47-A OS=Danio rerio OX=7955 GN=slc25a47a PE=2 SV=1	lcf:108896862/0.0/ 568/slc25a47; solute carrier family 25 member 47; K15123 solute carrier family 25, member 45/47	A0A4W6ET08/0.0/ 568/A0A4W6ET08_LATCA Uncharacterized protein OS=Lates calcarifer OX=8187 GN=slc25a47 PE=3 SV=1	PS50920/ProSiteProfiles/2/80/16.721/Solute carrier (Solcar) repeat profile./Pfam/10/81/4.7E-14/Mitochondrial carrier protein/Pfam/201/285/1.1E-22/Mitochondrial carrier protein/Pfam/96/190/1.0E-20/Mitochondrial carrier protein/ProSiteProfiles/196/284/22.234/Solute carrier (Solcar) repeat profile./PANTHER/10/285/1.7E-140/--/ProSiteProfiles/95/187/24.68/Solute carrier (Solcar) repeat profile./PANTHE…
cobia_male_GLEAN_11000272	8214530	8217075	Q5HZE0/2e-157/ 443/MCATL_RAT Mitochondrial basic amino acids transporter OS=Rattus norvegicus OX=10116 GN=Slc25a29 PE=2 SV=1	lco:104924690/0.0/ 586/mitochondrial basic amino acids transporter-like; K15109 solute carrier family 25 (mitochondrial carnitine/acylcarnitine transporter), member 20/29	A0A665WGA8/0.0/ 588/A0A665WGA8_ECHNA Uncharacterized protein OS=Echeneis naucrates OX=173247 GN=LOC115037671 PE=3 SV=1	PS50920/ProSiteProfiles/84/176/25.538/Solute carrier (Solcar) repeat profile./Pfam/6/83/1.6E-15/Mitochondrial carrier protein/Pfam/189/268/2.2E-18/Mitochondrial carrier protein/Pfam/85/177/1.0E-22/Mitochondrial carrier protein/ProSiteProfiles/188/273/21.526/Solute carrier (Solcar) repeat profile./ProSiteProfiles/1/80/19.231/Solute carrier (Solcar) repeat profile./PANTHER/6/273/6.5E-141/--/PANTHER…
cobia_male_GLEAN_11000273	8226398	8228609	Q08C99/0.0/ 875/VRTN_DANRE Vertnin OS=Danio rerio OX=7955 GN=vrtn PE=2 SV=1	NA	A0A665WHT1/0.0/1316/A0A665WHT1_ECHNA Vertnin OS=Echeneis naucrates OX=173247 GN=vrtn PE=3 SV=1	PTHR16081/PANTHER/8/695/0.0/--
cobia_male_GLEAN_11000274	8266618	8292143	Q5TZE2/7e-115/ 332/SYN1L_DANRE Synapse differentiation-inducing gene protein 1-like OS=Danio rerio OX=7955 GN=syndig1l PE=3 SV=1	NA	A0A3B4U4W8/1e-163/ 462/A0A3B4U4W8_SERDU Uncharacterized protein OS=Seriola dumerili OX=41447 PE=3 SV=1	PTHR14768:SF4/PANTHER/2/50/1.4E-159/--/PANTHER/74/271/1.4E-159/--/Pfam/189/255/1.2E-16/Interferon-induced transmembrane protein/PANTHER/74/271/1.4E-159/--/PANTHER/2/50/1.4E-159/--
cobia_male_GLEAN_11000275	8446164	8453279	Q9NR61/0.0/ 674/DLL4_HUMAN Delta-like protein 4 OS=Homo sapiens OX=9606 GN=DLL4 PE=1 SV=1	lcf:108896803/0.0/1215/dll4; delta-like protein 4; K06051 delta	A0A3B4U4W1/0.0/1237/A0A3B4U4W1_SERDU Delta-like protein OS=Seriola dumerili OX=41447 PE=4 SV=1	PF00008/Pfam/321/351/4.3E-8/EGF-like domain/Pfam/359/390/2.5E-6/EGF-like domain/Pfam/437/467/5.4E-7/EGF-like domain/Pfam/281/312/1.0E-5/EGF-like domain/Pfam/148/210/2.7E-23/Delta serrate ligand/ProSiteProfiles/277/315/24.301/EGF-like domain profile./ProSitePatterns/419/430/-/EGF-like domain signature 1./ProSitePatterns/381/392/-/EGF-like domain signature 1./ProSitePatterns/263/274/-/EGF-like doma…
cobia_male_GLEAN_11000276	8460438	8461309	Q5SPB6/1e-112/ 321/CHAC1_DANRE Glutathione-specific gamma-glutamylcyclotransferase 1 OS=Danio rerio OX=7955 GN=chac1 PE=3 SV=1	lcf:108896804/3e-128/ 363/chac1; glutathione-specific gamma-glutamylcyclotransferase 1; K07232 glutathione-specific gamma-glutamylcyclotransferase [EC:4.3.2.7]	A0A4W6EYB5/6e-127/ 363/A0A4W6EYB5_LATCA Gamma-glutamylcyclotransferase OS=Lates calcarifer OX=8187 GN=chac1 PE=3 SV=1	PTHR12192:SF8/PANTHER/1/186/1.6E-104/--/PANTHER/1/186/1.6E-104/--/Pfam/13/183/5.1E-61/ChaC-like protein
cobia_male_GLEAN_11000277	8465556	8497432	Q9ULG1/0.0/1473/INO80_HUMAN Chromatin-remodeling ATPase INO80 OS=Homo sapiens OX=9606 GN=INO80 PE=1 SV=2	lcf:108896800/0.0/1917/ino80; LOW QUALITY PROTEIN: DNA helicase INO80; K11665 DNA helicase INO80 [EC:3.6.4.12]	A0A3Q4I5D4/0.0/2247/A0A3Q4I5D4_NEOBR Chromatin-remodeling ATPase INO80 OS=Neolamprologus brichardi OX=32507 PE=3 SV=1	PTHR10799:SF665/PANTHER/29/57/0.0/--/PANTHER/117/152/0.0/--/ProSiteProfiles/530/701/23.166/Superfamilies 1 and 2 helicase ATP-binding type-1 domain profile./Pfam/521/822/3.2E-70/SNF2 family N-terminal domain/Pfam/267/396/1.0E-48/DNA-binding domain/PANTHER/204/223/0.0/--/PANTHER/505/822/0.0/--/SMART/514/712/3.8E-37/DEAD-like helicases superfamily/ProSiteProfiles/1057/1212/14.473/Superfamilies 1 an…
cobia_male_GLEAN_11000278	8500668	8504831	P59015/0.0/1805/VPS18_DANRE Vacuolar protein sorting-associated protein 18 homolog OS=Danio rerio OX=7955 GN=vps18 PE=2 SV=2	lco:104929762/0.0/1981/vps18; VPS18, CORVET/HOPS core subunit; K20181 vacuolar protein sorting-associated protein 18	A0A665WH86/0.0/2003/A0A665WH86_ECHNA Vacuolar protein sorting-associated protein 18 homolog OS=Echeneis naucrates OX=173247 GN=vps18 PE=3 SV=1	PTHR23323:SF26/PANTHER/950/993/0.0/--/PANTHER/27/921/0.0/--/Pfam/646/783/4.6E-9/Region in Clathrin and VPS/ProSiteProfiles/632/786/33.405/Clathrin heavy-chain (CHCR) repeat profile./PANTHER/27/921/0.0/--/Pfam/306/450/2.5E-41/Pep3/Vps18/deep orange family/PANTHER/950/993/0.0/--
cobia_male_GLEAN_11000279	8506025	8507558	Q9Z1Y0/9e-89/ 264/RHOV_RAT Rho-related GTP-binding protein RhoV OS=Rattus norvegicus OX=10116 GN=Rhov PE=1 SV=1	csem:103380762/3e-172/ 478/rhov; rho-related GTP-binding protein RhoV; K07866 Ras homolog gene family, member V	A0A665WFQ3/4e-171/ 478/A0A665WFQ3_ECHNA Uncharacterized protein OS=Echeneis naucrates OX=173247 GN=rhov PE=4 SV=1	SM00174/SMART/33/206/8.5E-78/Rho (Ras homology) subfamily of Ras-like small GTPases/PANTHER/11/236/1.7E-143/--/PANTHER/11/236/1.7E-143/--/SMART/31/206/3.1E-11/Rab subfamily of small GTPases/SMART/35/207/6.6E-10/Ras subfamily of RAS small GTPases/ProSiteProfiles/24/203/21.019/small GTPase Rho family profile./Pfam/33/200/1.5E-41/Ras family
cobia_male_GLEAN_11000280	8521174	8522425	Q14442/3e-77/ 230/PIGH_HUMAN Phosphatidylinositol N-acetylglucosaminyltransferase subunit H OS=Homo sapiens OX=9606 GN=PIGH PE=1 SV=1	lcf:108896851/5e-121/ 343/pigh; phosphatidylinositol N-acetylglucosaminyltransferase subunit H; K03858 phosphatidylinositol glycan, class H	A0A3B4U5H9/1e-120/ 346/A0A3B4U5H9_SERDU Phosphatidylinositol N-acetylglucosaminyltransferase OS=Seriola dumerili OX=41447 PE=3 SV=1	PTHR15231/PANTHER/2/177/3.2E-52/--/Pfam/88/157/1.1E-21/GPI-GlcNAc transferase complex, PIG-H component
cobia_male_GLEAN_11000281	8523980	8529371	Q9HBF4/0.0/1236/ZFYV1_HUMAN Zinc finger FYVE domain-containing protein 1 OS=Homo sapiens OX=9606 GN=ZFYVE1 PE=1 SV=1	lcf:108896849/0.0/1575/zinc finger FYVE domain-containing protein 1-like; K17603 zinc finger FYVE domain-containing protein 1	A0A3B4W9N7/0.0/1583/A0A3B4W9N7_SERLL Uncharacterized protein OS=Seriola lalandi dorsalis OX=1841481 PE=4 SV=1	PF01363/Pfam/722/784/7.0E-15/FYVE zinc finger/Pfam/605/668/1.5E-15/FYVE zinc finger/ProSiteProfiles/614/670/11.366/Zinc finger FYVE/FYVE-related type profile./PANTHER/6/554/0.0/--/ProSiteProfiles/726/786/11.507/Zinc finger FYVE/FYVE-related type profile./PANTHER/6/554/0.0/--/ProSiteProfiles/22/72/8.845/Zinc finger B-box type profile./SMART/601/671/3.0E-10/Protein present in Fab1, YOTB, Vac1, and …
cobia_male_GLEAN_11000282	8531319	8536219	Q8WV16/0.0/ 575/DCAF4_HUMAN DDB1- and CUL4-associated factor 4 OS=Homo sapiens OX=9606 GN=DCAF4 PE=1 SV=3	lcf:108896850/0.0/ 967/dcaf4; DDB1- and CUL4-associated factor 4; K11799 WD repeat-containing protein 21A	A0A3B4W8Y5/0.0/ 993/A0A3B4W8Y5_SERLL WD_REPEATS_REGION domain-containing protein OS=Seriola lalandi dorsalis OX=1841481 PE=4 SV=1	PTHR22847:SF457/PANTHER/71/252/3.0E-79/--/PANTHER/271/519/3.0E-79/--/SMART/379/417/0.53/WD40 repeats/SMART/420/461/38.0/WD40 repeats/PANTHER/271/519/3.0E-79/--/ProSiteProfiles/385/470/12.526/Trp-Asp (WD) repeats circular profile./PANTHER/71/252/3.0E-79/--
cobia_male_GLEAN_11000283	8544779	8555753	A9LMC0/0.0/ 657/DPF3_DANRE Zinc finger protein DPF3 OS=Danio rerio OX=7955 GN=dpf3 PE=2 SV=1	lcf:108896856/0.0/ 780/zinc finger protein DPF3 isoform X1; K22198 BRG1-associated factor 45B/C	A0A4W6ERK1/0.0/ 778/A0A4W6ERK1_LATCA Uncharacterized protein OS=Lates calcarifer OX=8187 PE=4 SV=1	PTHR10615/PANTHER/1/379/4.4E-277/--/Pfam/322/366/2.8E-12/PHD-finger/ProSiteProfiles/319/369/10.665/Zinc finger PHD-type profile./Pfam/3/73/1.7E-36/N-terminal domain of DPF2/REQ./ProSiteProfiles/262/322/9.695/Zinc finger PHD-type profile./SMART/321/367/3.7E-12/PHD zinc finger/SMART/264/320/1.3E-7/PHD zinc finger/PANTHER/1/379/4.4E-277/--
cobia_male_GLEAN_11000284	8561038	8563913	Q5QT17/8e-152/ 434/LEG1H_ONCMY Protein LEG1 homolog OS=Oncorhynchus mykiss OX=8022 GN=leg1 PE=2 SV=1	NA	A0A3B4WC44/0.0/ 686/A0A3B4WC44_SERLL Uncharacterized protein OS=Seriola lalandi dorsalis OX=1841481 PE=3 SV=1	PTHR18820:SF1/PANTHER/10/365/3.3E-158/--/PANTHER/10/365/3.3E-158/--/Pfam/19/365/3.3E-179/Mouse protein of unknown function (DUF781)
cobia_male_GLEAN_11000285	8568641	8572076	O70439/6e-106/ 309/STX7_MOUSE Syntaxin-7 OS=Mus musculus OX=10090 GN=Stx7 PE=1 SV=3	lcf:108896876/6e-155/ 436/stx7; syntaxin-7; K08488 syntaxin 7	A0A3B4U8U4/3e-163/ 460/A0A3B4U8U4_SERDU t-SNARE coiled-coil homology domain-containing protein OS=Seriola dumerili OX=41447 PE=3 SV=1	PTHR19957:SF90/PANTHER/1/255/2.7E-143/--/SMART/3/115/1.6E-19/Syntaxin N-terminal domain/Pfam/18/117/1.2E-24/Syntaxin-like protein/Pfam/197/247/8.6E-18/SNARE domain/ProSitePatterns/166/205/-/Syntaxin / epimorphin family signature./PANTHER/1/255/2.7E-143/--/ProSiteProfiles/160/222/21.443/t-SNARE coiled-coil homology domain profile./SMART/155/222/3.0E-20/Helical region found in SNAREs
cobia_male_GLEAN_11000286	8601050	8602624	O19113/0.0/ 546/CCN2_PIG CCN family member 2 OS=Sus scrofa OX=9823 GN=CCN2 PE=2 SV=1	lcf:108896884/0.0/ 692/ctgf; connective tissue growth factor; K06827 connective tissue growth factor	A0A665WE53/0.0/ 695/A0A665WE53_ECHNA Uncharacterized protein OS=Echeneis naucrates OX=173247 GN=ccn2 PE=3 SV=1	PS01225/ProSiteProfiles/253/327/15.806/C-terminal cystine knot domain profile./PANTHER/13/346/2.4E-262/--/Pfam/200/239/8.4E-6/Thrombospondin type 1 domain/SMART/258/327/1.2E-17/C-terminal cystine knot-like domain (CTCK)/SMART/100/163/7.7E-22/von Willebrand factor (vWF) type C domain/ProSitePatterns/50/65/-/Insulin-like growth factor-binding protein (IGFBP) N-terminal domain signature./Pfam/27/79/…
cobia_male_GLEAN_11000287	8606268	8613166	P33716/5e-25/ 100/CMGA_STRCA Chromogranin-A (Fragments) OS=Struthio camelus OX=8801 GN=CHGA PE=1 SV=2	lcf:108896855/2e-175/ 499/chga; chromogranin-A; K19990 chromogranin-A	A0A3B4U6N3/0.0/ 553/A0A3B4U6N3_SERDU Uncharacterized protein OS=Seriola dumerili OX=41447 PE=3 SV=1	PTHR10583/PANTHER/1/375/1.4E-44/--/ProSitePatterns/375/384/-/Granins signature 1./Pfam/29/110/3.7E-12/Granin (chromogranin or secretogranin)/PANTHER/1/375/1.4E-44/--
cobia_male_GLEAN_11000288	8615967	8620563	Q06HQ7/9e-83/ 279/PLB1_MONDO Phospholipase B1, membrane-associated OS=Monodelphis domestica OX=13616 GN=PLB1 PE=2 SV=1	lcf:108896854/0.0/ 817/phospholipase B1, membrane-associated-like isoform X1; K14621 phospholipase B1, membrane-associated [EC:3.1.1.4 3.1.1.5]	A0A6A5E298/0.0/ 801/A0A6A5E298_PERFL Lipase_GDSL domain-containing protein OS=Perca fluviatilis OX=8168 GN=PFLUV_G00211790 PE=4 SV=1	PTHR21325/PANTHER/18/391/2.5E-131/--/Pfam/83/353/1.6E-13/GDSL-like Lipase/Acylhydrolase
cobia_male_GLEAN_11000289	8622644	8631542	Q9Z2G6/0.0/1149/SE1L1_MOUSE Protein sel-1 homolog 1 OS=Mus musculus OX=10090 GN=Sel1l PE=1 SV=2	lcf:108896853/0.0/1547/sel1l; protein sel-1 homolog 1; K14026 SEL1 protein	A0A665WDY5/0.0/1557/A0A665WDY5_ECHNA Fibronectin type-II domain-containing protein OS=Echeneis naucrates OX=173247 GN=sel1l PE=4 SV=1	SM00671/SMART/620/655/1.0E-6/Sel1-like repeats./SMART/440/475/1.3E-11/Sel1-like repeats./SMART/284/319/0.017/Sel1-like repeats./SMART/657/692/2.8E-9/Sel1-like repeats./SMART/212/247/12.0/Sel1-like repeats./SMART/476/511/6.0E-11/Sel1-like repeats./SMART/248/283/3.1E-6/Sel1-like repeats./SMART/366/402/9.8E-9/Sel1-like repeats./SMART/512/547/4.8E-4/Sel1-like repeats./SMART/403/439/2.4E-7/Sel1-like r…
cobia_male_GLEAN_11000290	8634708	8650296	Q8N392/0.0/ 649/RHG18_HUMAN Rho GTPase-activating protein 18 OS=Homo sapiens OX=9606 GN=ARHGAP18 PE=1 SV=3	lcf:108896875/0.0/1223/arhgap18; rho GTPase-activating protein 18; K20639 Rho GTPase-activating protein 18/28/40	A0A3B4U723/0.0/1248/A0A3B4U723_SERDU Rho-GAP domain-containing protein OS=Seriola dumerili OX=41447 PE=4 SV=1	SM00324/SMART/386/566/1.8E-44/GTPase-activator protein for Rho-like GTPases/ProSiteProfiles/370/569/40.584/Rho GTPase-activating proteins domain profile./Pfam/389/534/1.2E-40/RhoGAP domain/PANTHER/106/701/0.0/--/PANTHER/106/701/0.0/--
cobia_male_GLEAN_11000291	8653464	8656387	A6QQ71/2e-100/ 300/FKBP6_BOVIN Inactive peptidyl-prolyl cis-trans isomerase FKBP6 OS=Bos taurus OX=9913 GN=FKBP6 PE=2 SV=1	mze:101464270/0.0/ 563/fkbp6; inactive peptidyl-prolyl cis-trans isomerase FKBP6 isoform X1; K09572 FK506-binding protein 6 [EC:5.2.1.8]	A0A3B4U8C8/0.0/ 620/A0A3B4U8C8_SERDU Peptidylprolyl isomerase OS=Seriola dumerili OX=41447 PE=3 SV=1	PF13414/Pfam/178/256/1.7E-8/TPR repeat/SMART/177/210/86.0/Tetratricopeptide repeats/SMART/260/293/12.0/Tetratricopeptide repeats/SMART/226/259/23.0/Tetratricopeptide repeats/Pfam/60/146/1.1E-13/FKBP-type peptidyl-prolyl cis-trans isomerase/PANTHER/18/322/1.4E-152/--/PANTHER/18/322/1.4E-152/--/ProSiteProfiles/226/293/12.158/TPR repeat region circular profile./ProSiteProfiles/60/149/18.607/FKBP-typ…
cobia_male_GLEAN_11000292	8657519	8661764	Q5VVB8/4e-39/ 131/TM244_HUMAN Transmembrane protein 244 OS=Homo sapiens OX=9606 GN=TMEM244 PE=4 SV=1	NA	A0A3B4ZDW9/8e-122/ 348/A0A3B4ZDW9_SERLL Uncharacterized protein OS=Seriola lalandi dorsalis OX=1841481 PE=4 SV=1	PTHR12952/PANTHER/15/174/1.8E-84/--/PANTHER/15/174/1.8E-84/--/Pfam/30/157/2.2E-5/Integral membrane protein S linking to the trans Golgi network
cobia_male_GLEAN_11000293	8675669	8678217	Q5RGQ8/2e-163/ 476/T200A_DANRE Transmembrane protein 200A OS=Danio rerio OX=7955 GN=tmem200a PE=3 SV=1	NA	A0A3B4YY18/0.0/ 969/A0A3B4YY18_SERLL Uncharacterized protein OS=Seriola lalandi dorsalis OX=1841481 PE=3 SV=1	PTHR31815/PANTHER/145/564/3.4E-284/--/PANTHER/2/110/3.4E-284/--/PANTHER/145/564/3.4E-284/--/PANTHER/2/110/3.4E-284/--/Pfam/16/203/6.3E-58/Uncharacterised conserved protein (DUF2371)
cobia_male_GLEAN_11000294	8697162	8789209	P42335/0.0/ 550/IP3KB_RAT Inositol-trisphosphate 3-kinase B OS=Rattus norvegicus OX=10116 GN=Itpkb PE=1 SV=3	lcf:108896776/0.0/1091/itpkb; inositol-trisphosphate 3-kinase B; K00911 1D-myo-inositol-triphosphate 3-kinase [EC:2.7.1.127]	A0A3B4U8R4/0.0/1174/A0A3B4U8R4_SERDU Kinase OS=Seriola dumerili OX=41447 PE=3 SV=1	PTHR12400:SF4/PANTHER/467/493/1.3E-220/--/PANTHER/512/683/1.3E-220/--/PANTHER/717/860/1.3E-220/--/PANTHER/512/683/1.3E-220/--/PANTHER/467/493/1.3E-220/--/Pfam/643/853/5.9E-42/Inositol polyphosphate kinase/PANTHER/717/860/1.3E-220/--
cobia_male_GLEAN_11000295	8713817	8742798	O43491/0.0/ 718/E41L2_HUMAN Band 4.1-like protein 2 OS=Homo sapiens OX=9606 GN=EPB41L2 PE=1 SV=1	mze:101485129/0.0/1411/epb41l2; band 4.1-like protein 2 isoform X1; K06107 erythrocyte membrane protein band 4.1	A0A3B4U8L5/0.0/1508/A0A3B4U8L5_SERDU FERM domain-containing protein OS=Seriola dumerili OX=41447 GN=EPB41L2 PE=4 SV=1	PS00661/ProSitePatterns/367/396/-/FERM domain signature 2./SMART/201/397/7.6E-75/Band 4.1 homologues/Pfam/287/397/2.9E-20/FERM central domain/PANTHER/708/1013/0.0/--/PANTHER/198/667/0.0/--/Pfam/401/489/3.4E-25/FERM C-terminal PH-like domain/Pfam/595/643/2.5E-24/SAB domain/Pfam/901/1007/8.7E-52/4.1 protein C-terminal domain (CTD)/PANTHER/708/1013/0.0/--/ProSiteProfiles/205/487/87.15/FERM domain pr…
cobia_male_GLEAN_11000296	8797071	8808268	Q5RGU1/0.0/ 999/COQ8A_DANRE Atypical kinase COQ8A, mitochondrial OS=Danio rerio OX=7955 GN=coq8a PE=2 SV=2	lcf:108896820/0.0/1284/coq8a; LOW QUALITY PROTEIN: atypical kinase ADCK3, mitochondrial; K08869 aarF domain-containing kinase	A0A665VM99/0.0/1296/A0A665VM99_ECHNA Atypical kinase COQ8A, mitochondrial OS=Echeneis naucrates OX=173247 GN=coq8a PE=3 SV=1	PTHR10566:SF21/PANTHER/155/667/0.0/--/Pfam/339/453/1.5E-33/ABC1 family/PANTHER/155/667/0.0/--
cobia_male_GLEAN_11000297	8818946	8828308	Q5TYP8/1e-54/ 169/STUM_DANRE Protein stum homolog OS=Danio rerio OX=7955 GN=si:dkeyp-59a8.4 PE=3 SV=1	NA	A0A673C4A1/1e-87/ 259/A0A673C4A1_9TELE Uncharacterized protein OS=Sphaeramia orbicularis OX=375764 PE=4 SV=1	PTHR21676/PANTHER/33/131/2.8E-54/--/Pfam/47/130/1.3E-25/Ectodermal ciliogenesis protein
cobia_male_GLEAN_11000298	8848045	8860225	Q9QXY6/0.0/ 988/EHD3_MOUSE EH domain-containing protein 3 OS=Mus musculus OX=10090 GN=Ehd3 PE=1 SV=2	csem:103380739/0.0/1051/EH domain-containing protein 3; K12476 EH domain-containing protein 3	A0A671X5F6/0.0/1113/A0A671X5F6_SPAAU Uncharacterized protein OS=Sparus aurata OX=8175 GN=LOC115573936 PE=4 SV=1	PS50031/ProSiteProfiles/460/548/23.645/EH domain profile./Pfam/462/549/3.4E-19/Cytoskeletal-regulatory complex EF hand/PANTHER/184/549/0.0/--/PANTHER/1/167/0.0/--/ProSiteProfiles/55/302/50.719/Dynamin-type guanine nucleotide-binding (G) domain profile./Pfam/24/56/4.6E-18/N-terminal EH-domain containing protein/PANTHER/184/549/0.0/--/Pfam/61/237/5.1E-12/Dynamin family/PANTHER/1/167/0.0/--/SMART/45…
cobia_male_GLEAN_11000299	8863874	8867253	Q9UHF4/5e-22/ 102/I20RA_HUMAN Interleukin-20 receptor subunit alpha OS=Homo sapiens OX=9606 GN=IL20RA PE=1 SV=2	lco:104927387/0.0/ 569/il20ra; interleukin 20 receptor subunit alpha; K05136 interleukin 20 receptor alpha	A0A3B4YS76/0.0/ 775/A0A3B4YS76_SERLL Uncharacterized protein OS=Seriola lalandi dorsalis OX=1841481 PE=4 SV=1	PTHR20859/PANTHER/1/288/4.7E-67/--/PANTHER/372/613/4.7E-67/--/PANTHER/1/288/4.7E-67/--/PANTHER/372/613/4.7E-67/--/Pfam/71/176/9.9E-16/Interferon-alpha/beta receptor, fibronectin type III/Pfam/14/58/5.3E-10/Tissue factor
cobia_male_GLEAN_11000300	8870968	8886405	Q5RIW8/0.0/2589/MED23_DANRE Mediator of RNA polymerase II transcription subunit 23 OS=Danio rerio OX=7955 GN=med23 PE=2 SV=2	lcf:108896823/0.0/2685/med23; LOW QUALITY PROTEIN: mediator of RNA polymerase II transcription subunit 23; K15166 mediator of RNA polymerase II transcription subunit 23	A0A6A5DSQ9/0.0/2702/A0A6A5DSQ9_PERFL Mediator complex subunit 23 OS=Perca fluviatilis OX=8168 GN=PFLUV_G00211950 PE=3 SV=1	PF11573/Pfam/2/679/7.8E-297/Mediator complex subunit 23/Pfam/710/1333/1.9E-292/Mediator complex subunit 23/PANTHER/709/1411/0.0/--/PANTHER/1/676/0.0/--
cobia_male_GLEAN_11000301	8906382	8943925	Q9P0M2/9e-64/ 215/AKA7G_HUMAN A-kinase anchor protein 7 isoform gamma OS=Homo sapiens OX=9606 GN=AKAP7 PE=1 SV=2	lcf:108888639/0.0/ 632/A-kinase anchor protein 7-like; K16524 A-kinase anchor protein 7	A0A3B4UB53/0.0/ 656/A0A3B4UB53_SERDU Uncharacterized protein OS=Seriola dumerili OX=41447 PE=4 SV=1	PF10469/Pfam/237/435/1.2E-48/AKAP7 2'5' RNA ligase-like domain/Pfam/516/548/7.0E-11/PKA-RI-RII subunit binding domain of A-kinase anchor protein/PANTHER/162/435/6.3E-95/--/PANTHER/162/435/6.3E-95/--
cobia_male_GLEAN_11000302	8969399	8977449	Q9QX75/5e-08/53.1/TRDN_RAT Triadin OS=Rattus norvegicus OX=10116 GN=Trdn PE=1 SV=1	NA	A0A3B4YU54/3e-56/ 181/A0A3B4YU54_SERLL Triadin OS=Seriola lalandi dorsalis OX=1841481 PE=4 SV=1	PTHR14106/PANTHER/1/30/5.5E-12/--/Pfam/2/29/3.0E-5/Aspartyl beta-hydroxylase N-terminal region
cobia_male_GLEAN_11000303	9002406	9065964	Q5VXU1/9e-131/ 367/NKAI2_HUMAN Sodium/potassium-transporting ATPase subunit beta-1-interacting protein 2 OS=Homo sapiens OX=9606 GN=NKAIN2 PE=2 SV=1	lcf:108896869/1e-148/ 416/nkain2; sodium/potassium-transporting ATPase subunit beta-1-interacting protein 2; K22735 sodium/potassium-transporting ATPase subunit beta-1-interacting protein	A0A3P8P2V4/3e-147/ 416/A0A3P8P2V4_ASTCA Uncharacterized protein OS=Astatotilapia calliptera OX=8154 PE=3 SV=1	PTHR13084/PANTHER/2/203/6.4E-157/--/Pfam/1/203/1.3E-90/Na,K-Atpase Interacting protein
cobia_male_GLEAN_11000304	9075751	9084033	Q8TC41/3e-147/ 436/RN217_HUMAN Probable E3 ubiquitin-protein ligase RNF217 OS=Homo sapiens OX=9606 GN=RNF217 PE=2 SV=4	lcf:108896881/0.0/ 895/rnf217; probable E3 ubiquitin-protein ligase RNF217; K11977 E3 ubiquitin-protein ligase RNF217 [EC:2.3.2.31]	A0A3B4UA85/0.0/ 926/A0A3B4UA85_SERDU RBR-type E3 ubiquitin transferase OS=Seriola dumerili OX=41447 PE=4 SV=1	SM00647/SMART/426/497/0.37/In Between Ring fingers/SMART/355/419/1.9E-10/In Between Ring fingers/PANTHER/285/567/3.8E-114/--/PANTHER/50/84/3.8E-114/--/PANTHER/285/567/3.8E-114/--/PANTHER/50/84/3.8E-114/--/Pfam/436/481/2.2E-8/IBR domain, a half RING-finger domain/Pfam/363/419/2.1E-9/IBR domain, a half RING-finger domain
cobia_male_GLEAN_11000305	9091767	9103243	Q16890/2e-69/ 217/TPD53_HUMAN Tumor protein D53 OS=Homo sapiens OX=9606 GN=TPD52L1 PE=1 SV=1	NA	A0A6J2S846/1e-178/ 504/A0A6J2S846_COTGO tumor protein D53 isoform X3 OS=Cottoperca gobio OX=56716 GN=tpd52l1 PE=3 SV=1	PTHR19307/PANTHER/106/233/2.5E-92/--/PANTHER/256/315/2.5E-92/--/Pfam/113/301/1.1E-70/Tumour protein D52 family/PANTHER/106/233/2.5E-92/--/PANTHER/256/315/2.5E-92/--
cobia_male_GLEAN_11000306	9106198	9108023	Q1LUI2/4e-107/ 307/HDDC2_DANRE 5'-deoxynucleotidase HDDC2 OS=Danio rerio OX=7955 GN=hddc2 PE=2 SV=1	smm:Smp_142990/8e-46/ 166/serine/threonine kinase; K07198 5'-AMP-activated protein kinase, catalytic alpha subunit [EC:2.7.11.11]	A0A3B4YZ12/4e-142/ 403/A0A3B4YZ12_SERLL 5'-deoxynucleotidase HDDC2 OS=Seriola lalandi dorsalis OX=1841481 PE=3 SV=1	SM00471/SMART/26/141/1.5E-7/Metal dependent phosphohydrolases with conserved 'HD' motif./Pfam/8/142/3.9E-46/HD domain/PANTHER/1/176/9.3E-101/--
cobia_male_GLEAN_11000307	9108439	9108776	P0DJH6/3e-07/45.8/CENPW_CHICK Centromere protein W OS=Gallus gallus OX=9031 GN=CENPW PE=1 SV=1	NA	A0A3Q3ERL1/1e-32/ 115/A0A3Q3ERL1_9LABR Uncharacterized protein OS=Labrus bergylta OX=56723 PE=4 SV=1	PF15510/Pfam/5/74/7.3E-10/Centromere kinetochore component W
cobia_male_GLEAN_11000308	9113880	9115016	Q5R328/1e-68/ 214/RSPO3_DANRE R-spondin-3 OS=Danio rerio OX=7955 GN=rspo3 PE=2 SV=2	cmy:102937801/3e-36/ 132/RSPO1; R-spondin 1; K19471 R-spondin-1	A0A665V880/9e-124/ 359/A0A665V880_ECHNA R-spondin 3 OS=Echeneis naucrates OX=173247 GN=RSPO3 PE=3 SV=1	PS50092/ProSiteProfiles/158/205/8.151/Thrombospondin type-1 (TSP1) repeat profile./PANTHER/1/209/1.6E-59/--/PANTHER/1/209/1.6E-59/--/Pfam/7/108/1.4E-34/Furin-like repeat, cysteine-rich/SMART/103/146/0.0042/Furin-like repeats/SMART/56/99/0.026/Furin-like repeats/SMART/2/50/5.9E-6/Furin-like repeats
cobia_male_GLEAN_11000309	9116833	9117900	Q9NTX7/2e-112/ 333/RN146_HUMAN E3 ubiquitin-protein ligase RNF146 OS=Homo sapiens OX=9606 GN=RNF146 PE=1 SV=1	lcf:108896835/0.0/ 540/E3 ubiquitin-protein ligase rnf146-like; K15700 E3 ubiquitin-protein ligase RNF146 [EC:2.3.2.27]	A0A3B4UAZ6/0.0/ 595/A0A3B4UAZ6_SERDU E3 ubiquitin-protein ligase OS=Seriola dumerili OX=41447 PE=4 SV=1	PS50089/ProSiteProfiles/39/77/10.483/Zinc finger RING-type profile./ProSiteProfiles/105/181/20.371/WWE domain profile./PANTHER/1/355/7.7E-105/--/SMART/39/76/4.0E-5/Ring finger/Pfam/117/181/3.0E-15/WWE domain/ProSitePatterns/54/63/-/Zinc finger RING-type signature./SMART/114/189/1.4E-31/Domain in Deltex and TRIP12 homologues. Possibly involved in regulation of ubiquitin-mediated proteolysis.
cobia_male_GLEAN_11000310	9127740	9130873	Q6ZU52/3e-10/65.1/K0408_HUMAN Uncharacterized protein KIAA0408 OS=Homo sapiens OX=9606 GN=KIAA0408 PE=1 SV=1	NA	A0A0F8CTS6/0.0/ 860/A0A0F8CTS6_LARCR DUF4482 domain-containing protein OS=Larimichthys crocea OX=215358 GN=EH28_09659 PE=4 SV=1	PTHR15705/PANTHER/5/60/5.4E-12/--/Pfam/4/60/4.0E-17/Domain of unknown function (DUF4482)
cobia_male_GLEAN_11000311	9134657	9139725	Q6NZL0/0.0/ 876/SOGA3_MOUSE Protein SOGA3 OS=Mus musculus OX=10090 GN=Soga3 PE=1 SV=2	apla:101803542/4e-62/ 231/ACSS2; acyl-CoA synthetase short-chain family member 2; K01895 acetyl-CoA synthetase [EC:6.2.1.1]	A0A4W6EN77/0.0/1389/A0A4W6EN77_LATCA Uncharacterized protein OS=Lates calcarifer OX=8187 GN=LOC108896882 PE=3 SV=1	PTHR15742/PANTHER/177/888/0.0/--/Pfam/419/512/8.8E-29/Protein of unknown function (DUF3166)/Pfam/547/642/3.3E-32/Protein of unknown function (DUF3166)
cobia_male_GLEAN_11000312	9143399	9147415	Q3S8M4/5e-153/ 432/ELOV4_MACMU Elongation of very long chain fatty acids protein 4 OS=Macaca mulatta OX=9544 GN=ELOVL4 PE=3 SV=1	lcf:108896792/0.0/ 611/elovl4; elongation of very long chain fatty acids protein 4; K10249 elongation of very long chain fatty acids protein 4 [EC:2.3.1.199]	D6QZA6/0.0/ 637/D6QZA6_RACCA Elongation of very long chain fatty acids protein 4 OS=Rachycentron canadum OX=141264 GN=ELOVL4 PE=2 SV=1	PTHR11157:SF61/PANTHER/1/274/6.0E-233/--/PANTHER/1/274/6.0E-233/--/Pfam/31/265/5.2E-66/GNS1/SUR4 family/ProSitePatterns/143/151/-/ELO family signature.
cobia_male_GLEAN_11000313	9183587	9185887	Q96IP4/0.0/ 640/TET5A_HUMAN Terminal nucleotidyltransferase 5A OS=Homo sapiens OX=9606 GN=TENT5A PE=1 SV=2	apla:101803574/0.0/ 586/SLC9A1; solute carrier family 9 member A1; K05742 solute carrier family 9 (sodium/hydrogen exchanger), member 1	A0A4W6EN64/0.0/ 828/A0A4W6EN64_LATCA Uncharacterized protein OS=Lates calcarifer OX=8187 GN=LOC108896789 PE=3 SV=1	PF07984/Pfam/24/343/5.1E-153/Nucleotidyltransferase/PANTHER/1/402/0.0/--/PANTHER/1/402/0.0/--
cobia_male_GLEAN_11000314	9202383	9203294	P51680/2e-26/ 108/CCR4_MOUSE C-C chemokine receptor type 4 OS=Mus musculus OX=10090 GN=Ccr4 PE=2 SV=2	pret:103457716/4e-107/ 319/leukotriene B4 receptor 1-like; K04296 leukotriene B4 receptor 1	A0A665V8T5/1e-146/ 423/A0A665V8T5_ECHNA Zgc:194202 OS=Echeneis naucrates OX=173247 PE=4 SV=1	PF00001/Pfam/43/283/1.3E-26/7 transmembrane receptor (rhodopsin family)/PANTHER/10/290/7.2E-73/--/PANTHER/10/290/7.2E-73/--/ProSiteProfiles/43/283/30.622/G-protein coupled receptors family 1 profile.
cobia_male_GLEAN_11000315	9207340	9208659	Q8N3Z0/3e-115/ 343/PRS35_HUMAN Inactive serine protease 35 OS=Homo sapiens OX=9606 GN=PRSS35 PE=1 SV=2	rss:109451399/1e-98/ 303/PRSS23; serine protease 23; K09627 serine protease 23 [EC:3.4.21.-]	A0A3B4ZDR2/0.0/ 633/A0A3B4ZDR2_SERLL Peptidase S1 domain-containing protein OS=Seriola lalandi dorsalis OX=1841481 GN=PRSS35 PE=4 SV=1	PS00134/ProSitePatterns/133/138/-/Serine proteases, trypsin family, histidine active site./PANTHER/185/380/2.8E-177/--/PANTHER/1/164/2.8E-177/--/Pfam/107/172/2.4E-8/Trypsin/PANTHER/185/380/2.8E-177/--/PANTHER/1/164/2.8E-177/--
cobia_male_GLEAN_11000316	9212074	9233880	Q61548/0.0/ 577/AP180_MOUSE Clathrin coat assembly protein AP180 OS=Mus musculus OX=10090 GN=Snap91 PE=1 SV=1	ola:101157906/0.0/1032/clathrin coat assembly protein AP180 isoform X1; K20043 clathrin coat assembly protein AP180	A0A3P9P967/0.0/1069/A0A3P9P967_POERE ENTH domain-containing protein OS=Poecilia reticulata OX=8081 PE=3 SV=1	PTHR22951/PANTHER/1/397/0.0/--/PANTHER/579/719/0.0/--/SMART/20/145/2.6E-40/Epsin N-terminal homology (ENTH) domain/ProSiteProfiles/14/145/31.27/ENTH domain profile./PANTHER/1/397/0.0/--/PANTHER/579/719/0.0/--/Pfam/20/283/1.0E-75/ANTH domain
cobia_male_GLEAN_11000317	9236612	9240842	O95394/0.0/ 792/AGM1_HUMAN Phosphoacetylglucosamine mutase OS=Homo sapiens OX=9606 GN=PGM3 PE=1 SV=1	lcf:108896786/0.0/1072/pgm3; phosphoacetylglucosamine mutase; K01836 phosphoacetylglucosamine mutase [EC:5.4.2.3]	A0A4W6EHT1/0.0/1064/A0A4W6EHT1_LATCA Phosphoacetylglucosamine mutase OS=Lates calcarifer OX=8187 GN=pgm3 PE=3 SV=1	PTHR22573:SF15/PANTHER/132/540/3.6E-214/--/PANTHER/33/97/3.6E-214/--/ProSitePatterns/59/68/-/Phosphoglucomutase and phosphomannomutase phosphoserine signature./PIRSF/1/536/1.3E-204/--/Pfam/476/529/6.4E-11/Phosphoglucomutase/phosphomannomutase, C-terminal domain/Pfam/113/168/7.3E-7/Phosphoglucomutase/phosphomannomutase, alpha/beta/alpha domain I/Pfam/52/97/1.8E-8/Phosphoglucomutase/phosphomannomut…
cobia_male_GLEAN_11000318	9241791	9245224	Q16352/4e-82/ 266/AINX_HUMAN Alpha-internexin OS=Homo sapiens OX=9606 GN=INA PE=1 SV=2	lcf:108896785/0.0/ 899/LOW QUALITY PROTEIN: glial fibrillary acidic protein-like; K07610 desmin	A0A3B4UB50/0.0/ 885/A0A3B4UB50_SERDU IF rod domain-containing protein OS=Seriola dumerili OX=41447 PE=4 SV=1	PTHR23239/PANTHER/1/448/6.5E-227/--/Pfam/102/425/4.9E-72/Intermediate filament protein/Pfam/7/101/2.7E-6/Intermediate filament head (DNA binding) region/PANTHER/529/540/6.5E-227/--/PANTHER/529/540/6.5E-227/--/PANTHER/1/448/6.5E-227/--
cobia_male_GLEAN_11000319	9245903	9250097	P55168/0.0/ 544/CCNC_CHICK Cyclin-C OS=Gallus gallus OX=9031 GN=CCNC PE=3 SV=1	lcf:108896794/0.0/ 590/ccnc; cyclin-C; K15161 cyclin-C	A0A665V6V3/0.0/ 590/A0A665V6V3_ECHNA Cyclin-C OS=Echeneis naucrates OX=173247 GN=ccnc PE=3 SV=1	PIRSF028758/PIRSF/1/266/2.7E-147/--/Pfam/45/148/1.5E-12/Cyclin, N-terminal domain/Pfam/154/237/8.5E-7/Cyclin C-terminal domain/PANTHER/1/280/5.7E-147/--/PANTHER/1/280/5.7E-147/--/SMART/46/144/1.8E-12/domain present in cyclins, TFIIB and Retinoblastoma/SMART/161/236/1.6E-7/domain present in cyclins, TFIIB and Retinoblastoma
cobia_male_GLEAN_11000320	9252909	9259339	F7E235/0.0/ 551/FAXC_XENTR Failed axon connections homolog OS=Xenopus tropicalis OX=8364 GN=faxc PE=3 SV=1	epa:110243108/1e-14/80.1/metaxin-1-like; K17776 metaxin	A0A0F8B7Q3/0.0/ 791/A0A0F8B7Q3_LARCR Failed axon connections-like protein OS=Larimichthys crocea OX=215358 GN=D5F01_LYC14916 PE=3 SV=1	PTHR12289:SF27/PANTHER/83/409/8.1E-210/--/Pfam/195/323/7.3E-29/Glutathione S-transferase, C-terminal domain/PANTHER/83/409/8.1E-210/--
cobia_male_GLEAN_11000321	9267871	9269274	P79746/3e-122/ 357/PO3F2_DANRE POU domain, class 3, transcription factor 2 OS=Danio rerio OX=7955 GN=pou3f2 PE=1 SV=1	ncc:104963908/3e-141/ 409/pou3f2; POU domain, class 3, transcription factor 2; K09365 POU domain transcription factor, class 3	A0A4W6ELY5/0.0/ 584/A0A4W6ELY5_LATCA POU domain protein OS=Lates calcarifer OX=8187 PE=3 SV=1	SM00389/SMART/225/287/6.5E-18/Homeodomain/PANTHER/89/311/7.4E-157/--/ProSitePatterns/258/281/-/'Homeobox' domain signature./ProSitePatterns/175/188/-/POU-specific (POUs) domain signature 2./Pfam/226/282/4.6E-17/Homeobox domain/SMART/133/207/5.2E-54/Found in Pit-Oct-Unc transcription factors/Pfam/138/207/1.2E-38/Pou domain - N-terminal to homeobox domain/ProSitePatterns/151/163/-/POU-specific (POU…
cobia_male_GLEAN_11000322	9283255	9301694	Q9PW88/0.0/ 642/GPC6A_CARAU G-protein coupled receptor family C group 6 member A OS=Carassius auratus OX=7957 GN=gprc6a PE=1 SV=1	lcf:108896775/0.0/1203/G-protein coupled receptor family C group 6 member A-like; K04622 G protein-coupled receptor family C group 6 member A	A0A3B4YYP3/0.0/1300/A0A3B4YYP3_SERLL G_PROTEIN_RECEP_F3_4 domain-containing protein OS=Seriola lalandi dorsalis OX=1841481 PE=4 SV=1	PF07562/Pfam/446/494/1.0E-13/Nine Cysteines Domain of family 3 GPCR/PANTHER/2/790/4.9E-279/--/Pfam/532/764/1.2E-47/7 transmembrane sweet-taste receptor of 3 GCPR/PANTHER/2/790/4.9E-279/--/Pfam/16/400/6.4E-48/Receptor family ligand binding region/ProSiteProfiles/519/781/45.81/G-protein coupled receptors family 3 profile.
cobia_male_GLEAN_11000323	9305807	9313421	A0A452G813/0.0/ 818/CSCL1_CAPHI CSC1-like protein 1 OS=Capra hircus OX=9925 GN=TMEM63A PE=1 SV=2	lcf:108896879/0.0/1311/tmem63b; LOW QUALITY PROTEIN: CSC1-like protein 2; K21989 calcium permeable stress-gated cation channel	A0A3B4UB90/0.0/1362/A0A3B4UB90_SERDU Uncharacterized protein OS=Seriola dumerili OX=41447 PE=3 SV=1	PTHR13018/PANTHER/200/784/0.0/--/Pfam/44/221/4.4E-20/Late exocytosis, associated with Golgi transport/PANTHER/19/180/0.0/--/PANTHER/200/784/0.0/--/Pfam/271/337/6.4E-10/Cytosolic domain of 10TM putative phosphate transporter/PANTHER/19/180/0.0/--/Pfam/356/701/2.9E-82/Calcium-dependent channel, 7TM region, putative phosphate
cobia_male_GLEAN_11000324	9322106	9324905	Q5TYW6/8e-137/ 389/RSPH9_DANRE Radial spoke head protein 9 homolog OS=Danio rerio OX=7955 GN=rsph9 PE=1 SV=1	lcf:108896888/3e-172/ 481/rsph9; LOW QUALITY PROTEIN: radial spoke head protein 9 homolog; K19757 radial spoke head protein 9	A0A3B4UBC8/0.0/ 522/A0A3B4UBC8_SERDU Uncharacterized protein OS=Seriola dumerili OX=41447 PE=4 SV=1	PF04712/Pfam/11/73/4.9E-8/Radial spokehead-like protein/PANTHER/2/275/8.8E-134/--
cobia_male_GLEAN_11000325	9325507	9328318	Q9NVS2/4e-73/ 221/RT18A_HUMAN 39S ribosomal protein S18a, mitochondrial OS=Homo sapiens OX=9606 GN=MRPS18A PE=1 SV=1	lcf:108896889/1e-127/ 363/mrps18a; 28S ribosomal protein S18a, mitochondrial; K02963 small subunit ribosomal protein S18	A0A3Q3R1B1/1e-129/ 372/A0A3Q3R1B1_MONAL Uncharacterized protein OS=Monopterus albus OX=43700 PE=4 SV=1	PTHR13479/PANTHER/43/208/4.3E-47/--/ProDom/94/140/3.0E-18/RIBOSOMAL S18 RIBONUCLEOPROTEIN 30S RRNA-BINDING RNA-BINDING CHLOROPLAST PLASTID MITOCHONDRIAL ACETYLATION/Pfam/91/139/1.4E-15/Ribosomal protein S18
[truncated: 519 more rows]

## Sheet: Table S14
Table S14. 232 SNPs strongly associated with sex at the peak region on Chr18 detected by genome wide association studies
Smaple ID	Gender		SNP Loci
NA	NA	#CHROM	chr18	chr18	chr18	chr18	chr18	chr18	chr18	chr18	chr18	chr18	chr18	chr18	chr18	chr18	chr18	chr18	chr18	chr18	chr18	chr18	chr18	chr18	chr18	chr18	chr18	chr18	chr18	chr18	chr18	chr18	chr18	chr18	chr18	chr18	chr18	chr18	chr18	chr18	chr18	chr18	chr18	chr18	chr18	chr18	chr18	chr18	chr18
[truncated: 99 more rows]
[truncated: 185 more columns]
